# Supplementary material for: Integrated Transcriptome and Targeted Metabolome for Resolving Flavonoid Biosynthesis in Figs (Ficus carica Linn.)
Source: Biology (Basel). 2025 Feb 11;14(2):184. doi: 10.3390/biology14020184 (PMC11852052; doi:10.3390/biology14020184)
Supplement: Supplementary file 1 [file biology-14-00184-s001.zip]

Archive with 18 entries (18 files):
- S1.pdf
- Reference Standard Information.pdf
- Table S8.xlsx
- Table S9.xlsx
- Table S1.xlsx
- Table S2.xlsx
- Table S3.xlsx
- Table S4.xlsx
- Table S5.xlsx
- Table S6.xlsx
- Table S7.xlsx
- Table S10.xlsx
- Table S11.xlsx
- Table S12.xlsx
- S5.pdf
- S4.pdf
- S3.pdf
- S2.pdf
