# Supplementary material for: Integrated Transcriptome and Targeted Metabolome for Resolving Flavonoid Biosynthesis in Figs (Ficus carica Linn.)
Source: Biology (Basel). 2025 Feb 11;14(2):184. doi: 10.3390/biology14020184 (PMC11852052; doi:10.3390/biology14020184)
Supplement: Supplementary file 1 [file biology-14-00184-s001.zip › Table S8.xlsx]

## Sheet: Annotation.statistics
Table8.Annotation of unigenes in 5 databases.
Databases	Number of Unigenes	Percentage (%)
Annotated in NR	33060	55.27
Annotated in NT	24416	40.81
Annotated in KO	13289	22.21
Annotated in SwissProt	27318	45.67
Annotated in PFAM	26618	44.5
Annotated in GO	26248	43.88
Annotated in KOG	8604	14.38
Annotated in all Databases	3782	6.32
Annotated in at least one Database	39838	66.6
Total Unigenes	59814	100
