# Supplementary material for: Integrated Transcriptome and Targeted Metabolome for Resolving Flavonoid Biosynthesis in Figs (Ficus carica Linn.)
Source: Biology (Basel). 2025 Feb 11;14(2):184. doi: 10.3390/biology14020184 (PMC11852052; doi:10.3390/biology14020184)
Supplement: Supplementary file 1 [file biology-14-00184-s001.zip › Table S9.xlsx]

## Sheet: Sheet1
Table9.Flavonoid biosynthetic pathway gene expression.
gene_id	FPKM(FY_1)	FPKM(FY_2)	FPKM(FY_3)	FPKM(BRD_1)	FPKM(BRD_2)	FPKM(BRD_3)	FPKM(JZ_1)	FPKM(JZ_2)	FPKM(JZ_3)	FPKM(MLY_1)	FPKM(MLY_2)	FPKM(MLY_3)	FPKM(QP_1)	FPKM(QP_2)	FPKM(QP_3)	FPKM(BY_1)	FPKM(BY_2)	FPKM(BY_3)	NR Description	NT Description	KO Name	KO Description	Swissprot Description	PFAM description	BP Description	MF Description	CC Description
Cluster-21200.18173	388.06	339.66	393.01	641.57	681.56	977.48	68.52	46.56	113.5	3.91	6.33	5.03	93.19	42.9	61.44	41.56	26.89	57.87	naringenin,2-oxoglutarate 3-dioxygenase [Quercus suber]||POE96181.1 naringenin,2-oxoglutarate 3-dioxygenase [Quercus suber]	Morus alba flavone 3-hydroxylase (F3H) mRNA, complete cds	F3H	naringenin 3-dioxygenase	Naringenin,2-oxoglutarate 3-dioxygenase OS=Vitis vinifera OX=29760 GN=F3H PE=2 SV=1	RNA polymerases M/15 Kd subunit	DNA-templated transcription	--	--
Cluster-21200.16784	10.17	10.13	8.83	46.82	53.31	86.55	47.57	295.85	82.84	9.93	7.14	10.24	102.06	17.85	32.14	2.81	8.13	4.72	chs3, partial [Morus alba]	PREDICTED: Morus notabilis chalcone synthase (LOC21400913), mRNA	CHS	chalcone synthase	Chalcone synthase 2 OS=Camellia sinensis OX=4442 GN=CHS2 PE=2 SV=1	3-Oxoacyl-[acyl-carrier-protein (ACP)] synthase III//FAE1/Type III polyketide synthase-like protein	fatty acid biosynthetic process//obsolete acyl-carrier-protein biosynthetic process	acyltransferase activity, transferring groups other than amino-acyl groups//3-oxoacyl-[acyl-carrier-protein] synthase activity	membrane//fatty acid synthase complex
Cluster-21200.17072	46.79	38.14	49.66	135.22	195.85	287.37	199.56	701.5	325.75	17.12	14.4	19.25	135.11	23.76	41.3	24.3	22.51	30.41	chalcone synthase [Morus notabilis]||EXB76929.1 Chalcone synthase [Morus notabilis]	PREDICTED: Morus notabilis chalcone synthase (LOC21400913), mRNA	CHS	chalcone synthase	Chalcone synthase OS=Hypericum androsaemum OX=140968 PE=1 SV=1	3-Oxoacyl-[acyl-carrier-protein (ACP)] synthase III//FAE1/Type III polyketide synthase-like protein	fatty acid biosynthetic process//obsolete acyl-carrier-protein biosynthetic process	acyltransferase activity, transferring groups other than amino-acyl groups//3-oxoacyl-[acyl-carrier-protein] synthase activity	membrane//fatty acid synthase complex
Cluster-21200.16848	32.34	29.52	36.34	86.92	86.96	145.3	153.44	410.22	255.53	14.35	10.01	10.46	94.96	18.42	33.97	5.91	12.94	11.45	chalcone synthase, partial [Vaccinium myrtillus]	Morus alba chs3 (CHS3) mRNA, partial cds	CHS	chalcone synthase	Chalcone synthase 2 OS=Camellia sinensis OX=4442 GN=CHS2 PE=2 SV=1	--	--	--	--
Cluster-21200.11215	0	0	1.12	2.84	0	2.92	12.24	18.41	16.23	0.69	0	0	4.92	0.66	0	0	0	0	RecName: Full=Chalcone synthase H1; Short=CHS_H1; AltName: Full=Naringenin-chalcone synthase CHS_H1; AltName: Full=Phloroisovalerophenone synthase; Short=3-methyl-1-(trihydroxyphenyl)butan-1-one synthase; Short=Valerophenone synthase [Humulus lupulus]||CAC19808.1 chalcone synthase [Humulus lupulus]	Morus alba chalcone synthase 1 (CHS1) mRNA, partial cds	CHS	chalcone synthase	Chalcone synthase H1 OS=Humulus lupulus OX=3486 GN=chs_H1 PE=1 SV=1	--	--	--	--
Cluster-21200.4049	0	0	0	0.25	0.05	0.32	6.18	18.63	18.62	0	0	0	0	0.08	0	0	0	0	hypothetical protein FNV43_RR20415 [Rhamnella rubrinervis]	PREDICTED: Benincasa hispida chalcone synthase J-like (LOC120092577), mRNA	CHS	chalcone synthase	Chalcone synthase 2 OS=Ruta graveolens OX=37565 GN=CHS2 PE=2 SV=1	3-Oxoacyl-[acyl-carrier-protein (ACP)] synthase III//FAE1/Type III polyketide synthase-like protein	fatty acid biosynthetic process//obsolete acyl-carrier-protein biosynthetic process	3-oxoacyl-[acyl-carrier-protein] synthase activity//acyltransferase activity, transferring groups other than amino-acyl groups	fatty acid synthase complex//membrane
Cluster-21200.16783	57.82	46.01	62.09	177.96	202.13	317.51	133.53	566.23	214.69	14.94	14.77	12.56	77.91	17.32	27.98	10.9	26.29	34.2	unknown [Glycine max]	PREDICTED: Morus notabilis chalcone synthase (LOC21400912), mRNA	CHS	chalcone synthase	Chalcone synthase 2 OS=Camellia sinensis OX=4442 GN=CHS2 PE=2 SV=1	RNase H//FAE1/Type III polyketide synthase-like protein	fatty acid biosynthetic process//regulation of RNA metabolic process	acyltransferase activity, transferring groups other than amino-acyl groups//RNA-DNA hybrid ribonuclease activity//nucleic acid binding	membrane
Cluster-21200.16784	10.17	10.13	8.83	46.82	53.31	86.55	47.57	295.85	82.84	9.93	7.14	10.24	102.06	17.85	32.14	2.81	8.13	4.72	chs3, partial [Morus alba]	PREDICTED: Morus notabilis chalcone synthase (LOC21400913), mRNA	CHS	chalcone synthase	Chalcone synthase 2 OS=Camellia sinensis OX=4442 GN=CHS2 PE=2 SV=1	3-Oxoacyl-[acyl-carrier-protein (ACP)] synthase III//FAE1/Type III polyketide synthase-like protein	fatty acid biosynthetic process//obsolete acyl-carrier-protein biosynthetic process	acyltransferase activity, transferring groups other than amino-acyl groups//3-oxoacyl-[acyl-carrier-protein] synthase activity	membrane//fatty acid synthase complex
Cluster-21200.16758	70.01	57.33	48.42	117.12	140.81	196.67	165.13	1094.87	278.8	48.49	29.26	37.73	547.41	63.66	125.67	14.85	30.23	17.22	chalcone synthase [Morus notabilis]||EXB76928.1 Chalcone synthase [Morus notabilis]	PREDICTED: Morus notabilis chalcone synthase (LOC21400913), mRNA	CHS	chalcone synthase	Chalcone synthase OS=Hypericum androsaemum OX=140968 PE=1 SV=1	FAE1/Type III polyketide synthase-like protein//3-Oxoacyl-[acyl-carrier-protein (ACP)] synthase III	fatty acid biosynthetic process//obsolete acyl-carrier-protein biosynthetic process	3-oxoacyl-[acyl-carrier-protein] synthase activity//acyltransferase activity, transferring groups other than amino-acyl groups	fatty acid synthase complex//membrane
Cluster-21200.9975	13.61	10.67	11.79	2.47	1.35	7.44	4.11	15.13	1.43	0.6	0.93	1.15	0.72	0.98	1.02	3.02	1.36	2.14	polyketide synthase 5 isoform X2 [Prunus dulcis]	PREDICTED: Morus notabilis chalcone synthase 2-like (LOC112094960), mRNA	CHS	chalcone synthase	Chalcone synthase 1 OS=Camellia sinensis OX=4442 GN=CHS1 PE=2 SV=1	3-Oxoacyl-[acyl-carrier-protein (ACP)] synthase III//MATH domain//FAE1/Type III polyketide synthase-like protein	obsolete acyl-carrier-protein biosynthetic process//fatty acid biosynthetic process	acyltransferase activity, transferring groups other than amino-acyl groups//protein binding//3-oxoacyl-[acyl-carrier-protein] synthase activity	membrane//fatty acid synthase complex
Cluster-21200.17213	328.36	277.58	328.16	756.43	833.45	1180.64	559.71	1466.33	963.51	48.91	32.75	38.84	351.55	62.25	128.28	35.53	50.29	82.34	chalcone synthase [Morus notabilis]||EXB76928.1 Chalcone synthase [Morus notabilis]	PREDICTED: Morus notabilis chalcone synthase (LOC21400912), mRNA	CHS	chalcone synthase	Chalcone synthase OS=Hypericum androsaemum OX=140968 PE=1 SV=1	3-Oxoacyl-[acyl-carrier-protein (ACP)] synthase III//FAE1/Type III polyketide synthase-like protein	fatty acid biosynthetic process//obsolete acyl-carrier-protein biosynthetic process	acyltransferase activity, transferring groups other than amino-acyl groups//3-oxoacyl-[acyl-carrier-protein] synthase activity	membrane//fatty acid synthase complex
Cluster-21200.17210	114.71	135.76	96.68	232.15	212.51	403.89	383.03	811.42	670.45	31.45	18.93	17.56	203.34	29.11	60.89	10.69	21.89	40.19	chalcone synthase 1, partial [Morus alba]	PREDICTED: Morus notabilis chalcone synthase (LOC21400913), mRNA	CHS	chalcone synthase	Chalcone synthase H1 OS=Humulus lupulus OX=3486 GN=chs_H1 PE=1 SV=1	--	--	--	--
Cluster-21200.18468	35.4	29.16	38.93	80.64	88.08	107.44	46.13	51.77	28.02	40.94	33.48	31.83	50.91	47.43	45.47	27.58	21.05	29.87	Cytochrome P450, E-class, group I [Trema orientale]	PREDICTED: Morus notabilis flavonoid 3'-monooxygenase (LOC21388202), mRNA	CYP75B1	flavonoid 3'-monooxygenase	Flavonoid 3'-monooxygenase OS=Petunia hybrida OX=4102 GN=CYP75B2 PE=2 SV=1	Cytochrome P450	--	iron ion binding//heme binding//oxidoreductase activity, acting on paired donors, with incorporation or reduction of molecular oxygen//monooxygenase activity	--
Cluster-21200.5838	4.84	2.17	2.95	5.78	6.54	6.6	46.45	72.3	39.28	6.04	5.48	5.15	14.36	3.77	4.94	2.96	9.18	8.23	Cytochrome P450, E-class, group I [Trema orientale]	PREDICTED: Cucumis sativus flavonoid 3'-monooxygenase (LOC101207160), mRNA	CYP75B1	flavonoid 3'-monooxygenase	Flavonoid 3'-monooxygenase OS=Petunia hybrida OX=4102 GN=CYP75B2 PE=2 SV=1	Cytochrome P450//Lycopene cyclase	--	heme binding//iron ion binding//monooxygenase activity//intramolecular lyase activity//oxidoreductase activity, acting on paired donors, with incorporation or reduction of molecular oxygen	--
Cluster-21200.19677	10.93	6.56	7.97	21.67	34.58	37.92	34.55	56.18	38.87	4.99	5.38	2.51	17.23	3.54	6.5	11.77	12.15	12.99	trans-cinnamate 4-monooxygenase [Morus notabilis]||EXB96547.1 Trans-cinnamate 4-monooxygenase [Morus notabilis]	PREDICTED: Morus notabilis trans-cinnamate 4-monooxygenase (LOC21394524), mRNA	CYP73A	trans-cinnamate 4-monooxygenase	Trans-cinnamate 4-monooxygenase OS=Catharanthus roseus OX=4058 GN=CYP73A4 PE=2 SV=1	Cytochrome P450//Slow voltage-gated potassium channel	monoatomic ion transport//potassium ion transport	voltage-gated potassium channel activity//iron ion binding//oxidoreductase activity, acting on paired donors, with incorporation or reduction of molecular oxygen//monooxygenase activity//heme binding	voltage-gated potassium channel complex//membrane
Cluster-21200.24423	0	0	0.64	0	0	0	2.71	0.8	0.36	0	0.85	0	0.22	0	0.44	1.89	0	0.82	hypothetical protein GH714_003739 [Hevea brasiliensis]	PREDICTED: Morus notabilis cytochrome P450 CYP73A100 (LOC21391595), mRNA	CYP73A	trans-cinnamate 4-monooxygenase	Cytochrome P450 CYP73A100 OS=Panax ginseng OX=4054 PE=2 SV=1	Cytochrome P450	--	iron ion binding//heme binding//oxidoreductase activity, acting on paired donors, with incorporation or reduction of molecular oxygen//monooxygenase activity	--
Cluster-21200.19279	74.41	70.56	76.01	129.54	137.71	220.54	156.79	357.42	246.32	11.27	13.24	9.69	55.78	14.73	25.32	16.85	23.09	26.92	trans-cinnamate 4-monooxygenase [Morus notabilis]||EXB56006.1 Trans-cinnamate 4-monooxygenase [Morus notabilis]	PREDICTED: Morus notabilis trans-cinnamate 4-monooxygenase (LOC21401756), mRNA	CYP73A	trans-cinnamate 4-monooxygenase	Trans-cinnamate 4-monooxygenase OS=Populus kitakamiensis OX=34292 GN=CYP73A16 PE=2 SV=1	Cytochrome P450	--	iron ion binding//heme binding//oxidoreductase activity, acting on paired donors, with incorporation or reduction of molecular oxygen//monooxygenase activity	--
Cluster-21200.19673	48.38	37.96	38.45	65.93	62.61	67.32	59.77	76.06	75.33	79.1	56.78	67.32	118.08	97.71	99.14	54.66	58.26	47.58	TPA_asm: hypothetical protein HUJ06_012929 [Nelumbo nucifera]	PREDICTED: Morus notabilis trans-cinnamate 4-monooxygenase (LOC21394524), mRNA	CYP73A	trans-cinnamate 4-monooxygenase	Trans-cinnamate 4-monooxygenase OS=Populus tremuloides OX=3693 GN=CYP73A13 PE=2 SV=1	Centromere protein B dimerisation domain//Cytochrome P450	--	oxidoreductase activity, acting on paired donors, with incorporation or reduction of molecular oxygen//DNA binding//monooxygenase activity//heme binding//chromatin binding//iron ion binding	chromatin//chromosome, centromeric region
Cluster-21200.16856	4.82	4.04	5.7	2.99	5.82	5.99	13.1	3.62	10.41	5.23	11.56	8.19	2.92	1.34	2.18	9.71	10.49	7.9	cytochrome P450 98A2 [Morus notabilis]||EXC30696.1 Cytochrome P450 98A2 [Morus notabilis]	PREDICTED: Prunus avium cytochrome P450 98A2 (LOC110765627), mRNA	CYP98A, C3'H	5-O-(4-coumaroyl)-D-quinate 3'-monooxygenase	Cytochrome P450 98A2 OS=Glycine max OX=3847 GN=CYP98A2 PE=2 SV=1	Ubiquitin associated domain (UBA)//FAST kinase-like protein, subdomain 1//Cytochrome P450	phosphorylation//serine family amino acid metabolic process//regulation of mitochondrial mRNA stability	iron ion binding//monooxygenase activity//oxidoreductase activity, acting on paired donors, with incorporation or reduction of molecular oxygen//heme binding//protein serine/threonine kinase activity	--
Cluster-21200.19149	0	0	0	0	1.03	1	0	0	0	0.27	0	0	0	0	0.43	1.72	0.71	0.28	cytochrome P450 98A2-like [Prunus avium]	--	CYP98A, C3'H	5-O-(4-coumaroyl)-D-quinate 3'-monooxygenase	Cytochrome P450 98A3 OS=Arabidopsis thaliana OX=3702 GN=CYP98A3 PE=1 SV=1	Cytochrome P450	--	monooxygenase activity//oxidoreductase activity, acting on paired donors, with incorporation or reduction of molecular oxygen//iron ion binding//heme binding	--
Cluster-12107.0	0	0	0	0.69	0	0	0	0	1.06	0	0	0	0	0	0	0.94	0	2.77	5-O-(4-coumaroyl)-D-quinate 3'-monooxygenase, partial [Nepenthes x ventrata]	--	CYP98A, C3'H	5-O-(4-coumaroyl)-D-quinate 3'-monooxygenase	Cytochrome P450 98A2 OS=Glycine max OX=3847 GN=CYP98A2 PE=2 SV=1	Cytochrome P450	--	oxidoreductase activity, acting on paired donors, with incorporation or reduction of molecular oxygen//monooxygenase activity//iron ion binding//heme binding	--
Cluster-21200.17856	37.73	34.33	37.74	16.61	20.27	19.36	41.06	67.39	28.99	42.4	35.93	40.63	17.01	18.22	18.59	48.23	37.8	51.3	cytochrome P450 98A2 [Morus notabilis]||EXC30696.1 Cytochrome P450 98A2 [Morus notabilis]	PREDICTED: Morus notabilis cytochrome P450 98A2 (LOC21410476), mRNA	CYP98A, C3'H	5-O-(4-coumaroyl)-D-quinate 3'-monooxygenase	Cytochrome P450 98A2 OS=Glycine max OX=3847 GN=CYP98A2 PE=2 SV=1	Cytochrome P450	--	iron ion binding//heme binding//monooxygenase activity//oxidoreductase activity, acting on paired donors, with incorporation or reduction of molecular oxygen	--
Cluster-21200.13486	83.76	67.02	72.25	68.79	100.43	138.78	48.45	44.04	71.98	6.61	5.62	4.85	11.39	4.89	4.28	6.66	7.19	10.12	dihydroflavonol reductase 1 [Morus alba]	Morus alba var. multicaulis dihydroflavonol 4-reductase mRNA, complete cds	DFR	bifunctional dihydroflavonol 4-reductase/flavanone 4-reductase	Bifunctional dihydroflavonol 4-reductase/flavanone 4-reductase OS=Malus domestica OX=3750 GN=DFR PE=1 SV=1	Ferrous iron transport protein B C terminus//Domain of unknown function (DUF543)//3-beta hydroxysteroid dehydrogenase/isomerase family	C21-steroid hormone metabolic process//androgen metabolic process//iron ion transport//steroid biosynthetic process//estrogen metabolic process	ferrous iron transmembrane transporter activity//oxidoreductase activity, acting on the CH-OH group of donors, NAD or NADP as acceptor//3-beta-hydroxy-delta5-steroid dehydrogenase activity	mitochondrial inner membrane//MICOS complex
Cluster-21200.13485	32.12	29.9	36.7	4.45	4.93	6.78	5.34	9.61	11.9	0.92	0.54	2.11	7.01	3.22	6.81	4.23	3.38	8.03	dihydroflavonol 4-reductase-like [Ziziphus jujuba var. spinosa]||KAH7524114.1 hypothetical protein FEM48_Zijuj06G0084600 [Ziziphus jujuba var. spinosa]	PREDICTED: Ziziphus jujuba var. spinosa dihydroflavonol 4-reductase-like (LOC107420289), mRNA	DFR	bifunctional dihydroflavonol 4-reductase/flavanone 4-reductase	Dihydroflavonol 4-reductase OS=Vitis vinifera OX=29760 GN=DFR PE=1 SV=1	3-beta hydroxysteroid dehydrogenase/isomerase family//Tetrahydrofolate dehydrogenase/cyclohydrolase, NAD(P)-binding domain	C21-steroid hormone metabolic process//glyoxylate metabolic process//folic acid-containing compound biosynthetic process//androgen metabolic process//estrogen metabolic process//steroid biosynthetic process	oxidoreductase activity, acting on the CH-OH group of donors, NAD or NADP as acceptor//3-beta-hydroxy-delta5-steroid dehydrogenase activity//methylenetetrahydrofolate dehydrogenase (NADP+) activity	--
Cluster-21200.26526	33.42	32.14	34.1	8.49	19.98	36.98	5.34	11.61	10.25	2.6	4.3	2.11	6.26	8	8.13	4.26	4.51	4.54	flavonol synthase/flavanone 3-hydroxylase [Morus notabilis]||EXB44347.1 Flavonol synthase/flavanone 3-hydroxylase [Morus notabilis]	PREDICTED: Morus notabilis flavonol synthase/flavanone 3-hydroxylase (LOC21403067), mRNA	FLS	flavonol synthase	Flavonol synthase/flavanone 3-hydroxylase OS=Citrus unshiu OX=55188 GN=FLS PE=1 SV=1	--	--	--	--
Cluster-21200.16690	2.25	0.96	0.53	2.22	0.88	1.65	5.41	17.05	1.56	0	0.18	0.49	1.62	0.64	0.8	3.74	0.9	0.84	flavonol synthase/flavanone 3-hydroxylase [Morus notabilis]||EXB44347.1 Flavonol synthase/flavanone 3-hydroxylase [Morus notabilis]	PREDICTED: Morus notabilis flavonol synthase/flavanone 3-hydroxylase (LOC21403067), mRNA	FLS	flavonol synthase	Flavonol synthase/flavanone 3-hydroxylase OS=Citrus unshiu OX=55188 GN=FLS PE=1 SV=1	--	--	--	--
Cluster-19769.0	0	0.6	0	0	0	0	0	0.36	0.32	0.35	0	0	0	0	0	0	0.73	0	Flavonol synthase/flavanone 3-hydroxylase [Cucurbita argyrosperma subsp. argyrosperma]	PREDICTED: Prunus dulcis flavonol synthase/flavanone 3-hydroxylase (LOC117628896), mRNA	FLS	flavonol synthase	Flavonol synthase/flavanone 3-hydroxylase OS=Petunia hybrida OX=4102 GN=FL PE=2 SV=1	--	--	--	--
Cluster-20978.0	0	0	0	0	0	2	0	0	0	0	0	2.78	0	0	0	0	0	0	hypothetical protein D5086_0000040810 [Populus alba]	Ailanthus altissima genome assembly, chromosome: 17	FLS	flavonol synthase	Flavonol synthase/flavanone 3-hydroxylase OS=Solanum tuberosum OX=4113 PE=2 SV=1	--	--	--	--
Cluster-21200.13768	81.81	81.35	92.13	149.33	157.9	209.24	290.4	569.25	387.57	98.81	85.27	105.08	204.08	123.23	134.31	129.28	175.66	106.52	probable chalcone--flavonone isomerase 3 [Morus notabilis]	Morus alba chalcone isomerase 3 (CHI3) mRNA, complete cds	CHI	chalcone isomerase	Chalcone isomerase-like protein 2 OS=Humulus lupulus OX=3486 GN=CHIL2 PE=1 SV=1	Chalcone isomerase like//Chalcone-flavanone isomerase	--	intramolecular lyase activity	--
Cluster-21200.17259	111.09	112.34	107.64	67.54	65.4	99.88	13.42	14.14	16.25	16.45	13.18	11.25	18.99	19.76	18.45	27.37	27.08	21.65	Chalcone isomerase, 3-layer sandwich [Parasponia andersonii]	Morus alba chalcone isomerase (CHI) mRNA, complete cds	CHI	chalcone isomerase	Chalcone--flavanone isomerase OS=Pyrus communis OX=23211 GN=CHI PE=2 SV=1	Chalcone-flavanone isomerase	--	intramolecular lyase activity	--
Cluster-21200.16099	22.45	21.89	23.99	17.08	19.81	32.23	103.2	92.03	250.39	3.63	13.74	9.97	6.9	5.41	8.29	11.23	10.17	10.91	chalcone isomerase [Morus alba]||AID16081.1 chalcone isomerase [Morus alba]	PREDICTED: Quercus lobata chalcone--flavonone isomerase-like (LOC115957508), mRNA	CHI	chalcone isomerase	Chalcone--flavanone isomerase OS=Pyrus communis OX=23211 GN=CHI PE=2 SV=1	Chalcone-flavanone isomerase//Chalcone isomerase like	--	intramolecular lyase activity	--
Cluster-21200.17505	228.45	201.28	225.91	284.28	286.47	438.21	0.17	0.47	0.04	0.29	0.52	1.01	1.22	0	0.42	5.43	1.83	5.26	leucoanthocyanidin dioxygenase [Morus notabilis]||EXC17798.1 Leucoanthocyanidin dioxygenase [Morus notabilis]	Morus alba anthocyanin synthase (ANS2) mRNA, complete cds	ANS	anthocyanidin synthase	Anthocyanin synthase OS=Actinidia chinensis var. chinensis OX=1590841 GN=LDOX PE=1 SV=1	--	--	--	--
Cluster-22789.0	0.08	0	0.08	0	0.37	1.05	0.04	0.24	0	0.23	0.45	0.08	2.96	5.8	4.61	1.46	0.56	0.95	spermidine hydroxycinnamoyl transferase [Morus notabilis]||EXC27890.1 Hydroxycinnamoyl-Coenzyme A shikimate/quinate hydroxycinnamoyltransferase [Morus notabilis]	PREDICTED: Morus notabilis spermidine hydroxycinnamoyl transferase (LOC21392557), mRNA	E2.3.1.133, HCT	shikimate O-hydroxycinnamoyltransferase	Spermidine hydroxycinnamoyl transferase OS=Arabidopsis thaliana OX=3702 GN=SHT PE=1 SV=1	--	--	--	--
Cluster-2436.0	0	0	0	0	0	0	0	0	0	0	0	0	3.78	4.96	0	0	0	0	hypothetical protein G4B88_023522 [Cannabis sativa]	--	E2.3.1.133, HCT	shikimate O-hydroxycinnamoyltransferase	Spermidine hydroxycinnamoyl transferase OS=Arabidopsis thaliana OX=3702 GN=SHT PE=1 SV=1	--	--	--	--
Cluster-21200.3533	0.06	0	0.12	0.13	0	0	4.27	31.35	1.71	0	0	0.07	0	0	0	0	0	0.07	Transferase [Parasponia andersonii]	Lonicera japonica hydroxycinnamoyl-CoA shikimate/quinate hydroxycinnamoyltransferase (HCT) mRNA, complete cds	E2.3.1.133, HCT	shikimate O-hydroxycinnamoyltransferase	Shikimate O-hydroxycinnamoyltransferase OS=Nicotiana tabacum OX=4097 GN=HST PE=1 SV=1	--	--	--	--
Cluster-21200.3532	0	0	0	0	0	0	0	0	0	0	0	0	0	0	0	0	1.32	0	Shikimate O-hydroxycinnamoyltransferase [Citrus sinensis]	Clitoria ternatea CtSQHCT6 mRNA for putative acyltransferase, complete cds	E2.3.1.133, HCT	shikimate O-hydroxycinnamoyltransferase	Shikimate O-hydroxycinnamoyltransferase OS=Nicotiana tabacum OX=4097 GN=HST PE=1 SV=1	--	--	--	--
Cluster-22023.0	0.34	0.15	0.26	0	0.1	0.32	1.2	0.25	1.22	0.44	1.1	0	0	0.14	0.1	0.1	0.05	0.2	vinorine synthase [Morus notabilis]||EXB82430.1 Vinorine synthase [Morus notabilis]	--	E2.3.1.133, HCT	shikimate O-hydroxycinnamoyltransferase	Vinorine synthase OS=Rauvolfia serpentina OX=4060 GN=ACT PE=1 SV=2	Protein of unknown function, DUF573	regulation of DNA-templated transcription	--	--
Cluster-24065.0	0.42	0	0	0	0	0	0	0	0	0.88	0	0	0.94	0	1.16	0	2.25	0	Transferase [Trema orientale]	--	E2.3.1.133, HCT	shikimate O-hydroxycinnamoyltransferase	Spermidine hydroxycinnamoyl transferase OS=Arabidopsis thaliana OX=3702 GN=SHT PE=1 SV=1	--	--	--	--
Cluster-21200.12911	3.26	2.91	5.62	3.67	5.18	8.89	58.66	34.45	60.87	1.99	1.58	1.93	1.8	0.5	1.14	2.97	3.5	5	hydroxycinnamoyl-CoA shikimate/quinate hydroxycinnamoyltransferase [Morus alba]	PREDICTED: Morus notabilis shikimate O-hydroxycinnamoyltransferase (LOC21384092), mRNA	E2.3.1.133, HCT	shikimate O-hydroxycinnamoyltransferase	Shikimate O-hydroxycinnamoyltransferase OS=Arabidopsis thaliana OX=3702 GN=HST PE=1 SV=1	Atrial natriuretic peptide	signal transduction	hormone activity	extracellular region
Cluster-21200.28124	0.56	0.46	0.66	1.18	1.16	0.45	19.41	18.22	8.09	0.7	6.93	4.54	1.9	0.8	1.25	1.32	1.09	0.36	Hydroxycinnamoyl-Coenzyme A shikimate/quinate hydroxycinnamoyltransferase [Morus notabilis]	PREDICTED: Morus notabilis shikimate O-hydroxycinnamoyltransferase (LOC21401056), transcript variant X2, mRNA	E2.3.1.133, HCT	shikimate O-hydroxycinnamoyltransferase	Shikimate O-hydroxycinnamoyltransferase OS=Nicotiana tabacum OX=4097 GN=HST PE=1 SV=1	Chitin binding Peritrophin-A domain	--	chitin binding	extracellular region
Cluster-21200.30646	0	1.23	5.93	0	0	0	0	0	0	0	0	0	0	0	0	0	0	0	Transferase [Trema orientale]	--	E2.3.1.133, HCT	shikimate O-hydroxycinnamoyltransferase	Shikimate O-hydroxycinnamoyltransferase OS=Nicotiana tabacum OX=4097 GN=HST PE=1 SV=1	--	--	--	--
Cluster-18136.0	7.43	9.52	8.51	1.48	1.94	1.24	1.89	5.94	2.53	0.52	0.28	1	1.92	3.7	2.48	0.47	0.13	0.92	shikimate O-hydroxycinnamoyltransferase [Morus notabilis]||XP_024019490.1 shikimate O-hydroxycinnamoyltransferase [Morus notabilis]	PREDICTED: Morus notabilis shikimate O-hydroxycinnamoyltransferase (LOC21400524), transcript variant X2, mRNA	E2.3.1.133, HCT	shikimate O-hydroxycinnamoyltransferase	Shikimate O-hydroxycinnamoyltransferase OS=Nicotiana tabacum OX=4097 GN=HST PE=1 SV=1	--	--	--	--
Cluster-21200.29427	1.96	0.22	0.97	0.61	0.61	1.17	5.44	7.61	4.48	0.42	0.22	0.22	0.78	1.35	1.18	0.38	0.65	1.17	shikimate O-hydroxycinnamoyltransferase [Morus notabilis]||XP_024019490.1 shikimate O-hydroxycinnamoyltransferase [Morus notabilis]	PREDICTED: Morus notabilis shikimate O-hydroxycinnamoyltransferase (LOC21400524), transcript variant X2, mRNA	E2.3.1.133, HCT	shikimate O-hydroxycinnamoyltransferase	Shikimate O-hydroxycinnamoyltransferase OS=Nicotiana tabacum OX=4097 GN=HST PE=1 SV=1	--	--	--	--
Cluster-23077.0	0.64	0.1	0.7	0	0	0.78	0	0.38	0.26	0	0	0	0.1	0	0	1.67	0.88	1.54	Omega-hydroxypalmitate O-feruloyl transferase [Morus notabilis]	PREDICTED: Morus notabilis fatty alcohol:caffeoyl-CoA acyltransferase (LOC21393300), mRNA	E2.3.1.133, HCT	shikimate O-hydroxycinnamoyltransferase	Acyltransferase GLAUCE OS=Arabidopsis thaliana OX=3702 GN=GLC PE=2 SV=1	--	--	--	--
Cluster-18150.0	0	0	0	0	0.97	0	0.92	1.32	0	0	0	0.5	0	0.21	0	0	0.23	0.23	Transferase [Trema orientale]	--	E2.3.1.133, HCT	shikimate O-hydroxycinnamoyltransferase	Spermidine hydroxycinnamoyl transferase OS=Arabidopsis thaliana OX=3702 GN=SHT PE=1 SV=1	--	--	--	--
Cluster-9634.0	0	0	0	4.21	0	5.68	0	0	0	0	0	0	0	0	0	0	0	0	vinorine synthase [Morus notabilis]||EXB82427.1 Vinorine synthase [Morus notabilis]	--	E2.3.1.133, HCT	shikimate O-hydroxycinnamoyltransferase	(13S,14R)-1,13-dihydroxy-N-methylcanadine 13-O-acetyltransferase AT1 OS=Papaver somniferum OX=3469 GN=AT1 PE=1 SV=1	--	--	--	--
Cluster-15256.0	0	0.13	0.09	0.14	0.04	0.26	0.85	3.19	0.7	1.33	0.26	0.34	1.23	0.59	0.2	0.54	3.11	0.89	Transferase [Trema orientale]	PREDICTED: Jatropha curcas stemmadenine O-acetyltransferase (LOC105644994), transcript variant X3, mRNA	E2.3.1.133, HCT	shikimate O-hydroxycinnamoyltransferase	Stemmadenine O-acetyltransferase OS=Catharanthus roseus OX=4058 GN=SAT PE=1 SV=1	--	--	--	--
Cluster-1540.1	0	0	0	0	0	0	0	0	0	0	0	2.72	0	0	0	0	3.93	0	vinorine synthase [Morus notabilis]||EXB82430.1 Vinorine synthase [Morus notabilis]	--	E2.3.1.133, HCT	shikimate O-hydroxycinnamoyltransferase	Stemmadenine O-acetyltransferase OS=Catharanthus roseus OX=4058 GN=SAT PE=1 SV=1	--	--	--	--
Cluster-1540.0	0	0	0	0	0	0	0	0	0	0	5.52	0	0	0	0	4.82	0	0	vinorine synthase [Morus notabilis]||EXB82429.1 Vinorine synthase [Morus notabilis]	PREDICTED: Morus notabilis vinorine synthase (LOC21410214), mRNA	E2.3.1.133, HCT	shikimate O-hydroxycinnamoyltransferase	Stemmadenine O-acetyltransferase OS=Catharanthus roseus OX=4058 GN=SAT PE=1 SV=1	--	--	--	--
Cluster-21200.30464	0	0	0	0	0	0	0	1.24	0	0	0	0	0	0	0.89	0	1.52	0	hypothetical protein SOVF_130380, partial [Spinacia oleracea]	--	E2.3.1.133, HCT	shikimate O-hydroxycinnamoyltransferase	Spermidine hydroxycinnamoyl transferase OS=Arabidopsis thaliana OX=3702 GN=SHT PE=1 SV=1	--	--	--	--
Cluster-21200.23494	0.63	2.35	0.94	7.01	2.71	5.31	1.35	0.03	0.39	0.67	0.38	1.13	9.4	12	8.76	1.03	1.19	0.79	UDP-glycosyltransferase 88F3 [Morus notabilis]||EXB62495.1 Anthocyanidin 5,3-O-glucosyltransferase [Morus notabilis]	PREDICTED: Morus notabilis UDP-glycosyltransferase 88F3 (LOC21391669), mRNA	PGT1	phlorizin synthase	UDP-glycosyltransferase 88F3 OS=Pyrus communis OX=23211 GN=UGT88F3 PE=2 SV=1	UDP-glucoronosyl and UDP-glucosyl transferase//Glycosyltransferase family 28 C-terminal domain	--	hexosyltransferase activity//UDP-glycosyltransferase activity	--
Cluster-21200.14671	8.62	7.84	7.91	15.21	14.8	16.28	8.9	6.94	10.62	8.77	7.99	9.31	11	8.47	10.39	12.02	11.51	13.36	UDP-glucuronosyl/UDP-glucosyltransferase [Trema orientale]	PREDICTED: Ziziphus jujuba var. spinosa UDP-glycosyltransferase 88F3-like (LOC107415790), mRNA	PGT1	phlorizin synthase	UDP-glycosyltransferase 88F5 OS=Malus domestica OX=3750 GN=UGT88F5 PE=2 SV=1	FAD-binding domain	--	oxidoreductase activity	--
Cluster-21200.6474	1.66	2.89	1.8	0.42	0.51	1.9	26.99	33.35	46.63	1.69	1.99	1.16	0.32	0.89	0.74	2.13	1.31	2.21	leucoanthocyanidin reductase [Morus notabilis]||EXC28069.1 hypothetical protein L484_022305 [Morus notabilis]	PREDICTED: Morus notabilis leucoanthocyanidin reductase (LOC21405124), mRNA	LAR	leucoanthocyanidin reductase	Leucoanthocyanidin reductase OS=Desmodium uncinatum OX=225101 GN=LAR PE=1 SV=1	Saccharopine dehydrogenase NADP binding domain	--	oxidoreductase activity	--
Cluster-21200.4971	1.69	0.58	1.78	0	0.04	0.58	0.85	8.5	0.83	0.35	0.15	0.52	0.81	0.16	0	1.15	0.97	1.13	leucoanthocyanidin reductase-like [Morus notabilis]	PREDICTED: Morus notabilis leucoanthocyanidin reductase-like (LOC112091008), mRNA	LAR	leucoanthocyanidin reductase	Leucoanthocyanidin reductase OS=Desmodium uncinatum OX=225101 GN=LAR PE=1 SV=1	CbeA_antitoxin, type IV, cytoskeleton bundling-enhancing factor A//Triple QxxK/R motif-containing protein family	positive regulation of cytoskeleton organization	--	endoplasmic reticulum membrane
Cluster-21200.4246	6.47	3.86	4.32	2.6	4.05	4.94	10.49	20.54	16.14	2.12	1.43	1.95	8.82	1.88	3.91	2.38	4.25	7.75	anthocyanidin reductase ((2S)-flavan-3-ol-forming) [Morus notabilis]||EXB31407.1 Anthocyanidin reductase [Morus notabilis]	PREDICTED: Morus notabilis anthocyanidin reductase ((2S)-flavan-3-ol-forming) (LOC21397956), mRNA	ANR	anthocyanidin reductase	Anthocyanidin reductase ((2S)-flavan-3-ol-forming) OS=Vitis vinifera OX=29760 GN=ANR PE=3 SV=1	--	--	--	--
Cluster-21200.29219	1.77	0.76	1.99	0.31	1.21	1.85	2.05	6.37	1.71	0	0	0	2.55	0.43	0.55	1.18	1.04	1.83	hypothetical protein CRG98_006660, partial [Punica granatum]	--	ANR	anthocyanidin reductase	Anthocyanidin reductase ((2S)-flavan-3-ol-forming) OS=Vitis vinifera OX=29760 GN=ANR PE=1 SV=1	Mannosyltransferase (PIG-M)//Uncharacterised conserved protein (DUF2228)//Glutamate/Leucine/Phenylalanine/Valine dehydrogenase	cellular response to DNA damage stimulus//amino acid metabolic process//GPI anchor biosynthetic process//regulation of protein ADP-ribosylation	alpha-1,4-mannosyltransferase activity//glycolipid mannosyltransferase activity//oxidoreductase activity//histone binding	mannan polymerase complex
Cluster-21200.15771	58.19	56.26	55.99	78.95	70.17	98.44	7.57	4.88	7.27	7.4	6.98	6.2	7.02	6.58	7.04	7.53	7.97	7.63	UDP-rhamnose:anthocyanidin-3-glucoside rhamnosyltransferase [Morus alba]	Morus alba UDP-rhamnose:anthocyanidin-3-glucoside rhamnosyltransferase mRNA, complete cds	FG2	flavonol-3-O-glucoside L-rhamnosyltransferase	Anthocyanidin-3-O-glucoside rhamnosyltransferase OS=Petunia hybrida OX=4102 GN=RT PE=2 SV=1	Glycosyltransferase family 28 C-terminal domain//Protein kinase domain//Protein tyrosine and serine/threonine kinase//UDP-glucoronosyl and UDP-glucosyl transferase	protein phosphorylation	hexosyltransferase activity//ATP binding//UDP-glycosyltransferase activity//protein kinase activity	--
Cluster-14929.0	0	0	0	0	0	0	0.89	0	0	0	0	2.29	0	0	0	0	0.6	0	anthocyanidin 3-O-glucoside 2''-O-glucosyltransferase [Morus notabilis]	PREDICTED: Morus notabilis anthocyanidin 3-O-glucoside 2''-O-glucosyltransferase (LOC21393840), mRNA	FG3	flavonol-3-O-glucoside/galactoside glucosyltransferase	Cyanidin 3-O-galactoside 2''-O-xylosyltransferase FGGT1 OS=Actinidia chinensis var. chinensis OX=1590841 GN=F3GGT1 PE=1 SV=2	--	--	--	--
Cluster-21200.30519	0	0	0.29	0.96	0	0.88	0.14	0	0.12	0	0.43	0	0.22	0	0.49	0.35	0.21	1.11	anthocyanidin 3-O-glucoside 2''-O-glucosyltransferase [Morus notabilis]||XP_024019507.1 anthocyanidin 3-O-glucoside 2''-O-glucosyltransferase [Morus notabilis]||EXB54128.1 UDP-glycosyltransferase [Morus notabilis]	--	FG3	flavonol-3-O-glucoside/galactoside glucosyltransferase	Cyanidin 3-O-galactoside 2''-O-xylosyltransferase FGGT1 OS=Actinidia chinensis var. chinensis OX=1590841 GN=F3GGT1 PE=1 SV=2	--	--	--	--
Cluster-20855.0	0.51	0.22	0.51	0.08	0.54	0.19	2.39	2.86	1.44	1.09	1.37	0.44	2.48	2.4	1.46	0.46	0.81	0.31	UDP-glucuronosyl/UDP-glucosyltransferase, partial [Trema orientale]	PREDICTED: Morus notabilis anthocyanidin 3-O-glucoside 2''-O-glucosyltransferase-like (LOC112091447), mRNA	FG3	flavonol-3-O-glucoside/galactoside glucosyltransferase	Cyanidin 3-O-galactoside 2''-O-xylosyltransferase FGGT1 OS=Actinidia chinensis var. chinensis OX=1590841 GN=F3GGT1 PE=1 SV=2	Glycosyltransferase family 28 N-terminal domain//UDP-glucoronosyl and UDP-glucosyl transferase	carbohydrate metabolic process//lipid glycosylation	UDP-glycosyltransferase activity//hexosyltransferase activity	--
Cluster-21328.0	0.77	0.5	0.18	0	0.14	0	0.14	0.21	0.06	0.27	0	0.18	1.56	1.57	1	0	0.07	0.38	UDP-glucuronosyl/UDP-glucosyltransferase [Parasponia andersonii]	PREDICTED: Morus notabilis anthocyanidin 3-O-glucoside 2''-O-glucosyltransferase-like (LOC112091447), mRNA	FG3	flavonol-3-O-glucoside/galactoside glucosyltransferase	Cyanidin 3-O-galactoside 2''-O-xylosyltransferase FGGT1 OS=Actinidia chinensis var. chinensis OX=1590841 GN=F3GGT1 PE=1 SV=2	UDP-glucoronosyl and UDP-glucosyl transferase	--	UDP-glycosyltransferase activity	--
Cluster-21200.539	0.86	0.53	0.39	0	0	0	0.04	0.11	0.03	0.18	0.58	0.15	0	0.13	0.44	0.56	0.68	1.1	cyanidin 3-O-galactoside 2''-O-xylosyltransferase FGGT1-like [Ziziphus jujuba var. spinosa]||KAH7533158.1 hypothetical protein FEM48_Zijuj04G0100600 [Ziziphus jujuba var. spinosa]	PREDICTED: Ziziphus jujuba var. spinosa cyanidin 3-O-galactoside 2''-O-xylosyltransferase FGGT1-like (LOC107410158), mRNA	FG3	flavonol-3-O-glucoside/galactoside glucosyltransferase	Cyanidin 3-O-galactoside 2''-O-xylosyltransferase FGGT1 OS=Actinidia chinensis var. chinensis OX=1590841 GN=F3GGT1 PE=1 SV=2	Glycosyltransferase family 28 C-terminal domain//Glycosyltransferase family 28 N-terminal domain//UDP-glucoronosyl and UDP-glucosyl transferase	lipid glycosylation//carbohydrate metabolic process	hexosyltransferase activity//UDP-glycosyltransferase activity	--
