# Supplementary material for: Integrated Transcriptome and Targeted Metabolome for Resolving Flavonoid Biosynthesis in Figs (Ficus carica Linn.)
Source: Biology (Basel). 2025 Feb 11;14(2):184. doi: 10.3390/biology14020184 (PMC11852052; doi:10.3390/biology14020184)
Supplement: Supplementary file 1 [file biology-14-00184-s001.zip › Table S1.xlsx]

## Sheet: Sheet1
Table1.Quantitative analysis of 40 compounds.
id	compound name	FY_1	FY_2	FY_3	FY_4	FYG24_5	FY_6	Mean FY	JZ_1	JZ_2	JZ_3	JZ_4	JZ33_5	JZ_6	Mean JZ	BRD_1	BRD_2	BRD_3	Mean BRD	QP_1	QP_2	QP_3	QP_4	QP_5	QP_6	Mean QP	MLY_1	MLY_2	MLY_3	Mean MLY	BY_1	BY_2	BY_3	Mean BY
1	Gallic acid	3.793	5.482	6.012	5.129	5.52	4.5	5.07267	1.218	1.619	0.00713713	0.0037375	0.00253632	0.00731385	0.476287	4.672	5.508	4.768	4.98267	0.00403166	2.393	2.168	5.019	3.224	3.917	2.78751	3.01	4.831	5.13	4.32367	4.723	4.449	5.068	4.74667
2	3,4-Dihydroxybenzoic acid	117.343	101.732	69.058	120.362	73.185	89.26	95.1567	0.00730528	0.00207412	0.00713713	0.0037375	0.00253632	0.00731385	0.00501736	120.442	131.277	81.212	110.977	8.076	9.013	6.504	5.2	5.765	5.96	6.753	0.00608714	0.0023607	0.0030184	0.00382208	13.965	12.842	13.571	13.4593
3	Protocatechualdehyde	1.915	2.253	2.532	2.187	2.017	1.706	2.10167	0.00730528	0.00207412	0.00713713	0.0037375	0.00253632	0.00731385	0.00501736	2.388	2.212	2.842	2.48067	0.966	1.141	1.61	1.703	1.436	0.819	1.27917	0.915	1.073	0.969	0.985667	1.273	1.106	1.247	1.20867
4	Phthalic acid	13.548	15.334	18.275	24.003	22.349	14.801	18.0517	17.885	9.155	11.648	14.366	11.756	14.309	13.1865	24.22	26.809	22.74	24.5897	22.769	26.465	27.884	29.388	26.76	29.567	27.1388	9.227	9.599	10.907	9.911	16.782	15.587	19.54	17.303
5	4-Hydroxybenzoic acid	24.076	29.191	27.545	26.34	25.695	26.549	26.566	3.313	3.395	2.796	3.024	2.169	2.859	2.926	11.04	12.364	14.535	12.6463	6.678	8.675	10.469	10.434	7.522	7.412	8.53167	12.066	11.185	10.714	11.3217	23.014	23.707	20.086	22.269
6	Catechin	87.02	124.011	170.169	110.279	160.584	128.501	130.094	119.015	128.756	144.787	166.459	145.669	157.947	143.772	91.622	141.143	108.614	113.793	88.185	83.857	127.345	133.906	124.088	133.596	115.163	26.379	48.79	61.692	45.6203	106.681	60.958	95.306	87.6483
7	Vanillic acid	274.689	292.653	293.542	286.54	277.217	277.172	283.635	10.319	8.191	7.17	10.013	9.938	8.384	9.0025	14.296	12.323	14.662	13.7603	30.268	31.219	33.168	35.538	34.755	33.57	33.0863	87.581	74.719	80.571	80.957	87.183	90.258	80.78	86.0737
8	Caffeic acid	32.874	56.851	122.274	39.271	97.772	78.706	71.2913	2.427	1.97	2.888	3.229	3.56	3.496	2.92833	12.903	18.136	23.497	18.1787	7.521	7.839	29.133	29.858	28.725	31.86	22.4893	4.939	9.378	16.591	10.3027	8.594	6.853	8.816	8.08767
9	Syringic acid	1.34	0.885	1.491	1.129	1.886	1.163	1.31567	0.00730528	0.00207412	0.00713713	0.0037375	0.00253632	0.00731385	0.00501736	0.0084774	0.00804377	0.00740828	0.00797649	0.00403166	0.00722623	0.0043439	0.00724875	0.00225747	0.00610524	0.00520221	1.342	1.109	1.03	1.16033	1.035	1.083	0.882	1
10	Epicatechin	77.354	113.157	146.965	78.806	133.963	141.59	115.306	22.02	24.959	31.162	36.213	35.638	34.434	30.7377	212.084	321.618	262.181	265.294	37.551	34.742	61.934	62.905	63.234	62.902	53.878	6.323	11.421	15.792	11.1787	28.803	14.179	26.064	23.0153
11	Dihydromyricetin	1.411	1.141	1.187	0.945	1.55	1.283	1.25283	0.597	0.69	0.565	0.78	0.539	0.573	0.624	4.67	3.025	4.377	4.024	0.309	0.00722623	0.104	0.249	0.423	2.168	0.543371	0.343	0.788	0.153	0.428	0.352	0.581	0.528	0.487
12	Vanillin	4.739	5.516	6.396	5.169	4.214	5.55	5.264	2.518	2.497	1.992	3.597	2.452	2.34	2.566	3.82	5.143	4.965	4.64267	3.322	2.839	2.667	2.101	1.283	2.179	2.3985	1.832	1.704	2.634	2.05667	3.418	3.126	3.603	3.38233
13	p-Hydroxycinnamic Acid	461.074	521.315	543.185	480.034	498.514	466.346	495.078	5.574	4.718	4.635	5.462	5.025	4.83	5.04067	86.036	94.719	63.482	81.4123	42.514	42.546	47.728	54.256	49.368	52.645	48.1762	96.11	85.321	93.928	91.7863	25.308	29.841	30.355	28.5013
15	Salicylic acid	4.007	4.041	6.457	3.909	2.928	3.917	4.20983	0.712	0.733	0.827	0.994	1.478	1.248	0.998667	1.863	2.638	1.333	1.94467	1.589	0.78	1.506	1.42	2.245	1.89	1.57167	3.701	3	3.888	3.52967	3.955	3.241	3.035	3.41033
16	Rutin	3610.55	4254.63	3483.5	3563.06	3660.96	4514.84	3847.92	1355.05	861.539	1226.15	1364.32	1031.48	1234.23	1178.79	2953.02	3196.11	1885.57	2678.23	1517.83	1563.38	2112.77	1971.68	2401.68	1499.97	1844.55	970.095	813.021	864.952	882.689	3091.23	2370.11	2931.13	2797.49
17	Vitexin	76.993	91.498	74.169	75.337	74.997	98.31	81.884	25.16	23.177	26.466	28.285	23.47	26.806	25.5607	83.235	75.189	64.441	74.2883	9.923	8.255	10.685	10.17	12.535	8.525	10.0155	21.201	18.679	20.96	20.28	67.191	54.319	68.997	63.5023
18	Trans-Ferulic acid	190.169	195.128	215.017	189.897	198.285	189.48	196.329	25.38	23.752	25.913	29.632	29.403	29.365	27.2408	74.798	72.052	76.876	74.5753	46.6	46.939	51.051	51.839	52.341	53.088	50.3097	82.035	71.896	78.63	77.5203	191.075	201.207	185.7	192.661
19	Sinapic Acid	17.921	20.746	25.687	18.539	21.371	21.927	21.0318	3.26	3.512	4.144	4.844	4.937	4.298	4.16583	7.064	6.806	6.561	6.81033	5.838	4.774	8.808	9.323	9.256	8.939	7.823	12.946	14.727	18.795	15.4893	11.688	10.777	12.69	11.7183
20	Quercetin 3-β-D-glucoside	244.151	301.785	212.005	238.362	227.244	376.021	266.595	25.984	17.711	23.914	28.671	20.335	27.648	24.0438	473.206	556.866	288.665	439.579	45.505	46.108	59.904	51.296	62.102	42.118	51.1722	23.862	20.895	22.218	22.325	116.618	94.143	120.765	110.509
21	Luteoloside	6.397	6.516	5.983	5.552	7.16	10.266	6.979	5.662	5.385	6.022	6.201	5.855	5.493	5.76967	9.568	6.476	1.912	5.98533	0.333	0.489	0.494	0.517	0.831	0.189	0.4755	0.594	0.119	0.189	0.300667	5.536	3.663	5.069	4.756
22	(+)-Dihydroquercetin	170.275	212.597	235.521	186.251	213.173	221.028	206.474	22.39	16.45	17.933	21.666	20.294	20.453	19.8643	492.816	612.394	854.761	653.324	127.369	128.393	176.255	179.857	173.661	184.556	161.682	7.826	8.92	10.055	8.93367	24.557	21.822	28.586	24.9883
23	Genistin	10.595	10.737	4.941	9.932	7.92	12.211	9.38933	1.057	4.546	3.126	1.015	3.647	4.528	2.9865	14.501	16.981	9.802	13.7613	0.00403166	0.00722623	0.0043439	3.014	0.00225747	1.284	0.71931	1.583	0.988	0.0030184	0.858006	7.591	2.02	9.486	6.36567
24	Benzoic acid	62.806	64.796	50.378	54.076	48.658	67.826	58.09	59.515	63.971	60.029	56.437	58.774	50.345	58.1785	98.215	84.848	80.186	87.7497	109.553	117.194	122.582	99.025	94.464	97.471	106.715	48.152	43.177	62.381	51.2367	117.576	117.259	116.108	116.981
25	Kaempferol-3-O-glucoside	34.56	40.567	30.38	33.353	30.868	49.261	36.4982	7.756	5.843	6.959	8.575	6.545	7.041	7.11983	42.918	57.347	30.814	43.693	3.614	5.08	3.961	4.283	4.871	4.068	4.31283	3.866	4.13	4.951	4.31567	7.173	6.098	8.23	7.167
26	(+)-Dihydrokaempferol	69.635	77.567	76.646	73.606	74.366	75.041	74.4768	5.901	5.25	5.061	6.423	6.106	5.905	5.77433	20.667	23.186	24.796	22.883	23.226	20.438	25.496	27.124	26.759	25.908	24.8252	5.834	4.302	4.827	4.98767	13.025	13.71	12.228	12.9877
27	Resveratrol	0.228	0.246	0.259	0.221	0.397	0.225	0.262667	0.00730528	0.00207412	0.00713713	0.0037375	0.035	0.00731385	0.010428	0.467	0.828	0.552	0.615667	0.00403166	0.00722623	0.0043439	0.052	0.00225747	0.00610524	0.0126607	0.00608714	0.0023607	0.0030184	0.00382208	0.00823308	0.00601106	0.00646696	0.0069037
28	Daidzein	0.00424179	0.00386951	0.00341368	0.00433205	0.00689863	0.00200322	0.00412648	0.402	0.021	0.00713713	0.0037375	0.00253632	0.017	0.0755685	0.0084774	0.00804377	0.00740828	0.00797649	0.00403166	0.00722623	0.0043439	0.00724875	0.048	0.00610524	0.012826	0.00608714	0.0023607	0.0030184	0.00382208	0.00823308	0.00601106	0.00646696	0.0069037
29	Luteolin	13.021	15.188	15.201	12.934	16.01	15.68	14.6723	17.633	13.285	15.804	16.838	15.581	16.791	15.9887	13.252	11.532	9.442	11.4087	3.58	3.098	4.019	4.587	6.125	3.849	4.20967	6.641	6.267	8.792	7.23333	11.392	11.054	12.859	11.7683
30	Quercetin	90.239	123.282	143.308	98.661	134.189	141.313	121.832	6.831	3.457	4.051	4.406	3.53	3.876	4.3585	108.726	143.439	111.659	121.275	15.84	15.653	24.856	24.767	24.717	23.782	21.6025	6.966	8.109	10.188	8.421	24.451	18.065	30.903	24.473
31	Hydrocinnamic acid	2.005	2.215	2.102	2.21	2.08	2.307	2.15317	0.977	1.587	1.926	1.561	1.21	1.443	1.45067	5.627	5.089	4.999	5.23833	3.203	2.791	3.342	3.812	3.206	3.376	3.28833	5.089	4.923	5.084	5.032	2.018	2.077	2.055	2.05
32	Trans-Cinnamic acid	141.748	142.004	156.182	131.05	140.845	126.403	139.705	18.699	18.492	18.642	22.733	18.326	20.883	19.6292	60.816	30.088	23.702	38.202	50.314	45.149	52.623	56.341	50.985	52.601	51.3355	103.085	89.213	102.767	98.355	27.197	28.715	27.736	27.8827
33	Naringenin Chalcone	0.00424179	0.00386951	0.00341368	0.00433205	0.00689863	0.00200322	0.00412648	24.382	18.181	20.381	23.101	21.172	23.93	21.8578	5.372	8.595	7.98	7.31567	6.5	6.764	4.136	5.396	5.607	6.185	5.76467	0.00608714	0.0023607	1.227	0.411816	6.622	6.438	4.731	5.93033
34	Phloretin	0.366	0.376	0.409	0.254	0.56	0.333	0.383	0.034	0.018	0.00713713	0.0037375	0.00253632	0.063	0.0214018	0.986	1.15	1.105	1.08033	0.23	0.182	0.136	0.182	0.202	0.071	0.167167	0.111	0.105	0.18	0.132	0.172	0.178	0.225	0.191667
35	Naringenin	36.127	42.012	45.091	39.749	42.641	40.868	41.0813	6.434	5.776	6.629	7.889	6.486	7.567	6.79683	31.4	23.393	28.339	27.7107	6.619	6.094	7.423	8.481	9.126	7.594	7.55617	3.332	2.92	2.888	3.04667	7.198	7.201	6.584	6.99433
36	Apigenin	15.885	16.579	16.204	15.945	16.093	16.09	16.1327	6.918	4.667	6.379	6.417	5.739	5.749	5.97817	5.512	5.347	4.409	5.08933	1.813	1.602	2.221	2.571	2.837	1.834	2.14633	2.091	1.676	1.839	1.86867	1.55	1.667	1.225	1.48067
37	Kaempferol	10.165	11.723	11.866	9.329	10.53	11.613	10.871	1.619	0.983	0.983	0.876	0.701	0.904	1.011	6.177	7.907	5.137	6.407	2.396	2.743	2.994	3.327	3.185	3.009	2.94233	1.747	1.684	1.32	1.58367	2.668	2.984	3.145	2.93233
38	Isorhamnetin	1.705	1.853	1.928	1.815	1.685	1.946	1.822	0.548	0.443	0.29	0.499	0.232	0.419	0.405167	1.55	1.526	1.826	1.634	0.507	0.517	0.623	0.681	0.648	0.619	0.599167	0.549	0.647	0.596	0.597333	0.939	0.848	0.988	0.925
39	Isoliquiritigenin	0.04	0.022	0.024	0.00433205	0.00689863	0.029	0.0210384	0.00730528	0.00207412	0.00713713	0.0037375	0.00253632	0.00731385	0.00501736	0.044	0.03	0.137	0.0703333	0.00403166	0.00722623	0.0043439	0.00724875	0.00225747	0.00610524	0.00520221	0.00608714	0.0023607	0.0030184	0.00382208	0.00823308	0.00601106	0.043	0.0190814
40	Gossypol	41.083	33.838	34.088	23.134	23.619	20.689	29.4085	10.024	9.986	12.251	9.549	10.304	8.638	10.1253	8.939	9.23	10.281	9.48333	12.733	11.262	12.238	11.196	9.699	8.909	11.0062	8.731	8.597	7.034	8.12067	8.006	5.789	6.365	6.72
