# Supplementary material for: Integrated Transcriptome and Targeted Metabolome for Resolving Flavonoid Biosynthesis in Figs (Ficus carica Linn.)
Source: Biology (Basel). 2025 Feb 11;14(2):184. doi: 10.3390/biology14020184 (PMC11852052; doi:10.3390/biology14020184)
Supplement: Supplementary file 1 [file biology-14-00184-s001.zip › Table S2.xlsx]

## Sheet: file explanation
Table header name	Descriptions
Model	Multivariate statistical analysis model number
Type	Model type, including PCA, OPLS-DA or others
A	The number of model principal components, the three numbers for the OPLS-DA model are the predicted principal components, orthogonal principal components
N	Number of observations in the model (in this case the number of samples)
R2X(cum)	Represents the cumulative degree of explanation of the model for variable X
R2Y(cum)	Represents the cumulative degree of explanation of the model for the Y variable
Q2(cum)	Predictability of models
Title	The data objects corresponding to this model

## Sheet: models information
Table 2. Models Information.
Model	Type	A	N	R2X(cum)	R2Y(cum)	Q2(cum)	Title
Model 01	PCA	3	27	0.849			TOTAL
Model 02	PCA	3	12	0.984			FYvsJZ
Model 03	PCA	3	9	0.983			FYvsMLY
Model 04	PCA	3	12	0.953			FYvsQP
Model 05	PCA	3	9	0.979			FYvsBY
Model 06	PCA	3	9	0.975			FYvsBRD
Model 07	PCA	3	9	0.976			BRDvsJZ
Model 08	PCA	3	6	0.993			BRDvsMLY
Model 09	PCA	3	9	0.923			BRDvsQP
Model 10	PCA	3	6	0.986			BRDvsBY
Model 11	PCA	3	9	0.947			JZvsMLY
Model 12	PCA	3	12	0.927			JZvsQP
Model 13	PCA	3	9	0.968			JZvsBY
Model 14	PCA	3	9	0.907			MLYvsQP
Model 15	PCA	3	6	0.985			MLYvsBY
Model 16	PCA	3	9	0.908			QPvsBY
Model 17	OPLS-DA	1+1+0	12	0.845	0.999	0.997	FYvsJZ
Model 18	OPLS-DA	1+1+0	9	0.847	0.996	0.987	FYvsMLY
Model 19	OPLS-DA	1+1+0	12	0.881	0.994	0.989	FYvsQP
Model 20	OPLS-DA	1+1+0	9	0.765	0.999	0.975	FYvsBY
Model 21	OPLS-DA	1+1+0	9	0.726	0.996	0.977	FYvsBRD
Model 22	OPLS-DA	1+1+0	9	0.826	0.999	0.997	BRDvsJZ
Model 23	OPLS-DA	1+1+0	6	0.848	1	0.997	BRDvsMLY
Model 24	OPLS-DA	1+1+0	9	0.779	0.995	0.984	BRDvsQP
Model 25	OPLS-DA	1+1+0	6	0.818	0.998	0.981	BRDvsBY
Model 26	OPLS-DA	1+1+0	9	0.738	0.998	0.979	JZvsMLY
Model 27	OPLS-DA	1+1+0	12	0.749	0.997	0.991	JZvsQP
Model 28	OPLS-DA	1+1+0	9	0.771	0.999	0.99	JZvsBY
Model 29	OPLS-DA	1+1+0	9	0.66	1	0.989	MLYvsQP
Model 30	OPLS-DA	1+1+0	6	0.845	0.993	0.97	MLYvsBY
Model 31	OPLS-DA	1+1+0	9	0.722	0.998	0.989	QPvsBY
