# Supplementary material for: Integrated Transcriptome and Targeted Metabolome for Resolving Flavonoid Biosynthesis in Figs (Ficus carica Linn.)
Source: Biology (Basel). 2025 Feb 11;14(2):184. doi: 10.3390/biology14020184 (PMC11852052; doi:10.3390/biology14020184)
Supplement: Supplementary file 1 [file biology-14-00184-s001.zip › Table S3.xlsx]

## Sheet: Sheet1
Table 3. Hierarchical clustering data matrix.
id	met	FY_3	FY_5	FY_1	FY_4	FY_2	FY_6	JZ_3	JZ_6	JZ_1	JZ_4	JZ_2	JZ_5	MLY_1	MLY_2	MLY_3	QP_6	QP_1	QP_2	QP_5	QP_3	QP_4	BY_2	BY_1	BY_3	BRD_3	BRD_1	BRD_2
1	Gallic acid	6.012	5.52	3.793	5.129	5.482	4.5	0.00713713	0.00731385	1.218	0.0037375	1.619	0.00253632	3.01	4.831	5.13	3.917	0.00403166	2.393	3.224	2.168	5.019	4.449	4.723	5.068	4.768	4.672	5.508
2	3,4-Dihydroxybenzoic acid	69.058	73.185	117.343	120.362	101.732	89.26	0.00713713	0.00731385	0.00730528	0.0037375	0.00207412	0.00253632	0.00608714	0.0023607	0.0030184	5.96	8.076	9.013	5.765	6.504	5.2	12.842	13.965	13.571	81.212	120.442	131.277
3	Protocatechualdehyde	2.532	2.017	1.915	2.187	2.253	1.706	0.00713713	0.00731385	0.00730528	0.0037375	0.00207412	0.00253632	0.915	1.073	0.969	0.819	0.966	1.141	1.436	1.61	1.703	1.106	1.273	1.247	2.842	2.388	2.212
4	Phthalic acid	18.275	22.349	13.548	24.003	15.334	14.801	11.648	14.309	17.885	14.366	9.155	11.756	9.227	9.599	10.907	29.567	22.769	26.465	26.76	27.884	29.388	15.587	16.782	19.54	22.74	24.22	26.809
5	4-Hydroxybenzoic acid	27.545	25.695	24.076	26.34	29.191	26.549	2.796	2.859	3.313	3.024	3.395	2.169	12.066	11.185	10.714	7.412	6.678	8.675	7.522	10.469	10.434	23.707	23.014	20.086	14.535	11.04	12.364
6	Catechin	170.169	160.584	87.02	110.279	124.011	128.501	144.787	157.947	119.015	166.459	128.756	145.669	26.379	48.79	61.692	133.596	88.185	83.857	124.088	127.345	133.906	60.958	106.681	95.306	108.614	91.622	141.143
7	Vanillic acid	293.542	277.217	274.689	286.54	292.653	277.172	7.17	8.384	10.319	10.013	8.191	9.938	87.581	74.719	80.571	33.57	30.268	31.219	34.755	33.168	35.538	90.258	87.183	80.78	14.662	14.296	12.323
8	Caffeic acid	122.274	97.772	32.874	39.271	56.851	78.706	2.888	3.496	2.427	3.229	1.97	3.56	4.939	9.378	16.591	31.86	7.521	7.839	28.725	29.133	29.858	6.853	8.594	8.816	23.497	12.903	18.136
9	Syringic acid	1.491	1.886	1.34	1.129	0.885	1.163	0.00713713	0.00731385	0.00730528	0.0037375	0.00207412	0.00253632	1.342	1.109	1.03	0.00610524	0.00403166	0.00722623	0.00225747	0.0043439	0.00724875	1.083	1.035	0.882	0.00740828	0.0084774	0.00804377
10	Epicatechin	146.965	133.963	77.354	78.806	113.157	141.59	31.162	34.434	22.02	36.213	24.959	35.638	6.323	11.421	15.792	62.902	37.551	34.742	63.234	61.934	62.905	14.179	28.803	26.064	262.181	212.084	321.618
11	Dihydromyricetin	1.187	1.55	1.411	0.945	1.141	1.283	0.565	0.573	0.597	0.78	0.69	0.539	0.343	0.788	0.153	2.168	0.309	0.00722623	0.423	0.104	0.249	0.581	0.352	0.528	4.377	4.67	3.025
12	Vanillin	6.396	4.214	4.739	5.169	5.516	5.55	1.992	2.34	2.518	3.597	2.497	2.452	1.832	1.704	2.634	2.179	3.322	2.839	1.283	2.667	2.101	3.126	3.418	3.603	4.965	3.82	5.143
13	p-Hydroxycinnamic Acid	543.185	498.514	461.074	480.034	521.315	466.346	4.635	4.83	5.574	5.462	4.718	5.025	96.11	85.321	93.928	52.645	42.514	42.546	49.368	47.728	54.256	29.841	25.308	30.355	63.482	86.036	94.719
15	Salicylic acid	6.457	2.928	4.007	3.909	4.041	3.917	0.827	1.248	0.712	0.994	0.733	1.478	3.701	3	3.888	1.89	1.589	0.78	2.245	1.506	1.42	3.241	3.955	3.035	1.333	1.863	2.638
16	Rutin	3483.5	3660.96	3610.55	3563.06	4254.63	4514.84	1226.15	1234.23	1355.05	1364.32	861.539	1031.48	970.095	813.021	864.952	1499.97	1517.83	1563.38	2401.68	2112.77	1971.68	2370.11	3091.23	2931.13	1885.57	2953.02	3196.11
17	Vitexin	74.169	74.997	76.993	75.337	91.498	98.31	26.466	26.806	25.16	28.285	23.177	23.47	21.201	18.679	20.96	8.525	9.923	8.255	12.535	10.685	10.17	54.319	67.191	68.997	64.441	83.235	75.189
18	Trans-Ferulic acid	215.017	198.285	190.169	189.897	195.128	189.48	25.913	29.365	25.38	29.632	23.752	29.403	82.035	71.896	78.63	53.088	46.6	46.939	52.341	51.051	51.839	201.207	191.075	185.7	76.876	74.798	72.052
19	Sinapic Acid	25.687	21.371	17.921	18.539	20.746	21.927	4.144	4.298	3.26	4.844	3.512	4.937	12.946	14.727	18.795	8.939	5.838	4.774	9.256	8.808	9.323	10.777	11.688	12.69	6.561	7.064	6.806
20	Quercetin 3-β-D-glucoside	212.005	227.244	244.151	238.362	301.785	376.021	23.914	27.648	25.984	28.671	17.711	20.335	23.862	20.895	22.218	42.118	45.505	46.108	62.102	59.904	51.296	94.143	116.618	120.765	288.665	473.206	556.866
21	Luteoloside	5.983	7.16	6.397	5.552	6.516	10.266	6.022	5.493	5.662	6.201	5.385	5.855	0.594	0.119	0.189	0.189	0.333	0.489	0.831	0.494	0.517	3.663	5.536	5.069	1.912	9.568	6.476
22	(+)-Dihydroquercetin	235.521	213.173	170.275	186.251	212.597	221.028	17.933	20.453	22.39	21.666	16.45	20.294	7.826	8.92	10.055	184.556	127.369	128.393	173.661	176.255	179.857	21.822	24.557	28.586	854.761	492.816	612.394
23	Genistin	4.941	7.92	10.595	9.932	10.737	12.211	3.126	4.528	1.057	1.015	4.546	3.647	1.583	0.988	0.0030184	1.284	0.00403166	0.00722623	0.00225747	0.0043439	3.014	2.02	7.591	9.486	9.802	14.501	16.981
24	Benzoic acid	50.378	48.658	62.806	54.076	64.796	67.826	60.029	50.345	59.515	56.437	63.971	58.774	48.152	43.177	62.381	97.471	109.553	117.194	94.464	122.582	99.025	117.259	117.576	116.108	80.186	98.215	84.848
25	Kaempferol-3-O-glucoside	30.38	30.868	34.56	33.353	40.567	49.261	6.959	7.041	7.756	8.575	5.843	6.545	3.866	4.13	4.951	4.068	3.614	5.08	4.871	3.961	4.283	6.098	7.173	8.23	30.814	42.918	57.347
26	(+)-Dihydrokaempferol	76.646	74.366	69.635	73.606	77.567	75.041	5.061	5.905	5.901	6.423	5.25	6.106	5.834	4.302	4.827	25.908	23.226	20.438	26.759	25.496	27.124	13.71	13.025	12.228	24.796	20.667	23.186
27	Resveratrol	0.259	0.397	0.228	0.221	0.246	0.225	0.00713713	0.00731385	0.00730528	0.0037375	0.00207412	0.035	0.00608714	0.0023607	0.0030184	0.00610524	0.00403166	0.00722623	0.00225747	0.0043439	0.052	0.00601106	0.00823308	0.00646696	0.552	0.467	0.828
28	Daidzein	0.00341368	0.00689863	0.00424179	0.00433205	0.00386951	0.00200322	0.00713713	0.017	0.402	0.0037375	0.021	0.00253632	0.00608714	0.0023607	0.0030184	0.00610524	0.00403166	0.00722623	0.048	0.0043439	0.00724875	0.00601106	0.00823308	0.00646696	0.00740828	0.0084774	0.00804377
29	Luteolin	15.201	16.01	13.021	12.934	15.188	15.68	15.804	16.791	17.633	16.838	13.285	15.581	6.641	6.267	8.792	3.849	3.58	3.098	6.125	4.019	4.587	11.054	11.392	12.859	9.442	13.252	11.532
30	Quercetin	143.308	134.189	90.239	98.661	123.282	141.313	4.051	3.876	6.831	4.406	3.457	3.53	6.966	8.109	10.188	23.782	15.84	15.653	24.717	24.856	24.767	18.065	24.451	30.903	111.659	108.726	143.439
31	Hydrocinnamic acid	2.102	2.08	2.005	2.21	2.215	2.307	1.926	1.443	0.977	1.561	1.587	1.21	5.089	4.923	5.084	3.376	3.203	2.791	3.206	3.342	3.812	2.077	2.018	2.055	4.999	5.627	5.089
32	Trans-Cinnamic acid	156.182	140.845	141.748	131.05	142.004	126.403	18.642	20.883	18.699	22.733	18.492	18.326	103.085	89.213	102.767	52.601	50.314	45.149	50.985	52.623	56.341	28.715	27.197	27.736	23.702	60.816	30.088
33	Naringenin Chalcone	0.00341368	0.00689863	0.00424179	0.00433205	0.00386951	0.00200322	20.381	23.93	24.382	23.101	18.181	21.172	0.00608714	0.0023607	1.227	6.185	6.5	6.764	5.607	4.136	5.396	6.438	6.622	4.731	7.98	5.372	8.595
34	Phloretin	0.409	0.56	0.366	0.254	0.376	0.333	0.00713713	0.063	0.034	0.0037375	0.018	0.00253632	0.111	0.105	0.18	0.071	0.23	0.182	0.202	0.136	0.182	0.178	0.172	0.225	1.105	0.986	1.15
35	Naringenin	45.091	42.641	36.127	39.749	42.012	40.868	6.629	7.567	6.434	7.889	5.776	6.486	3.332	2.92	2.888	7.594	6.619	6.094	9.126	7.423	8.481	7.201	7.198	6.584	28.339	31.4	23.393
36	Apigenin	16.204	16.093	15.885	15.945	16.579	16.09	6.379	5.749	6.918	6.417	4.667	5.739	2.091	1.676	1.839	1.834	1.813	1.602	2.837	2.221	2.571	1.667	1.55	1.225	4.409	5.512	5.347
37	Kaempferol	11.866	10.53	10.165	9.329	11.723	11.613	0.983	0.904	1.619	0.876	0.983	0.701	1.747	1.684	1.32	3.009	2.396	2.743	3.185	2.994	3.327	2.984	2.668	3.145	5.137	6.177	7.907
38	Isorhamnetin	1.928	1.685	1.705	1.815	1.853	1.946	0.29	0.419	0.548	0.499	0.443	0.232	0.549	0.647	0.596	0.619	0.507	0.517	0.648	0.623	0.681	0.848	0.939	0.988	1.826	1.55	1.526
39	Isoliquiritigenin	0.024	0.00689863	0.04	0.00433205	0.022	0.029	0.00713713	0.00731385	0.00730528	0.0037375	0.00207412	0.00253632	0.00608714	0.0023607	0.0030184	0.00610524	0.00403166	0.00722623	0.00225747	0.0043439	0.00724875	0.00601106	0.00823308	0.043	0.137	0.044	0.03
40	Gossypol	34.088	23.619	41.083	23.134	33.838	20.689	12.251	8.638	10.024	9.549	9.986	10.304	8.731	8.597	7.034	8.909	12.733	11.262	9.699	12.238	11.196	5.789	8.006	6.365	10.281	8.939	9.23
