# Supplementary material for: Integrated Transcriptome and Targeted Metabolome for Resolving Flavonoid Biosynthesis in Figs (Ficus carica Linn.)
Source: Biology (Basel). 2025 Feb 11;14(2):184. doi: 10.3390/biology14020184 (PMC11852052; doi:10.3390/biology14020184)
Supplement: Supplementary file 1 [file biology-14-00184-s001.zip › Table S4.xlsx]

## Sheet: Sheet1
Table 4. Statistical table of differentially expressed metabolites in each control group.
Group	Cpd_all	Cpd_up	Cpd_down
FYvsJZ	39	5	34
FYvsMLY	39	2	37
FYvsQP	39	5	34
FYvsBY	39	3	36
FYvsBRD	39	16	23
BRDvsJZ	39	6	33
BRDvsMLY	39	7	32
BRDvsQP	39	10	29
BRDvsBY	39	9	30
JZvsMLY	39	16	23
JZvsQP	39	28	11
JZvsBY	39	29	10
MLYvsQP	39	25	14
MLYvsBY	39	30	9
QPvsBY	39	22	17
