# Supplementary material for: Integrated Transcriptome and Targeted Metabolome for Resolving Flavonoid Biosynthesis in Figs (Ficus carica Linn.)
Source: Biology (Basel). 2025 Feb 11;14(2):184. doi: 10.3390/biology14020184 (PMC11852052; doi:10.3390/biology14020184)
Supplement: Supplementary file 1 [file biology-14-00184-s001.zip › Table S5.xlsx]

## Sheet: Sheet1
Table 5. K-means anslysis data martix.
FY	JZ	BRD	QP	MLY	BY	cluster	Metabolites
0.744295	-1.80666	0.694345	-0.523952	0.328605	0.563367	6	Gallic acid
1.12381	-0.73812	1.43338	-0.606076	-0.738144	-0.474846	1	3,4-Dihydroxybenzoic acid
0.868579	-1.53333	1.30276	-0.0736713	-0.409903	-0.154436	1	Protocatechualdehyde
-0.0475192	-0.789037	0.948961	1.33749	-1.28827	-0.161626	5	Phthalic acid
1.4219	-1.26235	-0.158637	-0.625844	-0.309049	0.933985	6	4-Hydroxybenzoic acid
0.687439	1.07794	0.222054	0.261162	-1.72424	-0.524361	2	Catechin
1.93464	-0.732393	-0.686188	-0.498508	-0.0336226	0.0160668	7	Vanillic acid
1.95896	-0.769749	-0.161031	0.0110299	-0.475402	-0.563814	7	Caffeic acid
1.14731	-0.903306	-0.898676	-0.903017	0.904274	0.65342	6	Syringic acid
0.332165	-0.543726	1.88563	-0.304057	-0.746303	-0.623708	3	Epicatechin
0.0187462	-0.429488	1.99404	-0.48696	-0.569197	-0.527142	3	Dihydromyricetin
1.43935	-0.627399	0.963388	-0.755709	-1.01756	-0.00206402	1	Vanillin
2.00961	-0.6514	-0.236686	-0.417165	-0.180353	-0.524004	7	p-Hydroxycinnamic Acid
1.25146	-1.26172	-0.521345	-0.813269	0.719135	0.62574	6	Salicylic acid
1.47476	-0.921088	0.424826	-0.323496	-1.18687	0.531875	1	Rutin
1.16452	-0.65933	0.918559	-1.16271	-0.830327	0.569289	1	Vitexin
1.27518	-1.03775	-0.390266	-0.722192	-0.349982	1.225	6	Trans-Ferulic acid
1.57672	-1.12068	-0.697744	-0.535787	0.690299	0.0871981	6	Sinapic Acid
0.680414	-0.764421	1.71085	-0.602822	-0.77466	-0.249364	3	Quercetin 3-β-D-glucoside
1.00522	0.590979	0.664852	-1.22246	-1.28235	0.243762	2	Luteoloside
0.110566	-0.646232	1.92277	-0.0710897	-0.690562	-0.625452	3	(+)-Dihydroquercetin
0.714778	-0.519038	1.55726	-0.955922	-0.929195	0.132122	1	Genistin
-0.775788	-0.77263	0.28285	0.959771	-1.0204	1.3262	5	Benzoic acid
1.07676	-0.561112	1.47788	-0.717606	-0.717448	-0.558483	1	Kaempferol-3-O-glucoside
1.93356	-0.71507	-0.0554937	0.019381	-0.745397	-0.43698	7	(+)-Dihydrokaempferol
0.444563	-0.56894	1.86293	-0.559968	-0.595482	-0.5831	3	Resveratrol
-0.512305	2.02748	-0.375436	-0.203036	-0.523126	-0.413574	4	Daidzein
0.850765	1.14608	0.118568	-1.49651	-0.818159	0.199258	2	Luteolin
1.28388	-0.825371	1.27388	-0.515752	-0.752428	-0.464212	1	Quercetin
-0.650577	-1.08629	1.26296	0.0534955	1.13498	-0.714565	3	Hydrocinnamic acid
1.64582	-0.914501	-0.518483	-0.238444	0.764127	-0.738516	7	Trans-Cinnamic acid
-0.865293	1.88459	0.0547273	-0.140437	-0.813993	-0.119591	4	Naringenin Chalcone
0.139134	-0.797075	1.94459	-0.419677	-0.510727	-0.356245	3	Phloretin
1.67043	-0.571024	0.796284	-0.52138	-0.816203	-0.558112	1	Naringenin
1.92486	0.0952867	-0.0648574	-0.595108	-0.645136	-0.715043	7	Apigenin
1.76449	-0.879655	0.567386	-0.36173	-0.726083	-0.364412	1	Kaempferol
1.39041	-0.997765	1.07352	-0.670764	-0.673854	-0.121548	1	Isorhamnetin
0.0113702	-0.618272	1.9487	-0.611007	-0.665247	-0.0655442	3	Isoliquiritigenin
2.00808	-0.278953	-0.355096	-0.174484	-0.516712	-0.682835	7	Gossypol
