# Supplementary material for: Integrated Transcriptome and Targeted Metabolome for Resolving Flavonoid Biosynthesis in Figs (Ficus carica Linn.)
Source: Biology (Basel). 2025 Feb 11;14(2):184. doi: 10.3390/biology14020184 (PMC11852052; doi:10.3390/biology14020184)
Supplement: Supplementary file 1 [file biology-14-00184-s001.zip › Table S6.xlsx]

## Sheet: Sheet1
Table6.Annotation analysis of 39 compounds.
Pathway	Description	# compounds (dem)	Compounds (dem)	# compounds (all)	Compounds (all)	Total
ath01100	Metabolic pathways - Arabidopsis thaliana (thale cress)	19	C01606;C00156;C09727;C00755;C00805;C05625;C01494;C00482;C00180;C10208;C01514;C00389;C05629;C00423;C00774;C00509;C01477;C05903;C08650	19	C01606;C00156;C09727;C00755;C00805;C05625;C01494;C00482;C00180;C10208;C01514;C00389;C05629;C00423;C00774;C00509;C01477;C05903;C08650	3092
ath01110	Biosynthesis of secondary metabolites - Arabidopsis thaliana (thale cress)	19	C00156;C06562;C09727;C00755;C00805;C05625;C01494;C00482;C00180;C03582;C10208;C01514;C00389;C00423;C00774;C00509;C01477;C05903;C08650	19	C00156;C06562;C09727;C00755;C00805;C05625;C01494;C00482;C00180;C03582;C10208;C01514;C00389;C00423;C00774;C00509;C01477;C05903;C08650	2261
ath00941	Flavonoid biosynthesis - Arabidopsis thaliana (thale cress)	9	C06562;C09727;C01514;C00389;C00774;C00509;C01477;C05903;C08650	9	C06562;C09727;C01514;C00389;C00774;C00509;C01477;C05903;C08650	74
ath00944	Flavone and flavonol biosynthesis - Arabidopsis thaliana (thale cress)	5	C05625;C01514;C00389;C01477;C05903	5	C05625;C01514;C00389;C01477;C05903	51
ath00940	Phenylpropanoid biosynthesis - Arabidopsis thaliana (thale cress)	3	C01494;C00482;C00423	3	C01494;C00482;C00423	58
ath00360	Phenylalanine metabolism - Arabidopsis thaliana (thale cress)	2	C05629;C00423	2	C05629;C00423	49
ath00130	Ubiquinone and other terpenoid-quinone biosynthesis - Arabidopsis thaliana (thale cress)	2	C00156;C00423	2	C00156;C00423	71
ath00999	Biosynthesis of various plant secondary metabolites - Arabidopsis thaliana (thale cress)	2	C01424;C00423	2	C01424;C00423	149
ath01240	Biosynthesis of cofactors - Arabidopsis thaliana (thale cress)	1	C00156	1	C00156	328
ath00790	Folate biosynthesis - Arabidopsis thaliana (thale cress)	1	C00156	1	C00156	58
ath00945	Stilbenoid, diarylheptanoid and gingerol biosynthesis - Arabidopsis thaliana (thale cress)	1	C03582	1	C03582	25
ath02010	ABC transporters - Arabidopsis thaliana (thale cress)	1	C01606	1	C01606	138
ath04075	Plant hormone signal transduction - Arabidopsis thaliana (thale cress)	1	C00805	1	C00805	12
