# Supplementary material for: Integrated Transcriptome and Targeted Metabolome for Resolving Flavonoid Biosynthesis in Figs (Ficus carica Linn.)
Source: Biology (Basel). 2025 Feb 11;14(2):184. doi: 10.3390/biology14020184 (PMC11852052; doi:10.3390/biology14020184)
Supplement: Supplementary file 1 [file biology-14-00184-s001.zip › Table S7.xlsx]

## Sheet: Sheet1
Table7.Q30 and GC content of cDNA libraries.
sample	library	raw_reads	raw_bases	clean_reads	clean_bases	error_rate	Q20	Q30	GC_pct
FYG24_1	FRAS240062280-1r	24898430	7.47	24370084	7.31	0.01	98.41	95.57	49.82
FYG24_2	FRAS240062280-2r	23983629	7.2	23046728	6.91	0.01	98.54	95.97	50.06
FYG24_3	FRAS240062280-3r	23604007	7.08	23137383	6.94	0.01	98.49	95.83	49.55
BRD21_1	FRAS240062281-1r	20985542	6.3	20465453	6.14	0.01	98.16	95.08	45.94
BRD21_2	FRAS240062281-2r	23201044	6.96	22738787	6.82	0.01	98.42	95.69	45.84
BRD21_3	FRAS240062281-3r	25873625	7.76	25267454	7.58	0.01	98.55	96.1	45.91
JZ33_1	FRAS240062282-1r	23303621	6.99	22488046	6.75	0.01	98.41	95.64	46.71
JZ33_2	FRAS240062282-2r	24024779	7.21	22789784	6.84	0.01	98.58	96.14	47.39
JZ33_3	FRAS240062282-3r	26020229	7.81	25424042	7.63	0.01	98.37	95.59	46.99
MLY42_1	FRAS240062283-1r	24030766	7.21	23455114	7.04	0.01	98.39	95.64	46.86
MLY42_2	FRAS240062283-2r	22843162	6.85	22256584	6.68	0.01	98.48	95.92	46.82
MLY42_3	FRAS240062283-3r	22686941	6.81	22313089	6.69	0.01	98.43	95.74	46.74
QP16_1	FRAS240062284-1r	22902236	6.87	22430429	6.73	0.01	98.57	96.09	46.66
QP16_2	FRAS240062284-2r	26991958	8.1	26111036	7.83	0.01	98.44	95.78	46.75
QP16_3	FRAS240062284-3r	23773816	7.13	23406066	7.02	0.01	98.59	96.15	46.55
BY31_1	FRAS240062285-1r	23351860	7.01	22935809	6.88	0.01	98.52	96.01	45.76
BY31_2	FRAS240062285-2r	23450851	7.04	22944747	6.88	0.01	98.43	95.8	45.73
BY31_3	FRAS240062285-3r	24067199	7.22	23549751	7.06	0.01	98.4	95.7	45.94
								95.8022	47.0011
