# Supplementary material for: Integrated Transcriptome and Targeted Metabolome for Resolving Flavonoid Biosynthesis in Figs (Ficus carica Linn.)
Source: Biology (Basel). 2025 Feb 11;14(2):184. doi: 10.3390/biology14020184 (PMC11852052; doi:10.3390/biology14020184)
Supplement: Supplementary file 1 [file biology-14-00184-s001.zip › Table S10.xlsx]

## Sheet: TF_annotation
Table 10.1671 transcription factor genes identified.
tf_id	Subfamily	tf_Family	Genes	Gene Length	NR Description	NT Description	KO Description	Swissprot Description	PFAM description	KOG Description
Cluster-10725.1-1F	GNAT	GNAT	Cluster-10725.1	568	--	--	--	--	Acetyltransferase (GNAT) domain//Acetyltransferase (GNAT) family//Acetyltransferase (GNAT) domain	--
Cluster-10785.0-1R	Others	Others	Cluster-10785.0	386	hypothetical protein Lal_00008113 [Lupinus albus]	--	--	Uncharacterized transcriptional regulatory protein YkoG OS=Bacillus subtilis (strain 168) OX=224308 GN=ykoG PE=3 SV=1	Response regulator receiver domain	--
Cluster-12301.0-2F	B3	B3->B3	Cluster-12301.0	428	B3 domain-containing transcription factor VRN1-like [Morus notabilis]	--	--	B3 domain-containing transcription factor VRN1 OS=Arabidopsis thaliana OX=3702 GN=VRN1 PE=1 SV=1	B3 DNA binding domain	--
Cluster-13123.0-0R	GNAT	GNAT	Cluster-13123.0	493	hypothetical protein BHE74_00051059 [Ensete ventricosum]	--	--	Homoserine O-acetyltransferase OS=Zymomonas mobilis subsp. mobilis (strain ATCC 31821 / ZM4 / CP4) OX=264203 GN=metXA PE=3 SV=1	Acetyltransferase (GNAT) family//Acetyltransferase (GNAT) domain//Acetyltransferase (GNAT) domain	--
Cluster-13142.0-2F	WRKY	WRKY	Cluster-13142.0	839	WRKY domain containing protein [Parasponia andersonii]	PREDICTED: Carya illinoinensis uncharacterized LOC122292223 (LOC122292223), transcript variant X2, ncRNA	--	Probable WRKY transcription factor 13 OS=Arabidopsis thaliana OX=3702 GN=WRKY13 PE=1 SV=1	Saccharopepsin inhibitor I34	--
Cluster-15482.0-2F	B3	B3->B3	Cluster-15482.0	799	hypothetical protein L484_027894 [Morus notabilis]	--	--	--	B3 DNA binding domain	--
Cluster-15537.0-0R	SBP	SBP	Cluster-15537.0	932	squamosa promoter-binding-like protein 9 [Morus notabilis]	PREDICTED: Morus notabilis squamosa promoter-binding-like protein 9 (LOC21394077), mRNA	--	Squamosa promoter-binding-like protein 16 OS=Oryza sativa subsp. japonica OX=39947 GN=SPL16 PE=2 SV=1	SBP domain	--
Cluster-15772.3-1R	Others	Others	Cluster-15772.3	444	hypothetical protein L1887_46324 [Cichorium endivia]	--	--	Transcriptional regulatory protein BtsR OS=Salmonella typhi OX=90370 GN=btsR PE=3 SV=1	Response regulator receiver domain//B12 binding domain	--
Cluster-15993.2-0F	B3	B3->B3	Cluster-15993.2	3319	protein NUCLEAR FUSION DEFECTIVE 4 isoform X1 [Morus notabilis]||EXB70635.1 hypothetical protein L484_023820 [Morus notabilis]	PREDICTED: Morus notabilis protein NUCLEAR FUSION DEFECTIVE 4 (LOC21406574), transcript variant X1, mRNA	--	Protein NUCLEAR FUSION DEFECTIVE 4 OS=Arabidopsis thaliana OX=3702 GN=NFD4 PE=3 SV=1	Major Facilitator Superfamily//E2 (early) protein, C terminal//B12 binding domain//B3 DNA binding domain	--
Cluster-16523.0-0R	C3H	C3H	Cluster-16523.0	531	--	--	--	--	Zinc finger C-x8-C-x5-C-x3-H type (and similar)	--
Cluster-16927.0-2R	NF-YB	NF-Y->NF-YB	Cluster-16927.0	726	nuclear transcription factor Y subunit B-2 isoform X1 [Herrania umbratica]	PREDICTED: Punica granatum nuclear transcription factor Y subunit B-3 (LOC116206695), mRNA	nuclear transcription Y subunit beta	Nuclear transcription factor Y subunit B-2 OS=Arabidopsis thaliana OX=3702 GN=NFYB2 PE=1 SV=1	Copper resistance protein D//Core histone H2A/H2B/H3/H4	--
Cluster-17366.0-1R	AP2/ERF-ERF	AP2/ERF->AP2/ERF-ERF	Cluster-17366.0	411	AP2/ERF transcription factor [Parasponia andersonii]	PREDICTED: Morus notabilis AP2-like ethylene-responsive transcription factor BBM1 (LOC21389051), mRNA	AP2-like factor, ANT lineage	AP2-like ethylene-responsive transcription factor PLT1 OS=Arabidopsis thaliana OX=3702 GN=PLT1 PE=2 SV=1	AP2 domain	--
Cluster-17514.0-2F	Others	Others	Cluster-17514.0	436	Nodulation protein W, putative [Ricinus communis]	--	--	Nodulation protein W OS=Bradyrhizobium diazoefficiens (strain JCM 10833 / BCRC 13528 / IAM 13628 / NBRC 14792 / USDA 110) OX=224911 GN=nodW PE=3 SV=1	Response regulator receiver domain//Bacteriophage CI repressor C-terminal domain	--
Cluster-17851.0-1F	HB-other	HB->HB-other	Cluster-17851.0	1175	ATHB-40 [Morus alba var. multicaulis]	PREDICTED: Morus notabilis homeobox-leucine zipper protein ATHB-40 (LOC21392390), mRNA	homeobox-leucine zipper protein	Homeobox-leucine zipper protein ATHB-40 OS=Arabidopsis thaliana OX=3702 GN=ATHB-40 PE=2 SV=3	Homeodomain//Homeobox associated leucine zipper//Homeobox KN domain	--
Cluster-17853.0-1F	B3-ARF	B3->B3-ARF	Cluster-17853.0	3078	auxin response factor 18 isoform X1 [Morus notabilis]||EXB83883.1 Auxin response factor 18 [Morus notabilis]	PREDICTED: Morus notabilis auxin response factor 18 (LOC21406251), transcript variant X1, mRNA	auxin response factor	Auxin response factor 9 OS=Arabidopsis thaliana OX=3702 GN=ARF9 PE=1 SV=1	V-type ATPase 116kDa subunit family//Peroxisomal biogenesis factor 11 (PEX11)//Auxin response factor//B3 DNA binding domain//Patched family//CDC45-like protein	--
Cluster-17918.0-2F	HB-BELL	HB->HB-BELL	Cluster-17918.0	2419	BEL1-like homeodomain protein 8 [Morus notabilis]||XP_024029949.1 BEL1-like homeodomain protein 8 [Morus notabilis]||EXC22907.1 BEL1-like homeodomain protein 8 [Morus notabilis]	PREDICTED: Morus notabilis BEL1-like homeodomain protein 8 (LOC21390914), transcript variant X2, mRNA	--	BEL1-like homeodomain protein 8 OS=Arabidopsis thaliana OX=3702 GN=BLH8 PE=1 SV=1	Homeobox KN domain//Homeodomain	--
Cluster-1801.0-1R	bZIP	bZIP	Cluster-1801.0	451	ABSCISIC ACID-INSENSITIVE 5-like protein 3 [Morus notabilis]	PREDICTED: Morus notabilis ABSCISIC ACID-INSENSITIVE 5-like protein 3 (LOC21404365), mRNA	ABA responsive element binding factor	ABSCISIC ACID-INSENSITIVE 5-like protein 2 OS=Arabidopsis thaliana OX=3702 GN=DPBF3 PE=1 SV=1	Basic region leucine zipper//bZIP transcription factor	--
Cluster-18066.0-2F	bHLH	bHLH	Cluster-18066.0	1787	predicted protein [Hordeum vulgare subsp. vulgare]	--	--	--	Helix-loop-helix DNA-binding domain	--
Cluster-18357.0-0R	PLATZ	PLATZ	Cluster-18357.0	1349	uncharacterized protein LOC21395001 [Morus notabilis]	PREDICTED: Morus notabilis uncharacterized LOC21395001 (LOC21395001), mRNA	--	Protein RGF1 INDUCIBLE TRANSCRIPTION FACTOR 1 OS=Arabidopsis thaliana OX=3702 GN=RITF1 PE=1 SV=1	CRISPR-associated protein (Cas_Cas5)//B-box zinc finger	--
Cluster-18671.0-2F	C2C2-Dof	C2C2->C2C2-Dof	Cluster-18671.0	2311	dof zinc finger protein DOF5.1 [Morus notabilis]||EXC31006.1 Dof zinc finger protein [Morus notabilis]	PREDICTED: Morus notabilis dof zinc finger protein DOF5.1 (LOC21404167), mRNA	--	Dof zinc finger protein DOF5.1 OS=Arabidopsis thaliana OX=3702 GN=DOF5.1 PE=2 SV=1	Dof domain, zinc finger	--
Cluster-1882.0-2F	NAC	NAC	Cluster-1882.0	331	NAC domain-containing protein, partial [Boehmeria nivea]	PREDICTED: Vigna radiata var. radiata NAC domain-containing protein 43 (LOC106780331), mRNA	--	NAC domain-containing protein 43 OS=Arabidopsis thaliana OX=3702 GN=NAC043 PE=2 SV=2	No apical meristem (NAM) protein	--
Cluster-19263.0-0R	GNAT	GNAT	Cluster-19263.0	512	--	--	--	--	FR47-like protein//Acetyltransferase (GNAT) domain//Acetyltransferase (GNAT) family//Glutamine synthetase, beta-Grasp domain//Acetyltransferase (GNAT) domain//Acetyltransferase (GNAT) domain	--
Cluster-19403.2-1F	LOB	LOB	Cluster-19403.2	497	hypothetical protein L484_005107 [Morus notabilis]	PREDICTED: Morus notabilis LOB domain-containing protein 22 (LOC21388587), mRNA	--	LOB domain-containing protein 22 OS=Arabidopsis thaliana OX=3702 GN=LBD22 PE=2 SV=1	Flavivirus RNA-directed RNA polymerase, fingers and palm domains	--
Cluster-19450.0-1R	Others	Others	Cluster-19450.0	1710	zinc finger protein CONSTANS-LIKE 3 [Morus notabilis]	PREDICTED: Morus notabilis zinc finger protein CONSTANS-LIKE 3 (LOC21392074), mRNA	--	Zinc finger protein CONSTANS-LIKE 15 OS=Arabidopsis thaliana OX=3702 GN=COL15 PE=1 SV=1	CCT motif//B-box zinc finger	--
Cluster-19511.0-0R	MYB-related	MYB->MYB-related	Cluster-19511.0	543	hypothetical protein FEM48_Zijuj04G0025400 [Ziziphus jujuba var. spinosa]	PREDICTED: Ziziphus jujuba var. spinosa transcription factor MYB98-like (LOC112491465), mRNA	transcription factor MYB, plant	Transcription factor MYB118 OS=Arabidopsis thaliana OX=3702 GN=MYB118 PE=2 SV=1	--	--
Cluster-1956.0-1R	Others	Others	Cluster-1956.0	484	hypothetical protein FOA52_000426 [Chlamydomonas sp. UWO 241]	--	--	Hybrid signal transduction histidine kinase K OS=Dictyostelium discoideum OX=44689 GN=dhkK PE=1 SV=1	Response regulator receiver domain	Sensory transduction histidine kinase
Cluster-19598.0-0F	AUX/IAA	AUX/IAA	Cluster-19598.0	1195	auxin-responsive protein IAA29 [Morus notabilis]||EXC33724.1 Auxin-responsive protein IAA29 [Morus notabilis]	PREDICTED: Morus notabilis auxin-responsive protein IAA29 (LOC21392317), mRNA	auxin-responsive protein IAA	Auxin-responsive protein IAA29 OS=Arabidopsis thaliana OX=3702 GN=IAA29 PE=1 SV=2	PB1 domain	--
Cluster-19770.0-0R	Others	Others	Cluster-19770.0	2511	blue-light-activated protein-like [Salvia splendens]	Gossypium hirsutum clone NBRI_GE21755 microsatellite sequence	--	Blue-light-activated protein OS=Pseudomonas savastanoi pv. phaseolicola (strain 1448A / Race 6) OX=264730 GN=PSPPH_2483 PE=3 SV=2	His Kinase A (phospho-acceptor) domain//Orn/Lys/Arg decarboxylase, N-terminal domain//Response regulator receiver domain//B domain	mRNA cleavage and polyadenylation factor II complex, BRR5 (CPSF subunit)
Cluster-19783.1-2R	Others	Others	Cluster-19783.1	815	C4-dicarboxylate transport transcriptional regulatory protein dctD, putative, partial [Ricinus communis]	--	--	C4-dicarboxylate transport transcriptional regulatory protein DctD OS=Rhizobium meliloti (strain 1021) OX=266834 GN=dctD PE=1 SV=3	Response regulator receiver domain	--
Cluster-19811.0-0R	zf-HD	zf-HD	Cluster-19811.0	514	mini zinc finger protein 3 [Morus notabilis]||EXB44687.1 hypothetical protein L484_015944 [Morus notabilis]	PREDICTED: Morus notabilis mini zinc finger protein 3 (LOC21399022), mRNA	--	Mini zinc finger protein 3 OS=Arabidopsis thaliana OX=3702 GN=MIF3 PE=1 SV=1	--	--
Cluster-19838.0-2F	GNAT	GNAT	Cluster-19838.0	1092	uncharacterized protein LOC21388902 [Morus notabilis]||EXB63472.1 putative N-acetyltransferase YoaA [Morus notabilis]	--	--	Uncharacterized N-acetyltransferase p20 OS=Bacillus licheniformis OX=1402 GN=p20 PE=4 SV=1	Acetyltransferase (GNAT) domain//Glycosyl hydrolase family 46//FR47-like protein//Acetyltransferase (GNAT) family	--
Cluster-20018.0-2R	bHLH	bHLH	Cluster-20018.0	645	transcription factor PRE3-like [Quercus suber]||POE81556.1 transcription factor pre4 [Quercus suber]	PREDICTED: Morus notabilis transcription factor PRE3 (LOC21389569), mRNA	--	Transcription factor PRE3 OS=Arabidopsis thaliana OX=3702 GN=PRE3 PE=1 SV=1	Helix-loop-helix DNA-binding domain//Lipoprotein leucine-zipper//DMPK coiled coil domain like//Synaptonemal complex central element protein 1//Flagellar FliJ protein//Leucine-rich repeats of kinetochore protein Cenp-F/LEK1//Syntaxin-like protein	--
Cluster-20075.0-2R	SBP	SBP	Cluster-20075.0	1919	squamosa promoter-binding-like protein 14 [Morus notabilis]||EXB93646.1 Squamosa promoter-binding-like protein 15 [Morus notabilis]	PREDICTED: Morus notabilis squamosa promoter-binding-like protein 14 (LOC21401011), mRNA	--	Squamosa promoter-binding-like protein 9 OS=Arabidopsis thaliana OX=3702 GN=SPL9 PE=2 SV=2	Anti-sigma-K factor rskA//SBP domain	--
Cluster-20165.0-0R	MADS-MIKC	MADS->MADS-MIKC	Cluster-20165.0	1023	agamous-like MADS-box protein AGL14 isoform X1 [Morus notabilis]	PREDICTED: Morus notabilis agamous-like MADS-box protein AGL14 (LOC21405918), transcript variant X1, mRNA	--	Agamous-like MADS-box protein AGL14 OS=Arabidopsis thaliana OX=3702 GN=AGL14 PE=1 SV=2	TSC-22/dip/bun family//Initiation control protein YabA//SRF-type transcription factor (DNA-binding and dimerisation domain)//K-box region	--
Cluster-20196.0-0R	MYB	MYB->MYB	Cluster-20196.0	1444	transcription factor MYB54 [Morus notabilis]||EXB99568.1 Transcription factor [Morus notabilis]	PREDICTED: Morus notabilis transcription factor MYB54 (LOC21388854), mRNA	transcription factor MYB, plant	Transcription factor MYB52 OS=Arabidopsis thaliana OX=3702 GN=MYB52 PE=2 SV=1	--	--
Cluster-20639.0-0F	SWI/SNF-BAF60b	SWI/SNF-BAF60b	Cluster-20639.0	1152	uncharacterized protein At5g08430 [Morus notabilis]	PREDICTED: Morus notabilis uncharacterized protein At5g08430 (LOC21398101), mRNA	--	Uncharacterized protein At5g08430 OS=Arabidopsis thaliana OX=3702 GN=At5g08430 PE=1 SV=2	Plus-3 domain	--
Cluster-20745.0-2F	MYB	MYB->MYB	Cluster-20745.0	1191	transcription factor GAMYB-like protein [Morus alba var. multicaulis]	Morus alba var. multicaulis isolate LOC122724839 transcription factor GAMYB-like protein (MYB3) mRNA, complete cds	transcription factor MYB, plant	Myb-related protein 305 OS=Antirrhinum majus OX=4151 GN=MYB305 PE=2 SV=1	Exonuclease VII, large subunit//Transcription factor IIA, alpha/beta subunit//Neurotransmitter-gated ion-channel transmembrane region//N-glycosylation protein	--
Cluster-20837.0-1F	bHLH	bHLH	Cluster-20837.0	1190	transcription factor bHLH120 isoform X1 [Morus notabilis]||XP_024029678.1 transcription factor bHLH120 isoform X1 [Morus notabilis]||XP_024029679.1 transcription factor bHLH120 isoform X1 [Morus notabilis]||XP_024029680.1 transcription factor bHLH120 isoform X1 [Morus notabilis]||EXC20867.1 hypothetical protein L484_012942 [Morus notabilis]	PREDICTED: Morus notabilis transcription factor bHLH120 (LOC21396132), transcript variant X4, mRNA	--	Transcription factor bHLH36 OS=Arabidopsis thaliana OX=3702 GN=BHLH36 PE=2 SV=1	Vascular protein family Vasculin-like 1//Helix-loop-helix DNA-binding domain//Gcd10p family	--
Cluster-20995.1-0R	AP2/ERF-AP2	AP2/ERF->AP2/ERF-AP2	Cluster-20995.1	1179	ethylene-responsive transcription factor WRI1 [Morus notabilis]	PREDICTED: Morus notabilis ethylene-responsive transcription factor WRI1 (LOC21403167), mRNA	--	Ethylene-responsive transcription factor WRI1 OS=Arabidopsis thaliana OX=3702 GN=WRI1 PE=1 SV=1	AP2 domain//SPOR domain//Phosphatidylinositol N-acetylglucosaminyltransferase//Major Facilitator Superfamily	--
Cluster-21027.0-0R	C2C2-Dof	C2C2->C2C2-Dof	Cluster-21027.0	979	--	Raphanus sativus genome assembly, chromosome: 1	--	Dof zinc finger protein DOF5.8 OS=Arabidopsis thaliana OX=3702 GN=DOF5.8 PE=2 SV=1	--	--
Cluster-21113.0-1F	MYB	MYB->MYB	Cluster-21113.0	1777	LOW QUALITY PROTEIN: transcription factor MYB61 [Morus notabilis]	PREDICTED: Pyrus x bretschneideri transcription factor MYB61 (LOC103955839), mRNA	transcription factor MYB, plant	Transcription factor MYB61 OS=Arabidopsis thaliana OX=3702 GN=MYB61 PE=2 SV=1	--	--
Cluster-21200.10036-0F	TRAF	TRAF	Cluster-21200.10036	3481	BTB/POZ domain and ankyrin repeat-containing protein NPR1 [Morus notabilis]||EXB38866.1 Regulatory protein [Morus notabilis]	PREDICTED: Morus notabilis BTB/POZ domain and ankyrin repeat-containing protein NPR1 (LOC21409923), mRNA	regulatory protein NPR1	BTB/POZ domain and ankyrin repeat-containing protein NPR1 OS=Oryza sativa subsp. japonica OX=39947 GN=NPR1 PE=1 SV=1	Ankyrin repeats (3 copies)//Ankyrin repeats (many copies)//Geminivirus putative movement protein//Ankyrin repeat//BTB/POZ domain//Ankyrin repeats (many copies)//Ankyrin repeat	--
Cluster-21200.10039-1R	C3H	C3H	Cluster-21200.10039	4968	uncharacterized protein LOC21409920 isoform X1 [Morus notabilis]	PREDICTED: Morus notabilis uncharacterized LOC21409920 (LOC21409920), transcript variant X2, mRNA	--	Zinc finger CCCH domain-containing protein 65 OS=Arabidopsis thaliana OX=3702 GN=EMB1789 PE=2 SV=1	Auxin responsive protein//Chitin binding Peritrophin-A domain//Zinc finger C-x8-C-x5-C-x3-H type (and similar)//Ribosomal protein S16	Mitochondrial/chloroplast ribosomal protein S16
Cluster-21200.10387-1F	bZIP	bZIP	Cluster-21200.10387	3945	ABSCISIC ACID-INSENSITIVE 5-like protein 2 [Morus notabilis]	PREDICTED: Morus notabilis ABSCISIC ACID-INSENSITIVE 5-like protein 2 (LOC21405327), mRNA	ABA responsive element binding factor	ABSCISIC ACID-INSENSITIVE 5-like protein 2 OS=Arabidopsis thaliana OX=3702 GN=DPBF3 PE=1 SV=1	bZIP Maf transcription factor//N2,N2-dimethylguanosine tRNA methyltransferase//Ca2+ regulator and membrane fusion protein Fig1//bZIP transcription factor//Anticodon nuclease activator family//Basic region leucine zipper//Protein of unknown function (DUF2370)	--
Cluster-21200.105-1F	SBP	SBP	Cluster-21200.105	3108	SBP-box transcription factor [Trema orientale]	PREDICTED: Morus notabilis squamosa promoter-binding-like protein 6 (LOC21411327), partial mRNA	--	Squamosa promoter-binding-like protein 6 OS=Arabidopsis thaliana OX=3702 GN=SPL6 PE=1 SV=2	SBP domain	--
Cluster-21200.10664-1R	AP2/ERF-ERF	AP2/ERF->AP2/ERF-ERF	Cluster-21200.10664	2252	ethylene-responsive transcription factor 6 [Morus notabilis]||EXC54525.1 Ethylene-responsive transcription factor 6 [Morus notabilis]	PREDICTED: Morus notabilis ethylene-responsive transcription factor 6 (LOC21383880), mRNA	EREBP-like factor	Ethylene-responsive transcription factor 6 OS=Arabidopsis thaliana OX=3702 GN=ERF6 PE=1 SV=2	AP2 domain//NB-ARC domain	--
Cluster-21200.10887-1R	NF-YA	NF-Y->NF-YA	Cluster-21200.10887	3625	nuclear transcription factor Y subunit A-7 [Morus notabilis]||XP_024022778.1 nuclear transcription factor Y subunit A-7 [Morus notabilis]||XP_024022779.1 nuclear transcription factor Y subunit A-7 [Morus notabilis]	PREDICTED: Morus notabilis nuclear transcription factor Y subunit A-7 (LOC21408684), transcript variant X3, mRNA	nuclear transcription factor Y, alpha	Nuclear transcription factor Y subunit A-7 OS=Arabidopsis thaliana OX=3702 GN=NFYA7 PE=1 SV=1	CCAAT-binding transcription factor (CBF-B/NF-YA) subunit B	--
Cluster-21200.11021-0R	B3	B3->B3	Cluster-21200.11021	5498	B3 domain-containing transcription repressor VAL1 isoform X1 [Morus notabilis]||XP_024024909.1 B3 domain-containing transcription repressor VAL1 isoform X1 [Morus notabilis]	PREDICTED: Morus notabilis B3 domain-containing transcription repressor VAL1 (LOC21411557), transcript variant X2, mRNA	--	B3 domain-containing transcription repressor VAL2 OS=Arabidopsis thaliana OX=3702 GN=VAL2 PE=1 SV=1	B3 DNA binding domain	--
Cluster-21200.11329-0F	C3H	C3H	Cluster-21200.11329	1658	zinc finger CCCH domain-containing protein 20 [Morus notabilis]||EXB24692.1 Zinc finger CCCH domain-containing protein 49 [Morus notabilis]	PREDICTED: Morus notabilis zinc finger CCCH domain-containing protein 20 (LOC21388951), mRNA	--	Zinc finger CCCH domain-containing protein 20 OS=Arabidopsis thaliana OX=3702 GN=At2g19810 PE=2 SV=1	Zinc finger C-x8-C-x5-C-x3-H type (and similar)	--
Cluster-21200.11544-2F	bZIP	bZIP	Cluster-21200.11544	2588	transcription factor VIP1 [Morus notabilis]||EXC19908.1 Transcription factor VIP1 [Morus notabilis]	PREDICTED: Morus notabilis transcription factor VIP1 (LOC21400868), mRNA	transcription factor VIP1	Transcription factor VIP1 OS=Arabidopsis thaliana OX=3702 GN=VIP1 PE=1 SV=1	bZIP Maf transcription factor//bZIP transcription factor//Basic region leucine zipper	--
Cluster-21200.11628-0F	Others	Others	Cluster-21200.11628	2008	uncharacterized protein LOC21400676 isoform X2 [Morus notabilis]	PREDICTED: Morus notabilis uncharacterized LOC21400676 (LOC21400676), transcript variant X2, mRNA	--	Zinc finger protein CONSTANS-LIKE 7 OS=Arabidopsis thaliana OX=3702 GN=COL7 PE=2 SV=1	CCT motif	--
Cluster-21200.1196-2R	Others	Others	Cluster-21200.1196	4816	histidine kinase 1 isoform X2 [Morus notabilis]||EXC35337.1 Histidine kinase 1 [Morus notabilis]	PREDICTED: Morus notabilis histidine kinase 1 (LOC21409307), transcript variant X2, mRNA	--	Histidine kinase 1 OS=Arabidopsis thaliana OX=3702 GN=AHK1 PE=1 SV=2	His Kinase A (phospho-acceptor) domain//Response regulator receiver domain	--
Cluster-21200.12373-0R	SNF2	SNF2	Cluster-21200.12373	7148	DNA helicase INO80 [Morus notabilis]	PREDICTED: Morus notabilis DNA helicase INO80 (LOC21399592), mRNA	chromatin-remodeling ATPase INO80	Chromatin-remodeling ATPase INO80 OS=Arabidopsis thaliana OX=3702 GN=INO80 PE=1 SV=2	Sid-5 family//DNA-binding domain//DEAD/DEAH box helicase//COP9 signalosome complex subunit 7a helix I domain//SNF2-related domain//Type III restriction enzyme, res subunit	SNF2 family DNA-dependent ATPase
Cluster-21200.12373-1R	SNF2	SNF2	Cluster-21200.12373	7148	DNA helicase INO80 [Morus notabilis]	PREDICTED: Morus notabilis DNA helicase INO80 (LOC21399592), mRNA	chromatin-remodeling ATPase INO80	Chromatin-remodeling ATPase INO80 OS=Arabidopsis thaliana OX=3702 GN=INO80 PE=1 SV=2	Sid-5 family//DNA-binding domain//DEAD/DEAH box helicase//COP9 signalosome complex subunit 7a helix I domain//SNF2-related domain//Type III restriction enzyme, res subunit	SNF2 family DNA-dependent ATPase
Cluster-21200.12509-1R	GRAS	GRAS	Cluster-21200.12509	2728	DELLA protein GAI [Morus notabilis]	PREDICTED: Morus notabilis DELLA protein GAI (LOC21409826), mRNA	DELLA protein	DELLA protein GAI OS=Gossypium hirsutum OX=3635 GN=GAI PE=2 SV=1	--	--
Cluster-21200.12587-1R	TRAF	TRAF	Cluster-21200.12587	3513	BTB/POZ domain-containing protein At2g04740 [Morus notabilis]||EXC34940.1 BTB/POZ domain-containing protein [Morus notabilis]	PREDICTED: Morus notabilis BTB/POZ domain-containing protein At2g04740 (LOC21402970), mRNA	ankyrin repeat and BTB/POZ domain-containing protein 1	BTB/POZ domain-containing protein At2g04740 OS=Arabidopsis thaliana OX=3702 GN=At2g04740 PE=2 SV=2	Ankyrin repeats (many copies)//Carbohydrate/starch-binding module (family 21)//BTB/POZ domain//Ankyrin repeat//Ankyrin repeats (many copies)//Ankyrin repeats (3 copies)//Ankyrin repeat	Ankyrin repeat protein
Cluster-21200.12664-0R	PHD	PHD	Cluster-21200.12664	5879	uncharacterized protein LOC21395006 [Morus notabilis]	PREDICTED: Morus notabilis uncharacterized LOC21395006 (LOC21395006), mRNA	--	Increased DNA methylation 1 OS=Arabidopsis thaliana OX=3702 GN=IDM1 PE=1 SV=1	Proteolipid membrane potential modulator//3-beta hydroxysteroid dehydrogenase/isomerase family	--
Cluster-21200.12745-0F	TUB	TUB	Cluster-21200.12745	2619	Tubby-like F-box protein 5 [Morus notabilis]	PREDICTED: Morus notabilis tubby-like F-box protein 5 (LOC21397730), transcript variant X3, mRNA	tubby and related proteins	Tubby-like F-box protein 5 OS=Oryza sativa subsp. japonica OX=39947 GN=TULP5 PE=2 SV=1	F-box-like//F-box domain	--
Cluster-21200.12745-1F	TUB	TUB	Cluster-21200.12745	2619	Tubby-like F-box protein 5 [Morus notabilis]	PREDICTED: Morus notabilis tubby-like F-box protein 5 (LOC21397730), transcript variant X3, mRNA	tubby and related proteins	Tubby-like F-box protein 5 OS=Oryza sativa subsp. japonica OX=39947 GN=TULP5 PE=2 SV=1	F-box-like//F-box domain	--
Cluster-21200.12823-1R	LUG	LUG	Cluster-21200.12823	915	transcriptional corepressor LEUNIG-like protein, partial [Trifolium pratense]	PREDICTED: Morus notabilis transcriptional corepressor LEUNIG (LOC21386097), transcript variant X2, mRNA	--	Transcriptional corepressor LEUNIG OS=Arabidopsis thaliana OX=3702 GN=LUG PE=1 SV=2	CLN3 protein//Neurotransmitter-gated ion-channel transmembrane region//Serine incorporator (Serinc)//LisH//Sorbitol phosphotransferase enzyme II N-terminus//ZIP Zinc transporter	--
Cluster-21200.12902-1R	GRAS	GRAS	Cluster-21200.12902	5697	scarecrow-like protein 13 [Morus notabilis]	PREDICTED: Morus notabilis scarecrow-like protein 13 (LOC21387763), mRNA	--	Scarecrow-like protein 13 OS=Arabidopsis thaliana OX=3702 GN=SCL13 PE=2 SV=2	Lon protease (S16) C-terminal proteolytic domain	--
Cluster-21200.12912-0R	NAC	NAC	Cluster-21200.12912	3387	NAC domain containing protein 50 isoform X1 [Morus notabilis]||EXB39456.1 NAC domain-containing protein 78 [Morus notabilis]	PREDICTED: Morus notabilis NAC domain containing protein 50 (LOC21391390), transcript variant X1, mRNA	--	NAC domain containing protein 50 OS=Arabidopsis thaliana OX=3702 GN=NAC050 PE=1 SV=1	Cell division protein ZapB//No apical meristem (NAM) protein//TSC-22/dip/bun family//WTAP/Mum2p family	--
Cluster-21200.12912-1R	NAC	NAC	Cluster-21200.12912	3387	NAC domain containing protein 50 isoform X1 [Morus notabilis]||EXB39456.1 NAC domain-containing protein 78 [Morus notabilis]	PREDICTED: Morus notabilis NAC domain containing protein 50 (LOC21391390), transcript variant X1, mRNA	--	NAC domain containing protein 50 OS=Arabidopsis thaliana OX=3702 GN=NAC050 PE=1 SV=1	Cell division protein ZapB//No apical meristem (NAM) protein//TSC-22/dip/bun family//WTAP/Mum2p family	--
Cluster-21200.13102-2R	C3H	C3H	Cluster-21200.13102	8231	uncharacterized protein LOC21387350 isoform X1 [Morus notabilis]	PREDICTED: Morus notabilis uncharacterized LOC21387350 (LOC21387350), transcript variant X2, mRNA	--	Zinc finger CCCH domain-containing protein 7 OS=Arabidopsis thaliana OX=3702 GN=At1g21570 PE=1 SV=1	Zinc finger C-x8-C-x5-C-x3-H type (and similar)	--
Cluster-21200.13157-2F	C2H2	C2H2	Cluster-21200.13157	4692	hypothetical protein L484_021648 [Morus notabilis]	--	--	--	Skp1 family, dimerisation domain	--
Cluster-21200.13180-1R	Others	Others	Cluster-21200.13180	3235	uncharacterized protein LOC21389165 [Morus notabilis]	PREDICTED: Morus notabilis uncharacterized LOC21389165 (LOC21389165), mRNA	--	--	CCT motif//Late nodulin protein//CHD subfamily II, SANT-like domain//23S rRNA methylastransferase leader peptide (ErmCL)	--
Cluster-21200.13446-1R	Others	Others	Cluster-21200.13446	1499	zinc finger protein CONSTANS-LIKE 6 [Morus notabilis]	PREDICTED: Morus notabilis zinc finger protein CONSTANS-LIKE 6 (LOC21394435), mRNA	--	Protein CHLOROPLAST IMPORT APPARATUS 2 OS=Arabidopsis thaliana OX=3702 GN=CIA2 PE=1 SV=1	CCT motif	--
Cluster-21200.13806-0F	NF-YA	NF-Y->NF-YA	Cluster-21200.13806	3391	Nuclear transcription factor Y subunit A-9 [Morus notabilis]	PREDICTED: Morus notabilis nuclear transcription factor Y subunit A-9 (LOC21395720), mRNA	nuclear transcription factor Y, alpha	Nuclear transcription factor Y subunit A-1 OS=Arabidopsis thaliana OX=3702 GN=NFYA1 PE=2 SV=1	CCAAT-binding transcription factor (CBF-B/NF-YA) subunit B//Mitoguardin	--
Cluster-21200.13849-0R	bZIP	bZIP	Cluster-21200.13849	2419	Protein ABSCISIC ACID-INSENSITIVE 5 [Morus notabilis]	PREDICTED: Morus notabilis protein ABSCISIC ACID-INSENSITIVE 5 (LOC21398502), mRNA	ABA responsive element binding factor	Protein ABSCISIC ACID-INSENSITIVE 5 OS=Arabidopsis thaliana OX=3702 GN=ABI5 PE=1 SV=1	bZIP Maf transcription factor//bZIP transcription factor//Basic region leucine zipper//Ectropic viral integration site 2A protein (EVI2A)	--
Cluster-21200.13926-2R	Tify	Tify	Cluster-21200.13926	2434	protein TIFY 10b-like [Morus notabilis]	PREDICTED: Morus notabilis protein TIFY 10b-like (LOC112094566), mRNA	jasmonate ZIM domain-containing protein	Jasmonate ZIM domain-containing protein 1 OS=Glycine max OX=3847 GN=JAZ1 PE=1 SV=1	--	--
Cluster-21200.14074-2F	C3H	C3H	Cluster-21200.14074	4032	zinc finger CCCH domain-containing protein 38 [Morus notabilis]||XP_024017748.1 zinc finger CCCH domain-containing protein 38 [Morus notabilis]||XP_024017749.1 zinc finger CCCH domain-containing protein 38 [Morus notabilis]||XP_024017750.1 zinc finger CCCH domain-containing protein 38 [Morus notabilis]	PREDICTED: Morus notabilis zinc finger CCCH domain-containing protein 38 (LOC21403611), transcript variant X4, mRNA	--	Zinc finger CCCH domain-containing protein 38 OS=Arabidopsis thaliana OX=3702 GN=At3g18640 PE=2 SV=1	Zinc finger C-x8-C-x5-C-x3-H type (and similar)//SRI (Set2 Rpb1 interacting) domain//6-phosphofructo-2-kinase	--
Cluster-21200.14088-0R	GeBP	GeBP	Cluster-21200.14088	2190	probable transcription factor At1g61730 [Morus notabilis]||EXC19609.1 hypothetical protein L484_019355 [Morus notabilis]	--	--	Probable transcription factor At1g61730 OS=Arabidopsis thaliana OX=3702 GN=At1g61730 PE=1 SV=1	Protein of unknown function, DUF573	--
Cluster-21200.14358-0R	AP2/ERF-ERF	AP2/ERF->AP2/ERF-ERF	Cluster-21200.14358	1748	ethylene-responsive transcription factor RAP2-3 isoform X2 [Morus notabilis]||EXC23293.1 Ethylene-responsive transcription factor [Morus notabilis]	PREDICTED: Morus notabilis ethylene-responsive transcription factor RAP2-3 (LOC21388719), transcript variant X2, mRNA	EREBP-like factor	Ethylene-responsive transcription factor RAP2-3 OS=Arabidopsis thaliana OX=3702 GN=RAP2-3 PE=1 SV=2	Oxaloacetate decarboxylase, gamma chain//TMEM9//AP2 domain//Tetraspanin family	--
Cluster-21200.14392-0R	MYB-related	MYB->MYB-related	Cluster-21200.14392	2229	Transcription factor [Morus notabilis]	PREDICTED: Morus notabilis transcription factor MYBS3 (LOC21406818), mRNA	--	Transcription factor KUA1 OS=Arabidopsis thaliana OX=3702 GN=KUA1 PE=1 SV=1	--	--
Cluster-21200.14427-1F	MYB-related	MYB->MYB-related	Cluster-21200.14427	1669	transcription factor MYB78 [Morus notabilis]||EXB55993.1 Myb-related protein 305 [Morus notabilis]	PREDICTED: Morus notabilis transcription factor MYB78 (LOC21401743), mRNA	transcription factor MYB, plant	Transcription factor MYB2 OS=Oryza sativa subsp. japonica OX=39947 GN=MYB2 PE=2 SV=1	--	--
Cluster-21200.14427-2F	MYB-related	MYB->MYB-related	Cluster-21200.14427	1669	transcription factor MYB78 [Morus notabilis]||EXB55993.1 Myb-related protein 305 [Morus notabilis]	PREDICTED: Morus notabilis transcription factor MYB78 (LOC21401743), mRNA	transcription factor MYB, plant	Transcription factor MYB2 OS=Oryza sativa subsp. japonica OX=39947 GN=MYB2 PE=2 SV=1	--	--
Cluster-21200.14455-1R	SET	SET	Cluster-21200.14455	8887	histone-lysine N-methyltransferase ASHH2 [Morus notabilis]	PREDICTED: Morus notabilis histone-lysine N-methyltransferase ASHH2 (LOC21387346), mRNA	--	Histone-lysine N-methyltransferase ASHH2 OS=Arabidopsis thaliana OX=3702 GN=ASHH2 PE=1 SV=1	CW-type Zinc Finger//AWS domain//SET domain//Replication terminator protein	Clathrin coat binding protein/Huntingtin interacting protein HIP1, involved in regulation of endocytosis
Cluster-21200.14456-1F	AUX/IAA	AUX/IAA	Cluster-21200.14456	1371	auxin-induced protein IAA4 isoform X1 [Morus notabilis]	PREDICTED: Morus notabilis auxin-induced protein IAA4 (LOC21395766), transcript variant X2, mRNA	auxin-responsive protein IAA	Auxin-induced protein 22D OS=Vigna radiata var. radiata OX=3916 GN=AUX22D PE=2 SV=1	Gar1/Naf1 RNA binding region	--
Cluster-21200.14456-2F	AUX/IAA	AUX/IAA	Cluster-21200.14456	1371	auxin-induced protein IAA4 isoform X1 [Morus notabilis]	PREDICTED: Morus notabilis auxin-induced protein IAA4 (LOC21395766), transcript variant X2, mRNA	auxin-responsive protein IAA	Auxin-induced protein 22D OS=Vigna radiata var. radiata OX=3916 GN=AUX22D PE=2 SV=1	Gar1/Naf1 RNA binding region	--
Cluster-21200.14551-1R	BES1	BES1	Cluster-21200.14551	2520	protein BRASSINAZOLE-RESISTANT 1 [Morus notabilis]||EXC07302.1 hypothetical protein L484_021209 [Morus notabilis]	PREDICTED: Morus notabilis protein BRASSINAZOLE-RESISTANT 1 (LOC21404072), mRNA	brassinosteroid resistant 1/2	Protein BRASSINAZOLE-RESISTANT 2 OS=Arabidopsis thaliana OX=3702 GN=BZR2 PE=1 SV=1	--	--
Cluster-21200.14822-1R	Rcd1-like	Rcd1-like	Cluster-21200.14822	4356	CCR4-NOT transcription complex subunit 9 [Morus notabilis]	PREDICTED: Morus notabilis uncharacterized LOC21395155 (LOC21395155), mRNA	CCR4-NOT transcription complex subunit 9	CCR4-NOT transcription complex subunit 9 OS=Homo sapiens OX=9606 GN=CNOT9 PE=1 SV=1	--	Protein involved in cell differentiation/sexual development
Cluster-21200.1498-0R	HSF	HSF	Cluster-21200.1498	1422	heat stress transcription factor C-1 [Morus notabilis]||EXB37018.1 Heat stress transcription factor C-1 [Morus notabilis]	PREDICTED: Morus notabilis heat stress transcription factor C-1 (LOC21403684), mRNA	heat shock transcription factor, other eukaryote	Heat stress transcription factor C-1 OS=Arabidopsis thaliana OX=3702 GN=HSFC1 PE=1 SV=1	Translocation protein Sec62//Presenilin//HSF-type DNA-binding//Organic Anion Transporter Polypeptide (OATP) family	--
Cluster-21200.15007-2F	FAR1	FAR1	Cluster-21200.15007	4702	protein FAR1-RELATED SEQUENCE 3 [Morus notabilis]	PREDICTED: Morus notabilis protein FAR1-RELATED SEQUENCE 3 (LOC21392704), transcript variant X1, mRNA	--	Protein FAR1-RELATED SEQUENCE 3 OS=Arabidopsis thaliana OX=3702 GN=FRS3 PE=1 SV=2	SWIM zinc finger//Cytochrome c oxidase subunit VIIc	--
Cluster-21200.15111-1F	AP2/ERF-ERF	AP2/ERF->AP2/ERF-ERF	Cluster-21200.15111	2056	pathogenesis-related genes transcriptional activator PTI6 [Morus notabilis]||EXB56018.1 Pathogenesis-related protein transcriptional activator PTI6 [Morus notabilis]	Diospyros kaki transcription factor DkERF26 mRNA, complete cds	pathogenesis-related genes transcriptional activator PTI6	Pathogenesis-related genes transcriptional activator PTI6 OS=Solanum lycopersicum OX=4081 GN=PTI6 PE=2 SV=1	AP2 domain	--
Cluster-21200.15214-2R	HSF	HSF	Cluster-21200.15214	1393	--	PREDICTED: Juglans microcarpa x Juglans regia heat stress transcription factor A-5 (LOC121246865), mRNA	--	--	HSF-type DNA-binding	--
Cluster-21200.15223-1F	bZIP	bZIP	Cluster-21200.15223	3935	bZIP transcription factor 17 [Morus notabilis]||EXC30127.1 TGACG-sequence-specific DNA-binding protein TGA-1B [Morus notabilis]	PREDICTED: Morus notabilis bZIP transcription factor 17 (LOC21386212), mRNA	bZIP transcription factor 17/28/49	bZIP transcription factor 17 OS=Arabidopsis thaliana OX=3702 GN=BZIP17 PE=1 SV=2	Basic region leucine zipper//bZIP transcription factor//bZIP Maf transcription factor//TSC-22/dip/bun family//Leucine-rich repeats of kinetochore protein Cenp-F/LEK1	--
Cluster-21200.15348-0F	GeBP	GeBP	Cluster-21200.15348	2440	probable transcription factor At5g28040 [Morus notabilis]||EXB39211.1 hypothetical protein L484_006180 [Morus notabilis]	PREDICTED: Morus notabilis probable transcription factor At5g28040 (LOC21389619), mRNA	--	Probable transcription factor At3g04930 OS=Arabidopsis thaliana OX=3702 GN=At3g04930 PE=1 SV=1	Ergosterol biosynthesis ERG4/ERG24 family//Sperm histone P2//Protein of unknown function, DUF573//D-alanyl-D-alanine carboxypeptidase//Centromere protein B dimerisation domain	--
Cluster-21200.15349-1F	HSF	HSF	Cluster-21200.15349	3237	Heat shock factor protein HSF30 [Morus notabilis]	PREDICTED: Morus notabilis heat shock factor protein HSF30 (LOC21402426), transcript variant X3, misc_RNA	heat shock transcription factor, other eukaryote	Heat shock factor protein HSF30 OS=Solanum peruvianum OX=4082 GN=HSF30 PE=2 SV=1	HSF-type DNA-binding//Cwf15/Cwc15 cell cycle control protein	--
Cluster-21200.15457-0R	CAMTA	CAMTA	Cluster-21200.15457	5290	Calmodulin-binding transcription activator 5 [Morus notabilis]	PREDICTED: Morus notabilis calmodulin-binding transcription activator 5 (LOC21391127), transcript variant X2, mRNA	calmodulin-binding transcription activator	Calmodulin-binding transcription activator 6 OS=Arabidopsis thaliana OX=3702 GN=CAMTA6 PE=1 SV=1	Ankyrin repeats (many copies)//IQ calmodulin-binding motif//Protein of unknown function (DUF1328)//Ankyrin repeat//Dimerisation domain//Ankyrin repeat//CG-1 domain//Ankyrin repeats (3 copies)//Ankyrin repeats (many copies)	--
Cluster-21200.15458-1F	MYB	MYB->MYB	Cluster-21200.15458	1409	transcription factor DIVARICATA [Morus notabilis]||EXB36998.1 Transcription factor [Morus notabilis]	PREDICTED: Morus notabilis transcription factor DIVARICATA (LOC21401347), mRNA	--	Transcription factor DIVARICATA OS=Antirrhinum majus OX=4151 GN=DIVARICATA PE=2 SV=1	Surp module//TEA/ATTS domain	--
Cluster-21200.15501-1R	C3H	C3H	Cluster-21200.15501	1979	zinc finger CCCH domain-containing protein 1 [Morus notabilis]||XP_024025696.1 zinc finger CCCH domain-containing protein 1 [Morus notabilis]||XP_024025697.1 zinc finger CCCH domain-containing protein 1 [Morus notabilis]||XP_024025698.1 zinc finger CCCH domain-containing protein 1 [Morus notabilis]||EXB94919.1 Zinc finger CCCH domain-containing protein 1 [Morus notabilis]	PREDICTED: Morus notabilis zinc finger CCCH domain-containing protein 1 (LOC21405808), transcript variant X4, mRNA	RING finger protein 113A	Zinc finger CCCH domain-containing protein 1 OS=Arabidopsis thaliana OX=3702 GN=At1g01350 PE=2 SV=2	Transcription initiation factor IIF, alpha subunit (TFIIF-alpha)//RING-H2 zinc finger domain//zinc RING finger of MSL2//Zinc-finger of the MIZ type in Nse subunit//Zinc finger, C3HC4 type (RING finger)	Predicted E3 ubiquitin ligase
Cluster-21200.15909-2F	SWI/SNF-BAF60b	SWI/SNF-BAF60b	Cluster-21200.15909	3784	SWIB/MDM2 domain containing protein [Trema orientale]	PREDICTED: Morus notabilis uncharacterized protein At5g08430 (LOC21384136), partial mRNA	--	Uncharacterized protein At5g08430 OS=Arabidopsis thaliana OX=3702 GN=At5g08430 PE=1 SV=2	Mannosyl-3-phosphoglycerate synthase (osmo_MPGsynth)//GYF domain//Plus-3 domain	--
Cluster-21200.16146-2F	FAR1	FAR1	Cluster-21200.16146	4176	protein FAR1-RELATED SEQUENCE 4 [Morus notabilis]||XP_024021010.1 protein FAR1-RELATED SEQUENCE 4 [Morus notabilis]||EXB29143.1 Protein FAR1-RELATED SEQUENCE 4 [Morus notabilis]	PREDICTED: Morus notabilis protein FAR1-RELATED SEQUENCE 4 (LOC21402600), transcript variant X1, mRNA	--	Protein FAR1-RELATED SEQUENCE 4 OS=Arabidopsis thaliana OX=3702 GN=FRS4 PE=2 SV=2	SWIM zinc finger//Death domain	--
Cluster-21200.16157-2R	bHLH	bHLH	Cluster-21200.16157	3143	transcription factor ICE1 [Morus notabilis]||EXB62844.1 hypothetical protein L484_008694 [Morus notabilis]	PREDICTED: Morus notabilis transcription factor ICE1 (LOC21392052), mRNA	--	Transcription factor ICE1 OS=Arabidopsis thaliana OX=3702 GN=SCRM PE=1 SV=1	Helix-loop-helix DNA-binding domain	--
Cluster-21200.16213-1R	GRAS	GRAS	Cluster-21200.16213	3221	uncharacterized protein LOC21407972 [Morus notabilis]	PREDICTED: Morus notabilis uncharacterized LOC21407972 (LOC21407972), mRNA	--	Scarecrow-like protein 14 OS=Arabidopsis thaliana OX=3702 GN=SCL14 PE=1 SV=2	--	--
Cluster-21200.16222-0F	SBP	SBP	Cluster-21200.16222	5019	squamosa promoter-binding-like protein 14 [Morus notabilis]||EXB56247.1 Squamosa promoter-binding-like protein 14 [Morus notabilis]	PREDICTED: Morus notabilis squamosa promoter-binding-like protein 14 (LOC21407510), mRNA	--	Squamosa promoter-binding-like protein 14 OS=Arabidopsis thaliana OX=3702 GN=SPL14 PE=1 SV=3	Ankyrin repeat//Ankyrin repeats (many copies)//Ankyrin repeat//Elicitin//SBP domain//Ankyrin repeats (3 copies)	--
Cluster-21200.16261-0R	GRAS	GRAS	Cluster-21200.16261	2448	hypothetical protein L484_003031 [Morus notabilis]	PREDICTED: Morus notabilis scarecrow-like protein 8 (LOC21386577), transcript variant X2, mRNA	--	Scarecrow-like protein 8 OS=Arabidopsis thaliana OX=3702 GN=SCL8 PE=2 SV=1	Mitoguardin	--
Cluster-21200.16313-0F	AUX/IAA	AUX/IAA	Cluster-21200.16313	2964	auxin-responsive protein IAA26 isoform X2 [Morus notabilis]	PREDICTED: Morus notabilis auxin-responsive protein IAA26 (LOC21408946), transcript variant X2, mRNA	auxin-responsive protein IAA	Auxin-responsive protein IAA26 OS=Arabidopsis thaliana OX=3702 GN=IAA26 PE=1 SV=2	Aldehyde ferredoxin oxidoreductase, domains 2 & 3	--
Cluster-21200.16382-2R	NAC	NAC	Cluster-21200.16382	1733	NAC transcription factor 47 [Morus notabilis]||EXB36251.1 NAC domain-containing protein 29 [Morus notabilis]	PREDICTED: Morus notabilis NAC transcription factor 47 (LOC21396853), mRNA	--	NAC transcription factor 47 OS=Arabidopsis thaliana OX=3702 GN=NAC047 PE=2 SV=1	No apical meristem (NAM) protein	--
Cluster-21200.16439-2R	GNAT	GNAT	Cluster-21200.16439	1767	N-terminal acetyltransferase A complex catalytic subunit NAA10 [Morus notabilis]||EXB95301.1 N-alpha-acetyltransferase 11 [Morus notabilis]	PREDICTED: Morus notabilis N-terminal acetyltransferase A complex catalytic subunit NAA10 (LOC21391335), mRNA	N-alpha-acetyltransferase 10/11	N-terminal acetyltransferase A complex catalytic subunit NAA10 OS=Arabidopsis thaliana OX=3702 GN=NAA10 PE=1 SV=1	Acetyltransferase (GNAT) domain//FR47-like protein//Acetyltransferase (GNAT) family//Acetyltransferase (GNAT) domain//Acetyltransferase (GNAT) domain	Subunit of the major N alpha-acetyltransferase
Cluster-21200.16509-0R	C3H	C3H	Cluster-21200.16509	3561	zinc finger CCCH domain-containing protein 43 [Morus notabilis]	PREDICTED: Morus notabilis zinc finger CCCH domain-containing protein 43 (LOC112092643), mRNA	--	Zinc finger CCCH domain-containing protein 43 OS=Arabidopsis thaliana OX=3702 GN=At3g48440 PE=2 SV=1	Cobalamin biosynthesis protein CobT//Nop14-like family//Zinc finger C-x8-C-x5-C-x3-H type (and similar)//CDC45-like protein	--
Cluster-21200.16509-1R	C3H	C3H	Cluster-21200.16509	3561	zinc finger CCCH domain-containing protein 43 [Morus notabilis]	PREDICTED: Morus notabilis zinc finger CCCH domain-containing protein 43 (LOC112092643), mRNA	--	Zinc finger CCCH domain-containing protein 43 OS=Arabidopsis thaliana OX=3702 GN=At3g48440 PE=2 SV=1	Cobalamin biosynthesis protein CobT//Nop14-like family//Zinc finger C-x8-C-x5-C-x3-H type (and similar)//CDC45-like protein	--
Cluster-21200.16572-2R	AP2/ERF-ERF	AP2/ERF->AP2/ERF-ERF	Cluster-21200.16572	2159	cysteine-rich repeat secretory protein 38 [Morus notabilis]||AHJ25989.1 dehydration responsive element binding transcription factor [Morus notabilis]||EXB58582.1 Dehydration-responsive element-binding protein 2A [Morus notabilis]	PREDICTED: Morus notabilis cysteine-rich repeat secretory protein 38 (LOC21392093), mRNA	--	Dehydration-responsive element-binding protein 2A OS=Arabidopsis thaliana OX=3702 GN=DREB2A PE=1 SV=1	AP2 domain	--
Cluster-21200.16584-2F	Trihelix	Trihelix	Cluster-21200.16584	2917	uncharacterized protein LOC21385857 [Morus notabilis]||EXB95450.1 hypothetical protein L484_002280 [Morus notabilis]	PREDICTED: Morus notabilis uncharacterized LOC21385857 (LOC21385857), mRNA	--	--	DNA-directed RNA polymerase III subunit Rpc31//NOA36 protein//Photosystem II reaction centre I protein (PSII 4.8 kDa protein)	--
Cluster-21200.16585-0F	SBP	SBP	Cluster-21200.16585	4216	squamosa promoter-binding-like protein 1 [Morus notabilis]||XP_024018150.1 squamosa promoter-binding-like protein 1 [Morus notabilis]||EXB44450.1 Squamosa promoter-binding-like protein 1 [Morus notabilis]	PREDICTED: Morus notabilis squamosa promoter-binding-like protein 1 (LOC21397031), transcript variant X2, mRNA	--	Squamosa promoter-binding-like protein 1 OS=Arabidopsis thaliana OX=3702 GN=SPL1 PE=1 SV=2	Ankyrin repeat//Ankyrin repeats (many copies)//Ankyrin repeats (3 copies)//SBP domain//Ankyrin repeat//Ankyrin repeats (many copies)	--
Cluster-21200.16663-0F	bZIP	bZIP	Cluster-21200.16663	3859	hypothetical protein L484_008383 [Morus notabilis]	PREDICTED: Morus notabilis basic leucine zipper 23 (LOC21391752), transcript variant X5, misc_RNA	bZIP transcription factor 19/23/24	Basic leucine zipper 23 OS=Arabidopsis thaliana OX=3702 GN=BZIP23 PE=2 SV=1	bZIP transcription factor//Basic region leucine zipper//Pyridoxal-dependent decarboxylase, C-terminal sheet domain	--
Cluster-21200.1686-1F	HB-BELL	HB->HB-BELL	Cluster-21200.1686	2951	BEL1-like homeodomain protein 7 [Morus notabilis]||EXC25035.1 BEL1-like homeodomain protein 6 [Morus notabilis]	PREDICTED: Morus notabilis BEL1-like homeodomain protein 7 (LOC21404744), mRNA	--	BEL1-like homeodomain protein 3 OS=Arabidopsis thaliana OX=3702 GN=BLH3 PE=1 SV=1	Homeobox KN domain//Tar ligand binding domain homologue//Bacterial regulatory protein, arsR family//Homeodomain	--
Cluster-21200.16971-0R	PHD	PHD	Cluster-21200.16971	5961	trichohyalin [Morus notabilis]||EXB55050.1 PHD and RING finger domain-containing protein 1 [Morus notabilis]	PREDICTED: Morus notabilis trichohyalin (LOC21389660), mRNA	--	Protein DEHYDRATION-INDUCED 19 homolog 3 OS=Arabidopsis thaliana OX=3702 GN=DI19-3 PE=1 SV=1	RING-H2 zinc finger domain//P-11 zinc finger//Anaphase-promoting complex subunit 11 RING-H2 finger//Zinc finger, C3HC4 type (RING finger)//Heme NO binding associated	--
Cluster-21200.16991-2F	PHD	PHD	Cluster-21200.16991	5971	uncharacterized protein LOC112093355 isoform X2 [Morus notabilis]	PREDICTED: Morus notabilis PHD finger protein EHD3 (LOC112093355), transcript variant X6, mRNA	--	PHD finger protein EHD3 OS=Oryza sativa subsp. japonica OX=39947 GN=EHD3 PE=1 SV=1	PHF5-like protein//Jumping translocation breakpoint protein (JTB)	Predicted transcription factor Requiem/NEURO-D4
Cluster-21200.17132-0F	C2C2-Dof	C2C2->C2C2-Dof	Cluster-21200.17132	3360	cyclic dof factor 2 [Morus notabilis]||EXB31954.1 Dof zinc finger protein [Morus notabilis]	PREDICTED: Morus notabilis cyclic dof factor 2 (LOC21396757), mRNA	--	Cyclic dof factor 2 OS=Arabidopsis thaliana OX=3702 GN=CDF2 PE=1 SV=2	Dof domain, zinc finger	--
Cluster-21200.17274-2R	C2H2	C2H2	Cluster-21200.17274	2100	protein indeterminate-domain 2 [Morus notabilis]||EXB80599.1 Zinc finger protein MAGPIE [Morus notabilis]	PREDICTED: Morus notabilis protein indeterminate-domain 2 (LOC21392400), mRNA	zinc finger protein IDD1/2	Zinc finger protein ENHYDROUS OS=Arabidopsis thaliana OX=3702 GN=ENY PE=1 SV=1	--	--
Cluster-21200.17334-2R	NAC	NAC	Cluster-21200.17334	1462	NAC domain containing protein [Trema orientale]	PREDICTED: Morus notabilis NAC domain-containing protein 60 (LOC21399367), mRNA	--	NAC domain-containing protein 40 OS=Arabidopsis thaliana OX=3702 GN=NTL8 PE=1 SV=1	No apical meristem (NAM) protein	--
Cluster-21200.17360-1R	AP2/ERF-ERF	AP2/ERF->AP2/ERF-ERF	Cluster-21200.17360	2167	ethylene-responsive transcription factor 1B [Morus notabilis]||EXB54035.1 Ethylene-responsive transcription factor 1B [Morus notabilis]	PREDICTED: Morus notabilis ethylene-responsive transcription factor 1B (LOC21396020), mRNA	ethylene-responsive transcription factor 1	Ethylene-responsive transcription factor 1B OS=Arabidopsis thaliana OX=3702 GN=ERF1B PE=1 SV=2	AP2 domain	--
Cluster-21200.17583-1R	C2C2-Dof	C2C2->C2C2-Dof	Cluster-21200.17583	1767	dof zinc finger protein DOF3.6 [Morus notabilis]||EXC10627.1 Dof zinc finger protein [Morus notabilis]	PREDICTED: Morus notabilis dof zinc finger protein DOF3.6 (LOC21407915), mRNA	--	Dof zinc finger protein DOF3.6 OS=Arabidopsis thaliana OX=3702 GN=DOF3.6 PE=1 SV=2	Dof domain, zinc finger//AP-3 complex subunit delta-1	--
Cluster-21200.17645-0F	NAC	NAC	Cluster-21200.17645	3305	NAC domain-containing protein 53 [Morus notabilis]	PREDICTED: Morus notabilis NAC domain-containing protein 53 (LOC21391388), mRNA	--	NAC domain-containing protein 78 OS=Arabidopsis thaliana OX=3702 GN=NAC078 PE=2 SV=2	No apical meristem (NAM) protein	--
Cluster-21200.17645-1F	NAC	NAC	Cluster-21200.17645	3305	NAC domain-containing protein 53 [Morus notabilis]	PREDICTED: Morus notabilis NAC domain-containing protein 53 (LOC21391388), mRNA	--	NAC domain-containing protein 78 OS=Arabidopsis thaliana OX=3702 GN=NAC078 PE=2 SV=2	No apical meristem (NAM) protein	--
Cluster-21200.17666-0R	HB-HD-ZIP	HB->HB-HD-ZIP	Cluster-21200.17666	2841	Octamer-binding transcription factor [Trema orientale]	PREDICTED: Morus notabilis homeobox-leucine zipper protein HAT5 (LOC21393411), mRNA	--	Homeobox-leucine zipper protein HAT5 OS=Arabidopsis thaliana OX=3702 GN=HAT5 PE=1 SV=1	Homeobox KN domain//Homeodomain//Homeobox associated leucine zipper	--
Cluster-21200.17908-0R	NAC	NAC	Cluster-21200.17908	1997	NAC domain-containing protein 100 [Morus notabilis]||EXB31943.1 NAC domain-containing protein 100 [Morus notabilis]	PREDICTED: Morus notabilis NAC domain-containing protein 100 (LOC21396746), mRNA	--	NAC domain-containing protein 100 OS=Arabidopsis thaliana OX=3702 GN=NAC100 PE=2 SV=1	No apical meristem (NAM) protein	--
Cluster-21200.17908-2R	NAC	NAC	Cluster-21200.17908	1997	NAC domain-containing protein 100 [Morus notabilis]||EXB31943.1 NAC domain-containing protein 100 [Morus notabilis]	PREDICTED: Morus notabilis NAC domain-containing protein 100 (LOC21396746), mRNA	--	NAC domain-containing protein 100 OS=Arabidopsis thaliana OX=3702 GN=NAC100 PE=2 SV=1	No apical meristem (NAM) protein	--
Cluster-21200.18023-1F	SNF2	SNF2	Cluster-21200.18023	6583	ISWI chromatin-remodeling complex ATPase CHR11 isoform X1 [Quercus suber]	PREDICTED: Morus notabilis ISWI chromatin-remodeling complex ATPase CHR11 (LOC21406334), mRNA	SWI/SNF-related matrix-associated actin-dependent regulator of chromatin subfamily A member 5	Probable chromatin-remodeling complex ATPase chain OS=Oryza sativa subsp. japonica OX=39947 GN=Os01g0367900 PE=2 SV=2	Type III restriction enzyme, res subunit//SLIDE//Class II histone deacetylase complex subunits 2 and 3//SNF2-related domain//Cysteine rich ADD domain in DNMT3//Toxin ToxN, type III toxin-antitoxin system//DEAD/DEAH box helicase	Chromatin remodeling complex WSTF-ISWI, small subunit
Cluster-21200.18073-1R	B3	B3->B3	Cluster-21200.18073	3690	60S ribosomal protein L10, putative [Ricinus communis]	PREDICTED: Morus notabilis 60S ribosomal protein L10 (LOC112092981), mRNA	large subunit ribosomal protein L10e	60S ribosomal protein L10 OS=Vitis riparia OX=96939 GN=RPL10 PE=2 SV=1	Ribosomal protein L16p/L10e//Tyrosinase co-factor MelC1//B3 DNA binding domain//Triple QxxK/R motif-containing protein family	60s ribosomal protein L10
Cluster-21200.18108-0R	MBF1	MBF1	Cluster-21200.18108	3950	Multiprotein-bridging factor 1b [Morella rubra]	PREDICTED: Morus notabilis multiprotein-bridging factor 1b (LOC21393652), mRNA	putative transcription factor	Multiprotein-bridging factor 1a OS=Arabidopsis thaliana OX=3702 GN=MBF1A PE=2 SV=1	--	Transcription factor MBF1
Cluster-21200.18108-2R	MBF1	MBF1	Cluster-21200.18108	3950	Multiprotein-bridging factor 1b [Morella rubra]	PREDICTED: Morus notabilis multiprotein-bridging factor 1b (LOC21393652), mRNA	putative transcription factor	Multiprotein-bridging factor 1a OS=Arabidopsis thaliana OX=3702 GN=MBF1A PE=2 SV=1	--	Transcription factor MBF1
Cluster-21200.18294-0R	NAC	NAC	Cluster-21200.18294	6055	NAC transcription factor 29 isoform X2 [Morus notabilis]	PREDICTED: Morus notabilis NAC transcription factor 29 (LOC21398766), transcript variant X2, mRNA	--	NAC domain-containing protein 2 OS=Solanum lycopersicum OX=4081 GN=NAP2 PE=2 SV=1	No apical meristem (NAM) protein//Ribosomal protein S14p/S29e	--
Cluster-21200.18294-1R	NAC	NAC	Cluster-21200.18294	6055	NAC transcription factor 29 isoform X2 [Morus notabilis]	PREDICTED: Morus notabilis NAC transcription factor 29 (LOC21398766), transcript variant X2, mRNA	--	NAC domain-containing protein 2 OS=Solanum lycopersicum OX=4081 GN=NAP2 PE=2 SV=1	No apical meristem (NAM) protein//Ribosomal protein S14p/S29e	--
Cluster-21200.18379-2F	zf-HD	zf-HD	Cluster-21200.18379	2181	zinc-finger homeodomain protein 9-like [Quercus robur]	PREDICTED: Morus notabilis zinc-finger homeodomain protein 9 (LOC21396778), mRNA	--	Zinc-finger homeodomain protein 9 OS=Arabidopsis thaliana OX=3702 GN=ZHD9 PE=1 SV=1	Beta-fructofuranosidase, N-terminal domain//Coronavirus small envelope protein E//Tetraspanin family	--
Cluster-21200.18387-2F	GARP-G2-like	GARP->GARP-G2-like	Cluster-21200.18387	2180	myb family transcription factor PHL6 [Morus notabilis]||XP_024021119.1 myb family transcription factor PHL6 [Morus notabilis]	PREDICTED: Morus notabilis myb family transcription factor PHL6 (LOC21406719), transcript variant X2, mRNA	--	Myb family transcription factor PHL6 OS=Arabidopsis thaliana OX=3702 GN=PHL6 PE=2 SV=1	--	--
Cluster-21200.18404-0F	AP2/ERF-RAV	AP2/ERF->AP2/ERF-RAV	Cluster-21200.18404	1454	AP2/ERF and B3 domain-containing transcription factor RAV1 [Morus notabilis]||EXB53997.1 AP2/ERF and B3 domain-containing transcription factor RAV1 [Morus notabilis]	PREDICTED: Morus notabilis AP2/ERF and B3 domain-containing transcription factor RAV1 (LOC21405755), mRNA	RAV-like factor	AP2/ERF and B3 domain-containing transcription repressor TEM1 OS=Arabidopsis thaliana OX=3702 GN=TEM1 PE=1 SV=1	AP2 domain//B3 DNA binding domain//B3 domain-containing protein At2g31720-like	--
Cluster-21200.18441-0F	TRAF	TRAF	Cluster-21200.18441	5505	mitogen-activated protein kinase 15 [Morus notabilis]	PREDICTED: Morus notabilis mitogen-activated protein kinase 15 (LOC21393361), mRNA	mitogen-activated protein kinase 1/3	Mitogen-activated protein kinase 16 OS=Arabidopsis thaliana OX=3702 GN=MPK16 PE=2 SV=2	BTB/POZ domain//Protein tyrosine and serine/threonine kinase//Peptidase C16 family//Protein kinase domain	--
Cluster-21200.18454-2F	PHD	PHD	Cluster-21200.18454	4544	PHD finger protein At1g33420 isoform X1 [Morus notabilis]||EXC32483.1 PHD finger protein [Morus notabilis]	PREDICTED: Morus notabilis PHD finger protein At1g33420 (LOC21395851), transcript variant X1, mRNA	PHD finger protein MS1/MMD1	PHD finger protein At1g33420 OS=Arabidopsis thaliana OX=3702 GN=At1g33420 PE=1 SV=1	TNFR/NGFR cysteine-rich region	Vacuolar assembly/sorting protein VPS9
Cluster-21200.18523-0R	FAR1	FAR1	Cluster-21200.18523	8458	NADP-specific glutamate dehydrogenase [Morus notabilis]	PREDICTED: Morus notabilis NADP-specific glutamate dehydrogenase (LOC21391496), mRNA	glutamate dehydrogenase (NADP+)	NADP-specific glutamate dehydrogenase OS=Giardia intestinalis OX=5741 PE=2 SV=1	NOA36 protein//Transposase, Mutator family//SWIM zinc finger//Glu/Leu/Phe/Val dehydrogenase, dimerisation domain//RWD domain//Chromosome segregation protein Spc25//Glutamate/Leucine/Phenylalanine/Valine dehydrogenase//DNA polymerase phi	Glutamate/leucine/phenylalanine/valine dehydrogenases
Cluster-21200.18523-1R	FAR1	FAR1	Cluster-21200.18523	8458	NADP-specific glutamate dehydrogenase [Morus notabilis]	PREDICTED: Morus notabilis NADP-specific glutamate dehydrogenase (LOC21391496), mRNA	glutamate dehydrogenase (NADP+)	NADP-specific glutamate dehydrogenase OS=Giardia intestinalis OX=5741 PE=2 SV=1	NOA36 protein//Transposase, Mutator family//SWIM zinc finger//Glu/Leu/Phe/Val dehydrogenase, dimerisation domain//RWD domain//Chromosome segregation protein Spc25//Glutamate/Leucine/Phenylalanine/Valine dehydrogenase//DNA polymerase phi	Glutamate/leucine/phenylalanine/valine dehydrogenases
Cluster-21200.18617-1R	Others	Others	Cluster-21200.18617	2963	ethylene receptor [Morus notabilis]	PREDICTED: Morus notabilis ethylene receptor (LOC21401316), mRNA	ethylene receptor	Ethylene receptor OS=Prunus persica OX=3760 GN=ETR1 PE=2 SV=1	GAF domain//His Kinase A (phospho-acceptor) domain//Response regulator receiver domain	--
Cluster-21200.18716-0F	SNF2	SNF2	Cluster-21200.18716	9133	ATP-dependent helicase BRM [Morus notabilis]||EXB30861.1 ATP-dependent helicase BRM [Morus notabilis]	PREDICTED: Morus notabilis ATP-dependent helicase BRM (LOC21395609), mRNA	--	ATP-dependent helicase BRM OS=Arabidopsis thaliana OX=3702 GN=BRM PE=1 SV=1	Protein-arginine deiminase (PAD) middle domain//SNF2-related domain//QLQ//Agouti protein//DEAD/DEAH box helicase//Bromodomain//Type III restriction enzyme, res subunit//Jumping translocation breakpoint protein (JTB)	Chromatin remodeling complex SWI/SNF, component SWI2 and related ATPases (DNA/RNA helicase superfamily)
Cluster-21200.18792-1F	AUX/IAA	AUX/IAA	Cluster-21200.18792	3659	auxin-responsive protein IAA9 [Morus notabilis]	PREDICTED: Morus notabilis auxin-responsive protein IAA9 (LOC21399173), mRNA	auxin-responsive protein IAA	Auxin-responsive protein IAA9 OS=Arabidopsis thaliana OX=3702 GN=IAA9 PE=1 SV=1	--	--
Cluster-21200.18792-2F	AUX/IAA	AUX/IAA	Cluster-21200.18792	3659	auxin-responsive protein IAA9 [Morus notabilis]	PREDICTED: Morus notabilis auxin-responsive protein IAA9 (LOC21399173), mRNA	auxin-responsive protein IAA	Auxin-responsive protein IAA9 OS=Arabidopsis thaliana OX=3702 GN=IAA9 PE=1 SV=1	--	--
Cluster-21200.19032-0R	AP2/ERF-ERF	AP2/ERF->AP2/ERF-ERF	Cluster-21200.19032	2077	ethylene-responsive transcription factor ERF073 isoform X1 [Morus notabilis]||EXB56928.1 Ethylene-responsive transcription factor [Morus notabilis]	PREDICTED: Morus notabilis ethylene-responsive transcription factor ERF073 (LOC21402888), transcript variant X1, mRNA	--	Ethylene-responsive transcription factor ERF118 OS=Arabidopsis thaliana OX=3702 GN=ERF118 PE=1 SV=1	AP2 domain	--
Cluster-21200.19200-0F	C3H	C3H	Cluster-21200.19200	4815	BAG family molecular chaperone regulator 6 [Morus notabilis]||EXB52711.1 BAG family molecular chaperone regulator 6 [Morus notabilis]	PREDICTED: Morus notabilis BAG family molecular chaperone regulator 6 (LOC21405302), mRNA	--	BAG family molecular chaperone regulator 6 OS=Arabidopsis thaliana OX=3702 GN=BAG6 PE=1 SV=1	BAG domain//Cytochrome c oxidase subunit VIIc//IQ calmodulin-binding motif	--
Cluster-21200.19322-2F	C2H2	C2H2	Cluster-21200.19322	374	putative Zinc finger protein [Melia azedarach]	PREDICTED: Morus notabilis zinc finger protein ZAT10 (LOC21387208), mRNA	--	Zinc finger protein ZAT10 OS=Arabidopsis thaliana OX=3702 GN=ZAT10 PE=2 SV=1	--	--
Cluster-21200.19380-2F	HB-HD-ZIP	HB->HB-HD-ZIP	Cluster-21200.19380	3565	homeobox-leucine zipper protein ATHB-12 [Morus notabilis]||EXB41094.1 Homeobox-leucine zipper protein ATHB-7 [Morus notabilis]	PREDICTED: Hibiscus syriacus homeobox-leucine zipper protein HAT5-like (LOC120208696), mRNA	homeobox-leucine zipper protein	Homeobox-leucine zipper protein ATHB-7 OS=Arabidopsis thaliana OX=3702 GN=ATHB-7 PE=1 SV=2	Homeobox KN domain//Centrosome microtubule-binding domain of Cep57//Golgin subfamily A member 5//Homeobox associated leucine zipper//Homeodomain//Initiation control protein YabA//TolA binding protein trimerisation//Transposase	--
Cluster-21200.1961-2F	HSF	HSF	Cluster-21200.1961	2144	Heat shock transcription factor [Melia azedarach]	PREDICTED: Morus notabilis heat stress transcription factor A-6b (LOC21395738), transcript variant X2, misc_RNA	heat shock transcription factor, other eukaryote	Heat stress transcription factor A-7a OS=Arabidopsis thaliana OX=3702 GN=HSFA7A PE=1 SV=1	HSF-type DNA-binding//Capsid protein C, pestivirus//Ets-domain//Phosphonate metabolism protein PhnJ	--
Cluster-21200.19654-0F	C2C2-Dof	C2C2->C2C2-Dof	Cluster-21200.19654	2194	dof zinc finger protein DOF2.1 [Morus notabilis]	PREDICTED: Prunus avium dof zinc finger protein DOF2.1 (LOC110752758), mRNA	--	Dof zinc finger protein DOF2.1 OS=Arabidopsis thaliana OX=3702 GN=DOF2.1 PE=2 SV=2	Dof domain, zinc finger	--
Cluster-21200.19699-1F	SNF2	SNF2	Cluster-21200.19699	10656	protein PHOTOPERIOD-INDEPENDENT EARLY FLOWERING 1 isoform X2 [Morus notabilis]	PREDICTED: Morus notabilis protein PHOTOPERIOD-INDEPENDENT EARLY FLOWERING 1 (LOC21400997), transcript variant X2, mRNA	helicase SRCAP/SWR1	Protein PHOTOPERIOD-INDEPENDENT EARLY FLOWERING 1 OS=Arabidopsis thaliana OX=3702 GN=PIE1 PE=1 SV=1	NMDA receptor-regulated gene protein 2 C-terminus//SNF2-related domain//Type III restriction enzyme, res subunit//DEAD/DEAH box helicase//ETC complex I subunit conserved region	SNF2 family DNA-dependent ATPase
Cluster-21200.19699-1R	BES1	BES1	Cluster-21200.19699	10656	protein PHOTOPERIOD-INDEPENDENT EARLY FLOWERING 1 isoform X2 [Morus notabilis]	PREDICTED: Morus notabilis protein PHOTOPERIOD-INDEPENDENT EARLY FLOWERING 1 (LOC21400997), transcript variant X2, mRNA	helicase SRCAP/SWR1	Protein PHOTOPERIOD-INDEPENDENT EARLY FLOWERING 1 OS=Arabidopsis thaliana OX=3702 GN=PIE1 PE=1 SV=1	NMDA receptor-regulated gene protein 2 C-terminus//SNF2-related domain//Type III restriction enzyme, res subunit//DEAD/DEAH box helicase//ETC complex I subunit conserved region	SNF2 family DNA-dependent ATPase
Cluster-21200.19740-0F	bZIP	bZIP	Cluster-21200.19740	3712	transcription factor TGA1 isoform X2 [Morus notabilis]	PREDICTED: Morus notabilis transcription factor TGA1 (LOC21403015), transcript variant X4, mRNA	transcription factor TGA	Transcription factor TGA1 OS=Arabidopsis thaliana OX=3702 GN=TGA1 PE=1 SV=2	Seed dormancy control//Ribosomal protein L35//Basic region leucine zipper//bZIP transcription factor//bZIP Maf transcription factor	--
Cluster-21200.19784-2R	C2C2-Dof	C2C2->C2C2-Dof	Cluster-21200.19784	2161	dof zinc finger protein DOF3.6 [Morus notabilis]||EXC20162.1 Dof zinc finger protein [Morus notabilis]	PREDICTED: Morus notabilis dof zinc finger protein DOF3.6 (LOC21394667), mRNA	--	Dof zinc finger protein DOF3.6 OS=Arabidopsis thaliana OX=3702 GN=DOF3.6 PE=1 SV=2	ATP synthase, Delta/Epsilon chain, beta-sandwich domain//Uncharacterised conserved protein (DUF2368)//Dof domain, zinc finger//MBA1-like protein//DNA binding protein S1FA	--
Cluster-21200.19843-1R	Tify	Tify	Cluster-21200.19843	1859	molybdopterin synthase catalytic subunit [Morus notabilis]||XP_024021216.1 molybdopterin synthase catalytic subunit [Morus notabilis]	PREDICTED: Morus notabilis molybdopterin synthase catalytic subunit (LOC112091532), transcript variant X1, mRNA	molybdopterin synthase catalytic subunit	Molybdopterin synthase catalytic subunit OS=Arabidopsis thaliana OX=3702 GN=MOCS2 PE=2 SV=1	MoaE protein	Molybdopterin converting factor subunit 2
Cluster-21200.19844-0R	Others	Others	Cluster-21200.19844	852	Zinc finger-domain containing protein [Parasponia andersonii]	PREDICTED: Morus notabilis zinc finger protein CONSTANS-LIKE 4 (LOC21390561), mRNA	--	Zinc finger protein CONSTANS-LIKE 4 OS=Arabidopsis thaliana OX=3702 GN=COL4 PE=2 SV=2	Sec23/Sec24 zinc finger//B-box zinc finger//CHY zinc finger	--
Cluster-21200.19993-1R	C2H2	C2H2	Cluster-21200.19993	1956	hypothetical protein FNV43_RR11471 [Rhamnella rubrinervis]	PREDICTED: Morus notabilis protein indeterminate-domain 2 (LOC21404058), mRNA	zinc finger protein IDD1/2	Zinc finger protein ENHYDROUS OS=Arabidopsis thaliana OX=3702 GN=ENY PE=1 SV=1	Sec23/Sec24 zinc finger//TFIIH C1-like domain//BED zinc finger	--
Cluster-21200.19994-0F	C2H2	C2H2	Cluster-21200.19994	2314	protein indeterminate-domain 2 [Morus notabilis]	PREDICTED: Morus notabilis protein indeterminate-domain 2 (LOC21404058), mRNA	zinc finger protein IDD1/2	Zinc finger protein GAI-ASSOCIATED FACTOR 1 OS=Arabidopsis thaliana OX=3702 GN=GAF1 PE=1 SV=1	--	--
Cluster-21200.204-0R	Others	Others	Cluster-21200.204	348	hypothetical protein GW17_00036328 [Ensete ventricosum]	--	--	Acid tolerance regulatory protein ActR OS=Sinorhizobium medicae (strain WSM419) OX=366394 GN=actR PE=3 SV=1	Response regulator receiver domain	--
Cluster-21200.20474-2R	MYB	MYB->MYB	Cluster-21200.20474	2040	transcription factor MYB44 [Morus notabilis]||EXB89236.1 Transcription factor [Morus notabilis]	PREDICTED: Morus notabilis transcription factor MYB44 (LOC21390208), mRNA	transcription factor MYB, plant	Transcription factor MYB44 OS=Arabidopsis thaliana OX=3702 GN=MYB44 PE=1 SV=1	SLIDE	--
Cluster-21200.20475-1R	C3H	C3H	Cluster-21200.20475	4531	Zinc finger, CCCH-type [Trema orientale]	PREDICTED: Morus notabilis zinc finger CCCH domain-containing protein 17 (LOC21392002), transcript variant X2, mRNA	--	Zinc finger CCCH domain-containing protein 17 OS=Arabidopsis thaliana OX=3702 GN=At2g02160 PE=1 SV=1	Zinc finger C-x8-C-x5-C-x3-H type (and similar)	--
Cluster-21200.20485-0F	SNF2	SNF2	Cluster-21200.20485	13672	protein CHROMATIN REMODELING 5 isoform X2 [Morus notabilis]	PREDICTED: Morus notabilis protein CHROMATIN REMODELING 5 (LOC21385683), transcript variant X2, mRNA	chromodomain-helicase-DNA-binding protein 1	Protein CHROMATIN REMODELING 5 OS=Arabidopsis thaliana OX=3702 GN=CHR5 PE=1 SV=1	Sin3 binding region of histone deacetylase complex subunit SAP30//Type III restriction enzyme, res subunit//Class II histone deacetylase complex subunits 2 and 3//SNF2-related domain//Aspartate-ammonia ligase	Chromodomain-helicase DNA-binding protein
Cluster-21200.20485-1F	SNF2	SNF2	Cluster-21200.20485	13672	protein CHROMATIN REMODELING 5 isoform X2 [Morus notabilis]	PREDICTED: Morus notabilis protein CHROMATIN REMODELING 5 (LOC21385683), transcript variant X2, mRNA	chromodomain-helicase-DNA-binding protein 1	Protein CHROMATIN REMODELING 5 OS=Arabidopsis thaliana OX=3702 GN=CHR5 PE=1 SV=1	Sin3 binding region of histone deacetylase complex subunit SAP30//Type III restriction enzyme, res subunit//Class II histone deacetylase complex subunits 2 and 3//SNF2-related domain//Aspartate-ammonia ligase	Chromodomain-helicase DNA-binding protein
Cluster-21200.20485-2F	SNF2	SNF2	Cluster-21200.20485	13672	protein CHROMATIN REMODELING 5 isoform X2 [Morus notabilis]	PREDICTED: Morus notabilis protein CHROMATIN REMODELING 5 (LOC21385683), transcript variant X2, mRNA	chromodomain-helicase-DNA-binding protein 1	Protein CHROMATIN REMODELING 5 OS=Arabidopsis thaliana OX=3702 GN=CHR5 PE=1 SV=1	Sin3 binding region of histone deacetylase complex subunit SAP30//Type III restriction enzyme, res subunit//Class II histone deacetylase complex subunits 2 and 3//SNF2-related domain//Aspartate-ammonia ligase	Chromodomain-helicase DNA-binding protein
Cluster-21200.2055-0F	C2H2	C2H2	Cluster-21200.2055	1195	zinc finger protein 5 [Morus notabilis]||EXB95707.1 Zinc finger protein 6 [Morus notabilis]	Fagus sylvatica genome assembly, chromosome: 11	--	Zinc finger protein 6 OS=Arabidopsis thaliana OX=3702 GN=ZFP6 PE=2 SV=1	--	--
Cluster-21200.2058-1F	AP2/ERF-ERF	AP2/ERF->AP2/ERF-ERF	Cluster-21200.2058	1457	ethylene-responsive transcription factor 13 [Morus notabilis]||EXB37644.1 Ethylene-responsive transcription factor 13 [Morus notabilis]	PREDICTED: Morus notabilis ethylene-responsive transcription factor 13 (LOC21404690), mRNA	EREBP-like factor	Ethylene-responsive transcription factor 13 OS=Arabidopsis thaliana OX=3702 GN=ERF13 PE=1 SV=2	AP2 domain	--
Cluster-21200.20854-2F	HSF	HSF	Cluster-21200.20854	2153	heat stress transcription factor A-2 [Morus notabilis]||EXB38865.1 Heat stress transcription factor A-2 [Morus notabilis]	PREDICTED: Morus notabilis heat stress transcription factor A-2 (LOC21409922), mRNA	heat shock transcription factor, other eukaryote	Heat shock factor protein HSF30 OS=Solanum peruvianum OX=4082 GN=HSF30 PE=2 SV=1	HSF-type DNA-binding//snRNA-activating protein complex subunit 19, SNAPc subunit 19	--
Cluster-21200.20884-1R	bZIP	bZIP	Cluster-21200.20884	3936	bZIP transcription factor 16 [Morus notabilis]||EXB36817.1 Transcription factor HBP-1a [Morus notabilis]	PREDICTED: Morus notabilis bZIP transcription factor 16 (LOC21391270), transcript variant X1, mRNA	plant G-box-binding factor	bZIP transcription factor 68 OS=Arabidopsis thaliana OX=3702 GN=BZIP68 PE=1 SV=1	TSC-22/dip/bun family//Homeobox associated leucine zipper//Initiation control protein YabA//Basic region leucine zipper//bZIP transcription factor//bZIP Maf transcription factor	--
Cluster-21200.20941-1F	Tify	Tify	Cluster-21200.20941	3184	protein TIFY 4B isoform X2 [Morus notabilis]	PREDICTED: Morus notabilis protein TIFY 4B (LOC21396495), transcript variant X3, mRNA	--	Protein TIFY 4B OS=Arabidopsis thaliana OX=3702 GN=TIFY4B PE=1 SV=1	F-box	--
Cluster-21200.21283-2R	HSF	HSF	Cluster-21200.21283	2478	heat shock factor protein HSF8 [Morus notabilis]||EXB66529.1 Heat shock factor protein HSF8 [Morus notabilis]	PREDICTED: Morus notabilis heat shock factor protein HSF8 (LOC21400753), mRNA	heat shock transcription factor, other eukaryote	Heat shock factor protein HSF8 OS=Solanum peruvianum OX=4082 GN=HSF8 PE=2 SV=1	Leucine-rich repeats of kinetochore protein Cenp-F/LEK1//HSF-type DNA-binding//Ribulose bisphosphate carboxylase large chain, catalytic domain//Methyltransferase small domain	--
Cluster-21200.21410-0R	NF-YB	NF-Y->NF-YB	Cluster-21200.21410	5247	protein Dr1 homolog [Morus notabilis]	PREDICTED: Morus notabilis protein Dr1 homolog (LOC21405090), mRNA	down-regulator of transcription 1	Protein Dr1 homolog OS=Arabidopsis thaliana OX=3702 GN=DR1 PE=1 SV=1	Presenilin	Class 2 transcription repressor NC2, beta subunit (Dr1)
Cluster-21200.21893-0R	Others	Others	Cluster-21200.21893	1965	two-component response regulator-like PRR95 isoform X2 [Morus notabilis]	PREDICTED: Morus notabilis two-component response regulator-like PRR95 (LOC21402561), transcript variant X2, mRNA	pseudo-response regulator 5	Two-component response regulator-like APRR9 OS=Arabidopsis thaliana OX=3702 GN=APRR9 PE=1 SV=2	Response regulator receiver domain	--
Cluster-21200.21894-1F	Others	Others	Cluster-21200.21894	2078	two-component response regulator-like PRR95 isoform X2 [Morus notabilis]	PREDICTED: Morus notabilis two-component response regulator-like PRR95 (LOC21402561), transcript variant X2, mRNA	pseudo-response regulator 5	--	RNA polymerases M/15 Kd subunit//CCT motif//F-box-like domain	--
Cluster-21200.2206-1F	C2H2	C2H2	Cluster-21200.2206	1528	zinc finger protein 3 [Morus notabilis]||EXB82656.1 Zinc finger protein 5 [Morus notabilis]	PREDICTED: Morus notabilis zinc finger protein 3 (LOC21410443), mRNA	--	Zinc finger protein 5 OS=Arabidopsis thaliana OX=3702 GN=ZFP5 PE=1 SV=1	Herpesvirus latent membrane protein 1 (LMP1)//BED zinc finger	--
Cluster-21200.22151-1F	Trihelix	Trihelix	Cluster-21200.22151	3118	trihelix transcription factor ASIL1 [Morus notabilis]||XP_024022519.1 trihelix transcription factor ASIL1 [Morus notabilis]||EXB74481.1 hypothetical protein L484_026174 [Morus notabilis]	PREDICTED: Morus notabilis trihelix transcription factor ASIL1 (LOC21408841), transcript variant X2, mRNA	--	Trihelix transcription factor ENAP2 OS=Arabidopsis thaliana OX=3702 GN=ENAP2 PE=1 SV=1	Protein of unknown function, DUF573//TMEM9//Phosphoinositide 3-kinase gamma adapter protein p101 subunit	--
Cluster-21200.22216-1R	Jumonji	Jumonji	Cluster-21200.22216	7073	lysine-specific demethylase rbr-2 [Morus notabilis]	PREDICTED: Morus notabilis lysine-specific demethylase rbr-2 (LOC21407032), mRNA		Lysine-specific demethylase JMJ17 OS=Arabidopsis thaliana OX=3702 GN=JMJ17 PE=1 SV=1	PHF5-like protein//RING-H2 zinc finger domain//ARID/BRIGHT DNA binding domain//PHD domain of transcriptional enhancer, Asx	DNA-binding protein jumonji/RBP2/SMCY, contains JmjC domain
Cluster-21200.22216-2R	ARID	ARID	Cluster-21200.22216	7073	lysine-specific demethylase rbr-2 [Morus notabilis]	PREDICTED: Morus notabilis lysine-specific demethylase rbr-2 (LOC21407032), mRNA		Lysine-specific demethylase JMJ17 OS=Arabidopsis thaliana OX=3702 GN=JMJ17 PE=1 SV=1	PHF5-like protein//RING-H2 zinc finger domain//ARID/BRIGHT DNA binding domain//PHD domain of transcriptional enhancer, Asx	DNA-binding protein jumonji/RBP2/SMCY, contains JmjC domain
Cluster-21200.22603-2R	SWI/SNF-BAF60b	SWI/SNF-BAF60b	Cluster-21200.22603	2007	uncharacterized protein LOC21396816 [Morus notabilis]	PREDICTED: Morus notabilis uncharacterized LOC21396816 (LOC21396816), mRNA	--	Upstream activation factor subunit spp27 OS=Schizosaccharomyces pombe (strain 972 / ATCC 24843) OX=284812 GN=spp27 PE=1 SV=1	--	RNA polymerase I transcription factor UAF
Cluster-21200.22609-2F	Jumonji	Jumonji	Cluster-21200.22609	5110	LOW QUALITY PROTEIN: lysine-specific demethylase JMJ25 [Morus notabilis]	PREDICTED: Morus notabilis lysine-specific demethylase JMJ25 (LOC21404458), mRNA		Lysine-specific demethylase JMJ25 OS=Arabidopsis thaliana OX=3702 GN=JMJ25 PE=1 SV=1	Rotavirus NS26//BESS motif//Methyl-coenzyme M reductase alpha subunit, N-terminal domain	Putative transcription factor 5qNCA, contains JmjC domain
Cluster-21200.22615-1R	Others	Others	Cluster-21200.22615	3277	zinc finger protein CONSTANS-LIKE 15 [Morus notabilis]||EXB81235.1 Zinc finger protein CONSTANS-LIKE 14 [Morus notabilis]	PREDICTED: Morus notabilis zinc finger protein CONSTANS-LIKE 15 (LOC21396360), mRNA	--	Zinc finger protein CONSTANS-LIKE 15 OS=Arabidopsis thaliana OX=3702 GN=COL15 PE=1 SV=1	PHF5-like protein//CCT motif//B-box zinc finger	--
Cluster-21200.23198-1F	B3	B3->B3	Cluster-21200.23198	1378	hypothetical protein SLEP1_g6347 [Shorea leprosula]	PREDICTED: Morus notabilis auxin response factor 6 (LOC21394681), mRNA	--	Auxin response factor 6 OS=Arabidopsis thaliana OX=3702 GN=ARF6 PE=1 SV=2	B3 DNA binding domain//SIS domain//Auxin response factor	--
Cluster-21200.23239-2R	Alfin-like	Alfin-like	Cluster-21200.23239	2898	PHD finger protein ALFIN-LIKE 1 [Morus notabilis]	PREDICTED: Morus notabilis PHD finger protein ALFIN-LIKE 1 (LOC21391626), mRNA	PHD finger protein ALFIN-LIKE	PHD finger protein ALFIN-LIKE 2 OS=Arabidopsis thaliana OX=3702 GN=AL2 PE=1 SV=1	Alfin	--
Cluster-21200.23329-2R	WRKY	WRKY	Cluster-21200.23329	1995	probable WRKY transcription factor 9 [Morus notabilis]	PREDICTED: Morus notabilis probable WRKY transcription factor 9 (LOC112092978), mRNA	--	Probable WRKY transcription factor 9 OS=Arabidopsis thaliana OX=3702 GN=WRKY9 PE=2 SV=1	WRKY DNA -binding domain	--
Cluster-21200.23354-1R	AUX/IAA	AUX/IAA	Cluster-21200.23354	4144	Auxin response factor 1 [Morus notabilis]	PREDICTED: Morus notabilis auxin response factor 1 (LOC21394247), transcript variant X3, mRNA	auxin response factor	Auxin response factor 1 OS=Arabidopsis thaliana OX=3702 GN=ARF1 PE=1 SV=2	--	--
Cluster-21200.23468-0F	Others	Others	Cluster-21200.23468	1852	protein TIFY 3B [Morus notabilis]	PREDICTED: Morus notabilis protein TIFY 3B (LOC21402520), mRNA	jasmonate ZIM domain-containing protein	Protein TIFY 3B OS=Arabidopsis thaliana OX=3702 GN=TIFY3B PE=1 SV=1	--	--
Cluster-21200.23468-2F	Tify	Tify	Cluster-21200.23468	1852	protein TIFY 3B [Morus notabilis]	PREDICTED: Morus notabilis protein TIFY 3B (LOC21402520), mRNA	jasmonate ZIM domain-containing protein	Protein TIFY 3B OS=Arabidopsis thaliana OX=3702 GN=TIFY3B PE=1 SV=1	--	--
Cluster-21200.23549-1R	TCP	TCP	Cluster-21200.23549	1923	transcription factor TCP9 [Morus notabilis]||EXC17784.1 hypothetical protein L484_023135 [Morus notabilis]	PREDICTED: Morus notabilis transcription factor TCP9 (LOC21405911), mRNA	--	Transcription factor TCP9 OS=Arabidopsis thaliana OX=3702 GN=TCP9 PE=1 SV=1	--	--
Cluster-21200.23550-2F	FAR1	FAR1	Cluster-21200.23550	3497	protein FAR-RED ELONGATED HYPOCOTYL 3 isoform X2 [Morus notabilis]	PREDICTED: Morus notabilis protein FAR-RED ELONGATED HYPOCOTYL 3 (LOC112090942), transcript variant X2, mRNA	--	Protein FAR-RED ELONGATED HYPOCOTYL 3 OS=Arabidopsis thaliana OX=3702 GN=FHY3 PE=1 SV=1	Transposase, Mutator family//SWIM zinc finger//Peptidase family C69	--
Cluster-21200.23629-0F	MYB-related	MYB->MYB-related	Cluster-21200.23629	2540	uncharacterized protein LOC112090742, partial [Morus notabilis]	PREDICTED: Morus notabilis uncharacterized LOC112090742 (LOC112090742), partial mRNA	--	AT-rich interactive domain-containing protein 2 OS=Arabidopsis thaliana OX=3702 GN=ARID2 PE=1 SV=1	Poly-adenylate binding protein, unique domain//RNA polymerase I specific transcription initiation factor RRN3//Geminivirus putative movement protein//DNA-directed RNA polymerase III subunit Rpc31	--
Cluster-21200.23830-1R	GRAS	GRAS	Cluster-21200.23830	2076	DELLA transcription factor [Trema orientale]	PREDICTED: Morus notabilis DELLA protein SLR1-like (LOC112092089), mRNA	DELLA protein	Protein SLENDER RICE1-LIKE 1 OS=Oryza sativa subsp. japonica OX=39947 GN=SLRL1 PE=2 SV=1	--	--
Cluster-21200.2404-0F	B3	B3->B3	Cluster-21200.2404	1742	B3 domain-containing transcription factor FUS3 [Morus notabilis]	PREDICTED: Morus notabilis B3 domain-containing transcription factor FUS3 (LOC21392059), mRNA	RAV-like factor	B3 domain-containing transcription factor FUS3 OS=Arabidopsis thaliana OX=3702 GN=FUS3 PE=1 SV=2	Lipopolysaccharide assembly protein A domain//B3 DNA binding domain	--
Cluster-21200.2405-0R	B3	B3->B3	Cluster-21200.2405	1801	B3 domain-containing transcription factor FUS3 [Morus notabilis]	PREDICTED: Morus notabilis B3 domain-containing transcription factor FUS3 (LOC21392059), mRNA	RAV-like factor	B3 domain-containing transcription factor FUS3 OS=Arabidopsis thaliana OX=3702 GN=FUS3 PE=1 SV=2	B3 DNA binding domain//Lipopolysaccharide assembly protein A domain	--
Cluster-21200.24082-1R	MYB-related	MYB->MYB-related	Cluster-21200.24082	1108	transcription factor MYB41 [Morus notabilis]||EXC15976.1 Myb-related protein Myb4 [Morus notabilis]	PREDICTED: Morus notabilis transcription factor MYB41 (LOC21398861), mRNA	transcription factor MYB, plant	Transcription factor MYB17 OS=Arabidopsis thaliana OX=3702 GN=MYB17 PE=1 SV=1	Sister chromatid cohesion protein Dcc1	--
Cluster-21200.2409-2R	C3H	C3H	Cluster-21200.2409	1810	zinc finger CCCH domain-containing protein 1 [Morus notabilis]||XP_024025696.1 zinc finger CCCH domain-containing protein 1 [Morus notabilis]||XP_024025697.1 zinc finger CCCH domain-containing protein 1 [Morus notabilis]||XP_024025698.1 zinc finger CCCH domain-containing protein 1 [Morus notabilis]||EXB94919.1 Zinc finger CCCH domain-containing protein 1 [Morus notabilis]	PREDICTED: Morus notabilis zinc finger CCCH domain-containing protein 1 (LOC21405808), transcript variant X4, mRNA	RING finger protein 113A	Zinc finger CCCH domain-containing protein 1 OS=Arabidopsis thaliana OX=3702 GN=At1g01350 PE=2 SV=2	Zinc finger C-x8-C-x5-C-x3-H type (and similar)//Zinc finger, C3HC4 type (RING finger)//Zinc-finger of the MIZ type in Nse subunit//zinc RING finger of MSL2//Family of unknown function (DUF5587)//P-11 zinc finger	Predicted E3 ubiquitin ligase
Cluster-21200.24246-2R	Trihelix	Trihelix	Cluster-21200.24246	1967	uncharacterized protein LOC21386591 [Morus notabilis]||EXC25121.1 hypothetical protein L484_003045 [Morus notabilis]	PREDICTED: Morus notabilis uncharacterized LOC21386591 (LOC21386591), mRNA	--	--	NOA36 protein//Centromere protein B dimerisation domain	--
Cluster-21200.24247-2F	Trihelix	Trihelix	Cluster-21200.24247	1966	uncharacterized protein LOC21386591 [Morus notabilis]||EXC25121.1 hypothetical protein L484_003045 [Morus notabilis]	PREDICTED: Morus notabilis uncharacterized LOC21386591 (LOC21386591), mRNA	--	--	Centromere protein B dimerisation domain//NOA36 protein	--
Cluster-21200.24344-0R	MYB-related	MYB->MYB-related	Cluster-21200.24344	4100	uncharacterized protein LOC21386454 isoform X2 [Morus notabilis]||EXB22546.1 hypothetical protein L484_002900 [Morus notabilis]	PREDICTED: Morus notabilis uncharacterized LOC21386454 (LOC21386454), transcript variant X2, mRNA	--	--	Ribosomal protein S27//DIM protein//SLIDE//Reverse transcriptase-like	--
Cluster-21200.24476-2F	E2F-DP	E2F-DP	Cluster-21200.24476	2511	transcription factor-like protein DPB isoform X2 [Morus notabilis]	PREDICTED: Morus notabilis transcription factor-like protein DPB (LOC21402622), transcript variant X2, mRNA	transcription factor Dp-1	Transcription factor-like protein DPB OS=Arabidopsis thaliana OX=3702 GN=DPB PE=1 SV=1	Leucine-rich repeats of kinetochore protein Cenp-F/LEK1//E2F/DP family winged-helix DNA-binding domain	E2F-like protein
Cluster-21200.24542-1F	SET	SET	Cluster-21200.24542	6092	Histone-lysine N-methyltransferase SETD1B [Morus notabilis]	PREDICTED: Morus notabilis histone-lysine N-methyltransferase ATXR7 (LOC21404206), transcript variant X6, mRNA	--	Histone-lysine N-methyltransferase ATXR7 OS=Arabidopsis thaliana OX=3702 GN=ATXR7 PE=2 SV=1	WRKY DNA -binding domain//GYF domain//SET domain//Omega-atracotoxin	Histone H3 (Lys4) methyltransferase complex, subunit SET1 and related methyltransferases
Cluster-21200.24627-2F	AP2/ERF-ERF	AP2/ERF->AP2/ERF-ERF	Cluster-21200.24627	2803	ethylene-responsive transcription factor-like protein At4g13040 [Morus notabilis]||XP_024026403.1 ethylene-responsive transcription factor-like protein At4g13040 [Morus notabilis]||EXB99103.1 Ethylene-responsive transcription factor-like protein [Morus notabilis]	PREDICTED: Morus notabilis ethylene-responsive transcription factor-like protein At4g13040 (LOC21390424), transcript variant X2, mRNA	--	Ethylene-responsive transcription factor-like protein At4g13040 OS=Arabidopsis thaliana OX=3702 GN=At4g13040 PE=2 SV=2	AP2 domain//RHO protein GDP dissociation inhibitor	--
Cluster-21200.24813-0F	SET	SET	Cluster-21200.24813	2782	ribulose-1,5 bisphosphate carboxylase/oxygenase large subunit N-methyltransferase, chloroplastic [Morus notabilis]	PREDICTED: Morus notabilis ribulose-1,5 bisphosphate carboxylase/oxygenase large subunit N-methyltransferase, chloroplastic (LOC21388351), mRNA	--	Ribulose-1,5 bisphosphate carboxylase/oxygenase large subunit N-methyltransferase, chloroplastic OS=Pisum sativum OX=3888 GN=RBCMT PE=1 SV=1	SET domain	N-methyltransferase
Cluster-21200.25495-1R	AP2/ERF-ERF	AP2/ERF->AP2/ERF-ERF	Cluster-21200.25495	1318	LOW QUALITY PROTEIN: ethylene-responsive transcription factor 12 [Morus notabilis]	PREDICTED: Morus notabilis ethylene-responsive transcription factor 12 (LOC21398188), mRNA	--	Ethylene-responsive transcription factor 12 OS=Arabidopsis thaliana OX=3702 GN=ERF12 PE=1 SV=1	AP2 domain	--
Cluster-21200.25666-0R	TAZ	TAZ	Cluster-21200.25666	1314	histone acetyltransferase HAC12 [Morus notabilis]	--	E1A/CREB-binding protein	Histone acetyltransferase HAC12 OS=Arabidopsis thaliana OX=3702 GN=HAC12 PE=3 SV=2	--	CREB binding protein/P300 and related TAZ Zn-finger proteins
Cluster-21200.25700-1F	SNF2	SNF2	Cluster-21200.25700	5276	DNA repair protein RAD5B [Morus notabilis]||EXB98159.1 SMARCA3-like protein 3 [Morus notabilis]	PREDICTED: Morus notabilis DNA repair protein RAD5B (LOC21391518), mRNA	DNA repair protein RAD5	DNA repair protein RAD5B OS=Arabidopsis thaliana OX=3702 GN=RAD5B PE=3 SV=1	HIRAN domain//DEAD/DEAH box helicase//Anaphase-promoting complex subunit 11 RING-H2 finger//Zinc finger, C3HC4 type (RING finger)//Type III restriction enzyme, res subunit//SNF2-related domain	Helicase-like transcription factor HLTF/DNA helicase RAD5, DEAD-box superfamily
Cluster-21200.25923-1R	HB-HD-ZIP	HB->HB-HD-ZIP	Cluster-21200.25923	4950	homeobox-leucine zipper protein REVOLUTA [Ziziphus jujuba var. spinosa]	PREDICTED: Ziziphus jujuba var. spinosa homeobox-leucine zipper protein REVOLUTA (LOC107411377), mRNA	homeobox-leucine zipper protein	Homeobox-leucine zipper protein REVOLUTA OS=Arabidopsis thaliana OX=3702 GN=REV PE=1 SV=2	Homeobox KN domain//START domain//bZIP transcription factor//Serine/threonine-protein kinase smg-1//Homeodomain//KIP1-like protein	--
Cluster-21200.26357-1R	LOB	LOB	Cluster-21200.26357	1154	LOB domain-containing protein 30 [Morus notabilis]||EXB52662.1 hypothetical protein L484_022439 [Morus notabilis]	PREDICTED: Morus notabilis LOB domain-containing protein 30 (LOC21405253), mRNA	LOB domain-containing protein 18	LOB domain-containing protein 18 OS=Arabidopsis thaliana OX=3702 GN=LBD18 PE=1 SV=2	--	--
Cluster-21200.26410-1R	Others	Others	Cluster-21200.26410	2034	protein TIFY 5A [Morus notabilis]	PREDICTED: Morus notabilis protein TIFY 5A (LOC21412130), mRNA	--	--	RHO protein GDP dissociation inhibitor	--
Cluster-21200.26577-1F	MYB-related	MYB->MYB-related	Cluster-21200.26577	4317	histone deacetylase 15 [Morus notabilis]||XP_024027273.1 histone deacetylase 15 [Morus notabilis]	PREDICTED: Morus notabilis histone deacetylase 15 (LOC21402013), transcript variant X2, mRNA	--	Histone deacetylase 15 OS=Arabidopsis thaliana OX=3702 GN=HDA15 PE=1 SV=2	Acetyl-CoA carboxylase, central region//DNA polymerase III subunits gamma and tau domain III//Presenilin//AP-3 complex subunit delta-1//Poxvirus DNA-directed RNA polymerase 19 kDa subunit//ROS/MUCR transcriptional regulator protein//Protein of unknown function C-terminus (DUF2448)	Histone deacetylase complex, catalytic component HDA1
Cluster-21200.26962-1F	PHD	PHD	Cluster-21200.26962	4089	homeobox protein HAT3.1 [Morus notabilis]||EXB76647.1 Homeobox protein [Morus notabilis]	PREDICTED: Morus notabilis homeobox protein HAT3.1 (LOC21394745), mRNA	--	Pathogenesis-related homeodomain protein OS=Petroselinum crispum OX=4043 GN=PRH PE=2 SV=1	--	--
Cluster-21200.2699-1R	AP2/ERF-ERF	AP2/ERF->AP2/ERF-ERF	Cluster-21200.2699	1209	ethylene-responsive transcription factor ERF098-like [Morus notabilis]	PREDICTED: Morus notabilis ethylene-responsive transcription factor ERF098-like (LOC112094545), mRNA	--	Ethylene-responsive transcription factor ERF098 OS=Arabidopsis thaliana OX=3702 GN=ERF098 PE=1 SV=1	AP2 domain	--
Cluster-21200.27002-1R	MADS-MIKC	MADS->MADS-MIKC	Cluster-21200.27002	6534	probable galacturonosyltransferase 15 isoform X4 [Morus notabilis]	PREDICTED: Morus notabilis probable galacturonosyltransferase 15 (LOC21385592), transcript variant X4, mRNA	galacturonosyltransferase 12/13/14/15	Probable galacturonosyltransferase 15 OS=Arabidopsis thaliana OX=3702 GN=GAUT15 PE=2 SV=1	Presenilin//K-box region//Transcription factor IIA, alpha/beta subunit//Alpha trans-inducing protein (Alpha-TIF)//Photosystem II reaction centre I protein (PSII 4.8 kDa protein)//TSC-22/dip/bun family//Glycosyl transferase family 8//Triple QxxK/R motif-containing protein family//Androgen receptor//Protein SOGA//Srg family chemoreceptor//TMEM9//SRF-type transcription factor (DNA-binding and dimeri…	--
Cluster-21200.27377-2F	AP2/ERF-ERF	AP2/ERF->AP2/ERF-ERF	Cluster-21200.27377	997	LOW QUALITY PROTEIN: dehydration-responsive element-binding protein 1A [Morus notabilis]	PREDICTED: Morus notabilis dehydration-responsive element-binding protein 1A (LOC21398811), mRNA	--	Dehydration-responsive element-binding protein 1A OS=Arabidopsis thaliana OX=3702 GN=DREB1A PE=1 SV=2	Eukaryotic initiation factor 4E//AP2 domain//ATP synthase protein 8	--
Cluster-21200.27423-0R	MYB-related	MYB->MYB-related	Cluster-21200.27423	3191	transcription factor MYB14 [Morus notabilis]||EXB62329.1 Myb-related protein Myb4 [Morus notabilis]	PREDICTED: Morus notabilis transcription factor MYB14 (LOC21405040), mRNA	transcription factor MYB, plant	Transcription factor WER OS=Arabidopsis thaliana OX=3702 GN=WER PE=1 SV=1	SLIDE//Omp85 superfamily domain	--
Cluster-21200.27537-0R	NF-X1	NF-X1	Cluster-21200.27537	1573	uncharacterized protein LOC8284086 [Ricinus communis]||EEF42598.1 conserved hypothetical protein [Ricinus communis]	PREDICTED: Morus notabilis uncharacterized LOC21406659 (LOC21406659), mRNA	--	--	Dipeptidyl peptidase IV (DPP IV) N-terminal region	--
Cluster-21200.27546-1F	AP2/ERF-ERF	AP2/ERF->AP2/ERF-ERF	Cluster-21200.27546	1014	ethylene-responsive transcription factor 2 [Morus notabilis]||EXC21056.1 Ethylene-responsive transcription factor 2 [Morus notabilis]	PREDICTED: Morus notabilis ethylene-responsive transcription factor 2 (LOC21400088), mRNA	EREBP-like factor	Ethylene-responsive transcription factor 2 OS=Nicotiana tabacum OX=4097 GN=ERF2 PE=2 SV=1	AP2 domain	--
Cluster-21200.27719-0R	SNF2	SNF2	Cluster-21200.27719	5002	SNF2 domain-containing protein CLASSY 1 [Morus notabilis]||EXB29273.1 DNA repair protein rhp54 [Morus notabilis]	PREDICTED: Morus notabilis SNF2 domain-containing protein CLASSY 1 (LOC21390362), mRNA	DNA repair and recombination protein RAD54 and RAD54-like protein	SNF2 domain-containing protein CLASSY 2 OS=Arabidopsis thaliana OX=3702 GN=CLSY2 PE=1 SV=1	Chitinase A, N-terminal domain//Type III restriction enzyme, res subunit//SNF2-related domain//SAWADEE domain	DNA repair protein, SNF2 family
Cluster-21200.27785-2F	CPP	CPP	Cluster-21200.27785	2970	CRC domain-containing protein TSO1 [Morus notabilis]||XP_024017324.1 CRC domain-containing protein TSO1 [Morus notabilis]	PREDICTED: Morus notabilis CRC domain-containing protein TSO1 (LOC21389606), transcript variant X2, mRNA	--	CRC domain-containing protein TSO1 OS=Arabidopsis thaliana OX=3702 GN=TSO1 PE=1 SV=1	--	Metallothionein-like protein
Cluster-21200.27829-0R	C2H2	C2H2	Cluster-21200.27829	1765	protein SENSITIVE TO PROTON RHIZOTOXICITY 2 [Morus notabilis]||EXC24910.1 Protein SENSITIVE TO PROTON RHIZOTOXICITY 1 [Morus notabilis]	PREDICTED: Morus notabilis protein SENSITIVE TO PROTON RHIZOTOXICITY 2 (LOC21395016), mRNA	--	Protein SENSITIVE TO PROTON RHIZOTOXICITY 2 OS=Arabidopsis thaliana OX=3702 GN=STOP2 PE=1 SV=1	ATP synthase protein 8	--
Cluster-21200.28155-0R	CPP	CPP	Cluster-21200.28155	4647	protein tesmin/TSO1-like CXC 5 isoform X2 [Morus notabilis]	PREDICTED: Morus notabilis protein tesmin/TSO1-like CXC 5 (LOC21390662), transcript variant X3, misc_RNA	protein lin-54	Protein tesmin/TSO1-like CXC 5 OS=Arabidopsis thaliana OX=3702 GN=TCX5 PE=1 SV=1	Selenoprotein S (SelS)//Utp25, U3 small nucleolar RNA-associated SSU processome protein 25//Signal recognition particle, alpha subunit, N-terminal	Metallothionein-like protein
Cluster-21200.28638-1F	E2F-DP	E2F-DP	Cluster-21200.28638	3223	Transcription factor E2FC [Morus notabilis]	PREDICTED: Eutrema salsugineum transcription factor E2FC (LOC18010578), transcript variant X2, mRNA	transcription factor E2F3	Transcription factor E2FC OS=Arabidopsis thaliana OX=3702 GN=E2FC PE=1 SV=1	E2F/DP family winged-helix DNA-binding domain	Transcription factor E2F/dimerization partner (TDP)
Cluster-21200.28665-1R	SET	SET	Cluster-21200.28665	4333	histone-lysine N-methyltransferase CLF [Cannabis sativa]	PREDICTED: Cannabis sativa histone-lysine N-methyltransferase CLF (LOC115705249), mRNA		Histone-lysine N-methyltransferase CLF OS=Arabidopsis thaliana OX=3702 GN=CLF PE=1 SV=2	BH3 interacting domain (BID)//SET domain	Transcriptional repressor EZH1
Cluster-21200.2875-1R	bHLH	bHLH	Cluster-21200.2875	2757	putative transcription factor bHLH041 isoform X1 [Morus notabilis]	PREDICTED: Morus notabilis putative transcription factor bHLH041 (LOC21409916), transcript variant X1, mRNA	--	Putative transcription factor bHLH041 OS=Arabidopsis thaliana OX=3702 GN=BHLH41 PE=3 SV=1	VMA21-like domain//Helix-loop-helix DNA-binding domain	--
Cluster-21200.28965-1R	C2C2-Dof	C2C2->C2C2-Dof	Cluster-21200.28965	987	dof zinc finger protein DOF3.4 [Morus notabilis]||EXB38622.1 Dof zinc finger protein [Morus notabilis]	PREDICTED: Morus notabilis dof zinc finger protein DOF3.4 (LOC21397576), mRNA	--	Dof zinc finger protein DOF3.4 OS=Arabidopsis thaliana OX=3702 GN=DOF3.4 PE=1 SV=2	Dof domain, zinc finger	--
Cluster-21200.29065-0R	bHLH	bHLH	Cluster-21200.29065	1373	transcription factor BHLH089 [Morus notabilis]||XP_024022585.1 transcription factor BHLH089 [Morus notabilis]	PREDICTED: Morus notabilis transcription factor BHLH089 (LOC21394273), transcript variant X2, mRNA	--	Transcription factor bHLH79 OS=Arabidopsis thaliana OX=3702 GN=BHLH79 PE=1 SV=1	Helix-loop-helix DNA-binding domain	--
Cluster-21200.29102-1R	Others	Others	Cluster-21200.29102	2992	two component hybrid sensor and regulator, putative [Ricinus communis]	--	--	Methanogenesis regulatory histidine kinase FilI OS=Methanosaeta harundinacea (strain 6Ac) OX=1110509 GN=filI PE=1 SV=1	His Kinase A (phospho-acceptor) domain//Response regulator receiver domain	--
Cluster-21200.29351-0F	HB-HD-ZIP	HB->HB-HD-ZIP	Cluster-21200.29351	973	Octamer-binding transcription factor [Trema orientale]	PREDICTED: Morus notabilis homeobox-leucine zipper protein HDG11 (LOC21407821), mRNA	homeobox-leucine zipper protein	Homeobox-leucine zipper protein HDG11 OS=Arabidopsis thaliana OX=3702 GN=HDG11 PE=1 SV=1	Homeodomain//Cell division protein ZapB//START domain//Homeobox KN domain	--
Cluster-21200.29885-0R	TCP	TCP	Cluster-21200.29885	2180	transcription factor TCP13 [Morus notabilis]||EXB38120.1 hypothetical protein L484_021042 [Morus notabilis]	PREDICTED: Morus notabilis transcription factor TCP13 (LOC21403909), mRNA	--	Transcription factor TCP13 OS=Arabidopsis thaliana OX=3702 GN=TCP13 PE=1 SV=1	--	--
Cluster-21200.30063-0R	NAC	NAC	Cluster-21200.30063	2446	NAC domain-containing protein 60 [Morus notabilis]||XP_024028455.1 NAC domain-containing protein 60 [Morus notabilis]	PREDICTED: Morus notabilis uncharacterized LOC21402535 (LOC21402535), transcript variant X2, mRNA	--	NAC domain-containing protein 5 OS=Arabidopsis thaliana OX=3702 GN=NAC005 PE=2 SV=2	No apical meristem (NAM) protein	--
Cluster-21200.30192-2R	GARP-G2-like	GARP->GARP-G2-like	Cluster-21200.30192	2481	transcription repressor KAN1 isoform X2 [Morus notabilis]	PREDICTED: Morus notabilis transcription repressor KAN1 (LOC21391197), transcript variant X2, mRNA	--	Transcription repressor KAN1 OS=Arabidopsis thaliana OX=3702 GN=KAN1 PE=1 SV=1	Peptidase family S49 N-terminal//AP-3 complex subunit delta-1//Ribosome receptor lysine/proline rich region//Oxaloacetate decarboxylase, gamma chain	--
Cluster-21200.3764-0R	TRAF	TRAF	Cluster-21200.3764	2007	regulatory protein NPR5 [Morus notabilis]||EXB93992.1 Regulatory protein [Morus notabilis]	PREDICTED: Morus notabilis regulatory protein NPR5 (LOC21398631), mRNA	regulatory protein NPR1	Regulatory protein NPR5 OS=Arabidopsis thaliana OX=3702 GN=NPR5 PE=1 SV=1	Ankyrin repeat//Ankyrin repeats (many copies)//BTB/POZ domain//Ankyrin repeat//Occlusion-derived virus envelope protein ODV-E18//Ankyrin repeats (many copies)//Ankyrin repeats (3 copies)	--
Cluster-21200.4065-1F	GARP-G2-like	GARP->GARP-G2-like	Cluster-21200.4065	1553	two-component response regulator ORR22 [Morus notabilis]||EXB52399.1 Putative Myb family transcription factor [Morus notabilis]	PREDICTED: Morus notabilis two-component response regulator ORR22 (LOC21395278), mRNA	--	Putative Myb family transcription factor At1g14600 OS=Arabidopsis thaliana OX=3702 GN=At1g14600 PE=2 SV=2	--	--
Cluster-21200.4356-2F	NAC	NAC	Cluster-21200.4356	2190	putative NAC domain-containing protein 94 [Morus notabilis]	PREDICTED: Morus notabilis putative NAC domain-containing protein 94 (LOC21388502), mRNA	--	Protein FEZ OS=Arabidopsis thaliana OX=3702 GN=FEZ PE=2 SV=1	No apical meristem (NAM) protein	--
Cluster-21200.4359-2F	AP2/ERF-ERF	AP2/ERF->AP2/ERF-ERF	Cluster-21200.4359	1847	Ethylene-responsive transcription factor CRF4 [Morus notabilis]	PREDICTED: Morus notabilis ethylene-responsive transcription factor CRF4 (LOC21394722), mRNA	--	Ethylene-responsive transcription factor CRF4 OS=Arabidopsis thaliana OX=3702 GN=CRF4 PE=1 SV=2	AP2 domain	--
Cluster-21200.4418-2F	mTERF	mTERF	Cluster-21200.4418	2334	transcription termination factor MTERF9, chloroplastic [Morus notabilis]||EXB67425.1 hypothetical protein L484_009505 [Morus notabilis]	PREDICTED: Morus notabilis transcription termination factor MTERF9, chloroplastic (LOC21392830), mRNA	mTERF domain-containing protein, mitochondrial	Transcription termination factor MTERF9, chloroplastic OS=Arabidopsis thaliana OX=3702 GN=MTERF9 PE=2 SV=1	mTERF	--
Cluster-21200.4443-0F	WRKY	WRKY	Cluster-21200.4443	1797	probable WRKY transcription factor 46 [Morus notabilis]||EXB62209.1 putative WRKY transcription factor 46 [Morus notabilis]	PREDICTED: Morus notabilis probable WRKY transcription factor 46 (LOC21400587), mRNA	--	Probable WRKY transcription factor 53 OS=Arabidopsis thaliana OX=3702 GN=WRKY53 PE=1 SV=1	WRKY DNA -binding domain	--
Cluster-21200.4637-2R	Others	Others	Cluster-21200.4637	438	zinc finger protein CONSTANS-LIKE 5 [Morus notabilis]||EXB94549.1 Zinc finger protein CONSTANS-LIKE 5 [Morus notabilis]	PREDICTED: Morus notabilis zinc finger protein CONSTANS-LIKE 5 (LOC21405659), mRNA	--	Zinc finger protein CONSTANS-LIKE 4 OS=Arabidopsis thaliana OX=3702 GN=COL4 PE=2 SV=2	B-box zinc finger	--
Cluster-21200.4761-2F	RWP-RK	RWP-RK	Cluster-21200.4761	3056	nodule inception protein [Parasponia rigida]	PREDICTED: Morus notabilis protein NLP2 (LOC21390002), mRNA	--	Protein NLP2 OS=Arabidopsis thaliana OX=3702 GN=NLP2 PE=2 SV=3	PB1 domain//MoeA N-terminal region (domain I and II)	--
Cluster-21200.4843-1R	bHLH	bHLH	Cluster-21200.4843	2429	transcription factor bHLH62 [Morus notabilis]	PREDICTED: Morus notabilis transcription factor bHLH62 (LOC21402833), mRNA	--	Transcription factor bHLH78 OS=Arabidopsis thaliana OX=3702 GN=BHLH78 PE=1 SV=1	Helix-loop-helix DNA-binding domain//Predicted SPOUT methyltransferase	--
Cluster-21200.485-1R	MYB-related	MYB->MYB-related	Cluster-21200.485	1072	transcription factor MYB82 [Morus notabilis]||EXC33719.1 Transcription factor [Morus notabilis]	PREDICTED: Morus notabilis transcription factor MYB82 (LOC21392312), mRNA	transcription factor MYB, plant	Transcription factor MYB82 OS=Arabidopsis thaliana OX=3702 GN=MYB82 PE=1 SV=1	--	--
Cluster-21200.4853-2R	FAR1	FAR1	Cluster-21200.4853	3022	protein FAR1-RELATED SEQUENCE 7-like [Morus notabilis]	PREDICTED: Morus notabilis protein FAR1-RELATED SEQUENCE 7-like (LOC112090901), mRNA	--	Protein FAR1-RELATED SEQUENCE 7 OS=Arabidopsis thaliana OX=3702 GN=FRS7 PE=2 SV=1	SWIM zinc finger	--
Cluster-21200.5050-2R	PLATZ	PLATZ	Cluster-21200.5050	949	uncharacterized protein LOC21387934 [Morus notabilis]||EXC16421.1 hypothetical protein L484_004432 [Morus notabilis]	PREDICTED: Morus notabilis uncharacterized LOC21387934 (LOC21387934), mRNA	--	--	--	--
Cluster-21200.5227-0F	HSF	HSF	Cluster-21200.5227	3132	heat stress transcription factor A-4c [Morus notabilis]||EXC21269.1 Heat stress transcription factor A-4b [Morus notabilis]	PREDICTED: Morus notabilis heat stress transcription factor A-4c (LOC21384999), mRNA	heat shock transcription factor, other eukaryote	Heat stress transcription factor A-4b OS=Oryza sativa subsp. japonica OX=39947 GN=HSFA4B PE=2 SV=1	HSF-type DNA-binding	--
Cluster-21200.5279-2F	GNAT	GNAT	Cluster-21200.5279	1823	hypothetical protein L484_011679 [Morus notabilis]	PREDICTED: Morus notabilis probable N-acetyltransferase HLS1 (LOC21394926), mRNA	--	Probable N-acetyltransferase HLS1 OS=Arabidopsis thaliana OX=3702 GN=HLS1 PE=1 SV=1	Acetyltransferase (GNAT) domain//Acetyltransferase (GNAT) family//FR47-like protein//Acetyltransferase (GNAT) domain//Acetyltransferase (GNAT) domain	--
Cluster-21200.5337-0R	PLATZ	PLATZ	Cluster-21200.5337	1721	hypothetical protein L484_024781 [Morus notabilis]	PREDICTED: Morus notabilis uncharacterized LOC21407507 (LOC21407507), transcript variant X2, mRNA	--	Protein RGF1 INDUCIBLE TRANSCRIPTION FACTOR 1 OS=Arabidopsis thaliana OX=3702 GN=RITF1 PE=1 SV=1	High-affinity nickel-transport protein	--
Cluster-21200.5406-0R	ARID	ARID	Cluster-21200.5406	2007	high mobility group B protein 10 [Morus notabilis]||EXB50703.1 High mobility group B protein 10 [Morus notabilis]	PREDICTED: Morus notabilis high mobility group B protein 10 (LOC21388752), mRNA	--	High mobility group B protein 10 OS=Arabidopsis thaliana OX=3702 GN=HMGB10 PE=1 SV=1	Cytochrome c oxidase subunit IV//ARID/BRIGHT DNA binding domain//HD-ZIP protein N terminus	DNA-binding proteins Bright/BRCAA1/RBP1 and related proteins containing BRIGHT domain
Cluster-21200.5450-2R	LOB	LOB	Cluster-21200.5450	1362	LOB domain-containing protein 16 [Morus notabilis]	PREDICTED: Morus notabilis LOB domain-containing protein 16 (LOC21393095), mRNA	LOB domain-containing protein 16	LOB domain-containing protein 16 OS=Arabidopsis thaliana OX=3702 GN=LBD16 PE=1 SV=1	--	--
Cluster-21200.5484-2R	AP2/ERF-AP2	AP2/ERF->AP2/ERF-AP2	Cluster-21200.5484	2204	AP2-like ethylene-responsive transcription factor AIL1 [Morus notabilis]	PREDICTED: Morus notabilis AP2-like ethylene-responsive transcription factor AIL1 (LOC21384920), mRNA	AP2-like factor, ANT lineage	AP2-like ethylene-responsive transcription factor AIL1 OS=Arabidopsis thaliana OX=3702 GN=AIL1 PE=1 SV=1	AP2 domain	--
Cluster-21200.5691-2R	GRAS	GRAS	Cluster-21200.5691	1599	GRAS transcription factor [Parasponia andersonii]	PREDICTED: Cannabis sativa scarecrow-like protein 23 (LOC115700662), mRNA	--	Scarecrow-like protein 23 OS=Arabidopsis thaliana OX=3702 GN=SCL23 PE=1 SV=1	Transcription initiation factor IIF, alpha subunit (TFIIF-alpha)	--
Cluster-21200.6109-1R	AP2/ERF-ERF	AP2/ERF->AP2/ERF-ERF	Cluster-21200.6109	1293	LOW QUALITY PROTEIN: dehydration-responsive element-binding protein 1E [Morus notabilis]	PREDICTED: Morus notabilis dehydration-responsive element-binding protein 1E (LOC21385356), mRNA	--	Dehydration-responsive element-binding protein 1B OS=Arabidopsis thaliana OX=3702 GN=DREB1B PE=1 SV=2	AP2 domain	--
Cluster-21200.6285-0F	HB-HD-ZIP	HB->HB-HD-ZIP	Cluster-21200.6285	5360	homeobox-leucine zipper protein HDG2 isoform X2 [Morus notabilis]	PREDICTED: Morus notabilis homeobox-leucine zipper protein HDG2 (LOC21401227), transcript variant X2, mRNA	homeobox-leucine zipper protein	Homeobox-leucine zipper protein HDG2 OS=Arabidopsis thaliana OX=3702 GN=HDG2 PE=1 SV=1	START domain//Dcp1-like decapping family//Homeobox KN domain//Homeodomain//Transposase//Initiation control protein YabA	--
Cluster-21200.6751-1F	SNF2	SNF2	Cluster-21200.6751	4474	protein CHROMATIN REMODELING 35 [Morus notabilis]	PREDICTED: Morus notabilis protein CHROMATIN REMODELING 35 (LOC21384300), mRNA	DNA repair and recombination protein RAD54 and RAD54-like protein	Protein CHROMATIN REMODELING 35 OS=Arabidopsis thaliana OX=3702 GN=DRD1 PE=1 SV=1	Type III restriction enzyme, res subunit//SNF2-related domain	--
Cluster-21200.6753-2F	mTERF	mTERF	Cluster-21200.6753	2125	transcription termination factor MTERF2, chloroplastic-like [Morus notabilis]	PREDICTED: Morus notabilis transcription termination factor MTERF2, chloroplastic-like (LOC112091960), mRNA	mTERF domain-containing protein, mitochondrial	--	mTERF	--
Cluster-21200.6858-0R	NAC	NAC	Cluster-21200.6858	2740	NAC domain containing protein [Trema orientale]	PREDICTED: Morus notabilis NAC domain-containing protein 21/22 (LOC21390795), transcript variant X2, mRNA	--	NAC domain-containing protein 21/22 OS=Arabidopsis thaliana OX=3702 GN=NAC021 PE=1 SV=2	No apical meristem (NAM) protein//Sid-5 family//Dec-1 protein, C terminal region	--
Cluster-21200.7075-0R	Coactivator p15	Coactivator p15	Cluster-21200.7075	1165	RNA polymerase II transcriptional coactivator KELP [Morus notabilis]||EXC24698.1 hypothetical protein L484_003140 [Morus notabilis]	Morus indica SSR marker MESTSSRCP-307 mRNA sequence	activated RNA polymerase II transcriptional coactivator p15	RNA polymerase II transcriptional coactivator KELP OS=Arabidopsis thaliana OX=3702 GN=KELP PE=1 SV=1	NOA36 protein//AP-3 complex subunit delta-1	Transcriptional coactivator
Cluster-21200.7333-0F	GNAT	GNAT	Cluster-21200.7333	1145	probable acetyltransferase NATA1-like [Cannabis sativa]	PREDICTED: Morus notabilis probable acetyltransferase NATA1-like (LOC21412706), mRNA	L-ornithine N5-acetyltransferase	Probable acetyltransferase NATA1-like OS=Arabidopsis thaliana OX=3702 GN=At2g39020 PE=2 SV=1	FR47-like protein//DEC-1 protein, N-terminal region//Acetyltransferase (GNAT) domain//Acetyltransferase (GNAT) family//Acetyltransferase (GNAT) domain//Acetyltransferase (GNAT) domain	Diamine acetyltransferase
Cluster-21200.7366-0F	zf-HD	zf-HD	Cluster-21200.7366	2029	zinc-finger homeodomain protein 2 [Morus notabilis]||EXC01084.1 hypothetical protein L484_025452 [Morus notabilis]	PREDICTED: Morus notabilis zinc-finger homeodomain protein 2 (LOC21408153), mRNA	--	Zinc-finger homeodomain protein 2 OS=Arabidopsis thaliana OX=3702 GN=ZHD1 PE=1 SV=1	Transposase//Phage antirepressor protein KilAC domain	--
Cluster-21200.7474-2R	B3-ARF	B3->B3-ARF	Cluster-21200.7474	2632	auxin response factor 18 [Morus notabilis]	PREDICTED: Morus notabilis auxin response factor 18 (LOC21391440), mRNA	--	Auxin response factor 18 OS=Oryza sativa subsp. japonica OX=39947 GN=ARF18 PE=2 SV=1	Auxin response factor//B3 DNA binding domain	--
Cluster-21200.7658-1R	C3H	C3H	Cluster-21200.7658	2821	hypothetical protein F8388_001732 [Cannabis sativa]||KAF4366767.1 hypothetical protein G4B88_022060 [Cannabis sativa]||KAF4368975.1 hypothetical protein G4B88_011803 [Cannabis sativa]	PREDICTED: Morus notabilis zinc finger CCCH domain-containing protein 3 (LOC21393142), mRNA	--	Zinc finger CCCH domain-containing protein 26 OS=Arabidopsis thaliana OX=3702 GN=ZFN2 PE=1 SV=1	Zinc finger C-x8-C-x5-C-x3-H type (and similar)	--
Cluster-21200.7658-2R	C3H	C3H	Cluster-21200.7658	2821	hypothetical protein F8388_001732 [Cannabis sativa]||KAF4366767.1 hypothetical protein G4B88_022060 [Cannabis sativa]||KAF4368975.1 hypothetical protein G4B88_011803 [Cannabis sativa]	PREDICTED: Morus notabilis zinc finger CCCH domain-containing protein 3 (LOC21393142), mRNA	--	Zinc finger CCCH domain-containing protein 26 OS=Arabidopsis thaliana OX=3702 GN=ZFN2 PE=1 SV=1	Zinc finger C-x8-C-x5-C-x3-H type (and similar)	--
Cluster-21200.7685-1F	GeBP	GeBP	Cluster-21200.7685	5575	terpene synthase, partial [Ficus ruficaulis]	Ficus erecta isolate L10 terpene synthase mRNA, complete cds	--	Probable terpene synthase 9 OS=Ricinus communis OX=3988 GN=TPS9 PE=3 SV=1	Protein of unknown function, DUF573//Terpene synthase family, metal binding domain//Terpene synthase, N-terminal domain//Eukaryotic translation initiation factor 4E binding protein (EIF4EBP)	--
Cluster-21200.8139-2R	HB-other	HB->HB-other	Cluster-21200.8139	2974	homeobox-leucine zipper protein HDG5 isoform X1 [Morus notabilis]||XP_024021695.1 homeobox-leucine zipper protein HDG5 isoform X1 [Morus notabilis]||EXB66508.1 Homeobox-leucine zipper protein ROC3 [Morus notabilis]	PREDICTED: Morus notabilis homeobox-leucine zipper protein HDG5 (LOC21400732), transcript variant X4, mRNA	--	Homeobox-leucine zipper protein HDG5 OS=Arabidopsis thaliana OX=3702 GN=HDG5 PE=2 SV=3	START domain//Homeobox KN domain//Frizzled/Smoothened family membrane region//Homeodomain	--
Cluster-21200.8162-0F	LUG	LUG	Cluster-21200.8162	4847	transcriptional corepressor LEUNIG_HOMOLOG-like isoform X3 [Prunus dulcis]	PREDICTED: Morus notabilis transcriptional corepressor LEUNIG_HOMOLOG (LOC21398320), transcript variant X2, mRNA	--	Transcriptional corepressor LEUNIG_HOMOLOG OS=Arabidopsis thaliana OX=3702 GN=LUH PE=1 SV=1	LisH//Coatomer WD associated region//WD domain, G-beta repeat//Seminal vesicle autoantigen (SVA)//Ribosomal protein L23//TLC domain	--
Cluster-21200.8466-2F	C2C2-Dof	C2C2->C2C2-Dof	Cluster-21200.8466	2323	dof zinc finger protein DOF3.1 [Morus notabilis]||EXB34849.1 Dof zinc finger protein [Morus notabilis]	PREDICTED: Morus notabilis dof zinc finger protein DOF3.1 (LOC21391489), mRNA	--	Dof zinc finger protein DOF3.1 OS=Arabidopsis thaliana OX=3702 GN=DOF3.1 PE=2 SV=2	Dof domain, zinc finger	--
Cluster-21200.8490-0R	C2C2-Dof	C2C2->C2C2-Dof	Cluster-21200.8490	1554	Zinc finger, Dof-type [Parasponia andersonii]	PREDICTED: Morus notabilis dof zinc finger protein DOF1.2 (LOC21385417), mRNA	--	Dof zinc finger protein DOF3.5 OS=Arabidopsis thaliana OX=3702 GN=DOF3.5 PE=3 SV=1	Dof domain, zinc finger//NUMOD4 motif	--
Cluster-21200.8497-2F	FAR1	FAR1	Cluster-21200.8497	3246	putative protein FAR1-RELATED SEQUENCE 10 [Morus notabilis]||XP_024022178.1 putative protein FAR1-RELATED SEQUENCE 10 [Morus notabilis]||EXB29536.1 Putative protein FAR1-RELATED SEQUENCE 10 [Morus notabilis]	PREDICTED: Morus notabilis putative protein FAR1-RELATED SEQUENCE 10 (LOC21393884), transcript variant X1, mRNA	--	Putative protein FAR1-RELATED SEQUENCE 10 OS=Arabidopsis thaliana OX=3702 GN=FRS10 PE=2 SV=2	SWIM zinc finger	--
Cluster-21200.8500-2R	FAR1	FAR1	Cluster-21200.8500	3024	protein FAR1-RELATED SEQUENCE 5 [Morus notabilis]||XP_024028658.1 protein FAR1-RELATED SEQUENCE 5 [Morus notabilis]||EXC15944.1 Protein FAR1-RELATED SEQUENCE 5 [Morus notabilis]	PREDICTED: Morus notabilis protein FAR1-RELATED SEQUENCE 5 (LOC21398829), transcript variant X2, mRNA	--	Protein FAR1-RELATED SEQUENCE 5 OS=Arabidopsis thaliana OX=3702 GN=FRS5 PE=1 SV=1	SWIM zinc finger//Eclosion hormone//Transposase, Mutator family	--
Cluster-21200.8520-0F	Trihelix	Trihelix	Cluster-21200.8520	2590	trihelix transcription factor ASR3 isoform X2 [Morus notabilis]||EXB81204.1 hypothetical protein L484_013145 [Morus notabilis]	PREDICTED: Morus notabilis trihelix transcription factor ASR3 (LOC21396329), transcript variant X2, mRNA	--	Trihelix transcription factor ASR3 OS=Arabidopsis thaliana OX=3702 GN=ASR3 PE=1 SV=1	AP-3 complex subunit delta-1//Signal recognition particle, alpha subunit, N-terminal//DNA-directed RNA polymerase I subunit RPA34.5	--
Cluster-21200.8521-1F	HMG	HMG	Cluster-21200.8521	5481	uncharacterized protein LOC21409759 [Morus notabilis]	PREDICTED: Morus notabilis uncharacterized LOC21409759 (LOC21409759), mRNA	--	E3 ubiquitin-protein ligase SINA-like 10 OS=Arabidopsis thaliana OX=3702 GN=At5g37930 PE=2 SV=1	Seven in absentia protein family//Adenoviral DNA terminal protein//Procyclic acidic repetitive protein (PARP)//Golgi 4-transmembrane spanning transporter	--
Cluster-21200.8594-2F	bHLH	bHLH	Cluster-21200.8594	1416	hypothetical protein Pint_01611 [Pistacia integerrima]	PREDICTED: Morus notabilis transcription factor PIF1 (LOC21398268), mRNA	--	Transcription factor PIF1 OS=Arabidopsis thaliana OX=3702 GN=PIF1 PE=1 SV=1	--	--
Cluster-21200.8725-2R	Trihelix	Trihelix	Cluster-21200.8725	2604	trihelix transcription factor GT-3b [Morus notabilis]||EXC35168.1 Trihelix transcription factor GT-3b [Morus notabilis]	PREDICTED: Morus notabilis trihelix transcription factor GT-3b (LOC21405528), mRNA	--	Trihelix transcription factor GT-3b OS=Arabidopsis thaliana OX=3702 GN=GT-3B PE=1 SV=1	Domain of unknown function (DUF4554)	--
Cluster-21200.8898-2F	NAC	NAC	Cluster-21200.8898	4852	DNA repair endonuclease UVH1 [Morus notabilis]	PREDICTED: Morus notabilis DNA repair endonuclease UVH1 (LOC21406159), transcript variant X2, mRNA	DNA excision repair protein ERCC-4	DNA repair endonuclease UVH1 OS=Arabidopsis thaliana OX=3702 GN=UVH1 PE=1 SV=2	Caspase recruitment domain//ERCC4 domain//Satellite tobacco necrosis virus coat protein//No apical meristem (NAM) protein//RIH domain	Structure-specific endonuclease ERCC1-XPF, catalytic component XPF/ERCC4
Cluster-21200.8907-1F	Others	Others	Cluster-21200.8907	5502	two-component response regulator-like PRR37 [Morus notabilis]||EXC33207.1 Two-component response regulator-like protein [Morus notabilis]	Morus indica SSR marker MESTSSRCP-157 mRNA sequence	pseudo-response regulator 7	Two-component response regulator-like PRR37 OS=Oryza sativa subsp. indica OX=39946 GN=PRR37 PE=2 SV=2	Response regulator receiver domain//CCT motif//Chromosome segregation protein Spc25	--
Cluster-21200.8918-1R	C2H2	C2H2	Cluster-21200.8918	4903	LOW QUALITY PROTEIN: uncharacterized protein LOC112091165 [Morus notabilis]	PREDICTED: Morus notabilis uncharacterized LOC112091165 (LOC112091165), mRNA	--	Methyl-CpG-binding domain-containing protein 8 OS=Arabidopsis thaliana OX=3702 GN=MBD8 PE=2 SV=1	Piccolo Zn-finger//Hydrogenase/urease nickel incorporation, metallochaperone, hypA	--
Cluster-21200.9012-2R	HB-BELL	HB->HB-BELL	Cluster-21200.9012	2788	homeobox protein BEL1 homolog [Morus notabilis]	PREDICTED: Morus notabilis homeobox protein BEL1 homolog (LOC21406984), mRNA	--	Homeobox protein BEL1 homolog OS=Arabidopsis thaliana OX=3702 GN=BEL1 PE=1 SV=2	Homeobox KN domain//Homeodomain	--
Cluster-21200.9028-0R	FAR1	FAR1	Cluster-21200.9028	4247	protein FAR1-RELATED SEQUENCE 2 [Morus notabilis]	PREDICTED: Morus notabilis protein FAR1-RELATED SEQUENCE 2 (LOC21412187), mRNA	--	Protein FAR1-RELATED SEQUENCE 2 OS=Arabidopsis thaliana OX=3702 GN=FRS2 PE=1 SV=1	Transposase, Mutator family//SSXRD motif//SWIM zinc finger	--
Cluster-21200.9033-2R	B3	B3->B3	Cluster-21200.9033	4367	B3 domain-containing protein REM16 [Morus notabilis]||XP_024017087.1 B3 domain-containing protein REM16 [Morus notabilis]||EXB38618.1 B3 domain-containing protein REM16 [Morus notabilis]	PREDICTED: Morus notabilis transmembrane protein 147 (LOC21397571), mRNA	--	B3 domain-containing protein REM16 OS=Arabidopsis thaliana OX=3702 GN=REM16 PE=2 SV=1	B3 DNA binding domain//Photosystem II reaction centre N protein (psbN)	Predicted membrane protein
Cluster-21200.9051-0R	Alfin-like	Alfin-like	Cluster-21200.9051	3003	PHD finger protein Alfin1 [Morus notabilis]	PREDICTED: Morus notabilis PHD finger protein Alfin1 (LOC21399530), mRNA	PHD finger protein ALFIN-LIKE	PHD finger protein Alfin1 OS=Medicago sativa OX=3879 GN=ALFIN-1 PE=1 SV=1	Alfin//MAS20 protein import receptor	--
Cluster-21200.9112-2R	C2H2	C2H2	Cluster-21200.9112	3022	zinc finger transcription factor YY1 [Morus notabilis]||EXB29021.1 putative zinc finger protein [Morus notabilis]	PREDICTED: Morus notabilis zinc finger transcription factor YY1 (LOC21401407), mRNA	--	Zinc finger transcription factor YY1 OS=Arabidopsis thaliana OX=3702 GN=YY1 PE=1 SV=1	--	--
Cluster-21200.9454-1R	WRKY	WRKY	Cluster-21200.9454	1719	--	Jasminum sambac mitochondrion, complete genome >gb|OP177681.1| Jasminum sambac mitochondrion, complete genome	--	--	--	--
Cluster-21200.9565-1R	GARP-G2-like	GARP->GARP-G2-like	Cluster-21200.9565	2354	myb family transcription factor EFM [Morus notabilis]||EXB76260.1 Two-component response regulator [Morus notabilis]	PREDICTED: Morus notabilis myb family transcription factor EFM (LOC21408304), mRNA	--	Myb family transcription factor EFM OS=Arabidopsis thaliana OX=3702 GN=EFM PE=1 SV=2	--	--
Cluster-21200.9672-1R	TCP	TCP	Cluster-21200.9672	2411	transcription factor TCP7 [Morus notabilis]||EXB65812.1 hypothetical protein L484_004771 [Morus notabilis]	PREDICTED: Morus notabilis transcription factor TCP7 (LOC21388262), mRNA	transcription factor TCP21 (protein CCA1 HIKING EXPEDITION)	Transcription factor TCP7 OS=Arabidopsis thaliana OX=3702 GN=TCP7 PE=1 SV=1	--	--
Cluster-21235.2-1F	SRS	SRS	Cluster-21235.2	2531	protein SHI RELATED SEQUENCE 1 [Morus notabilis]||EXC35502.1 hypothetical protein L484_026809 [Morus notabilis]	Prunus dulcis DNA, pseudomolecule Pd07	--	Protein SHI RELATED SEQUENCE 1 OS=Arabidopsis thaliana OX=3702 GN=SRS1 PE=1 SV=2	Gammaherpesvirus latent membrane protein (LMP2) protein	--
Cluster-21235.2-2F	SRS	SRS	Cluster-21235.2	2531	protein SHI RELATED SEQUENCE 1 [Morus notabilis]||EXC35502.1 hypothetical protein L484_026809 [Morus notabilis]	Prunus dulcis DNA, pseudomolecule Pd07	--	Protein SHI RELATED SEQUENCE 1 OS=Arabidopsis thaliana OX=3702 GN=SRS1 PE=1 SV=2	Gammaherpesvirus latent membrane protein (LMP2) protein	--
Cluster-21255.0-0F	SBP	SBP	Cluster-21255.0	1093	squamosa promoter-binding protein 1 [Morus notabilis]||EXC18088.1 Squamosa promoter-binding protein 1 [Morus notabilis]	PREDICTED: Morus notabilis squamosa promoter-binding protein 1 (LOC21397624), mRNA	--	Squamosa promoter-binding protein 1 OS=Antirrhinum majus OX=4151 GN=SBP1 PE=2 SV=1	SBP domain	--
Cluster-21260.0-2F	Others	Others	Cluster-21260.0	1167	zinc finger protein CONSTANS-LIKE 2 [Morus notabilis]||EXB53245.1 Zinc finger protein CONSTANS-LIKE 1 [Morus notabilis]	PREDICTED: Morus notabilis zinc finger protein CONSTANS-LIKE 2 (LOC21390594), mRNA	--	Zinc finger protein CONSTANS-LIKE 3 OS=Arabidopsis thaliana OX=3702 GN=COL3 PE=1 SV=1	CCT motif	--
Cluster-21374.0-1F	TCP	TCP	Cluster-21374.0	2214	transcription factor TCP4 [Morus notabilis]||XP_024029269.1 transcription factor TCP4 [Morus notabilis]||EXC19447.1 hypothetical protein L484_006142 [Morus notabilis]	PREDICTED: Morus notabilis transcription factor TCP4 (LOC21389582), transcript variant X2, mRNA	--	Transcription factor TCP3 OS=Arabidopsis thaliana OX=3702 GN=TCP3 PE=1 SV=1	--	--
Cluster-21453.0-0R	AP2/ERF-ERF	AP2/ERF->AP2/ERF-ERF	Cluster-21453.0	891	dehydration responsive element binding transcription factor [Morus notabilis]||EXB37756.1 Dehydration-responsive element-binding protein 1D [Morus notabilis]	PREDICTED: Juglans regia dehydration-responsive element-binding protein 1B-like (LOC108985008), mRNA	--	Dehydration-responsive element-binding protein 1F OS=Oryza sativa subsp. indica OX=39946 GN=DREB1F PE=2 SV=1	AP2 domain	--
Cluster-21496.0-2R	NAC	NAC	Cluster-21496.0	1618	NAC domain-containing protein 35 [Morus notabilis]||EXB36883.1 Putative NAC domain-containing protein 94 [Morus notabilis]	PREDICTED: Morus notabilis NAC domain-containing protein 35 (LOC21399534), mRNA	--	NAC domain-containing protein 35 OS=Arabidopsis thaliana OX=3702 GN=NAC035 PE=1 SV=2	No apical meristem (NAM) protein//P-11 zinc finger//Influenza Matrix protein (M1)	--
Cluster-21569.1-0R	GNAT	GNAT	Cluster-21569.1	1291	hypothetical protein Lal_00013825 [Lupinus albus]	Carpinus viminea chromosome 1	--	Solvent efflux pump outer membrane protein SrpC OS=Pseudomonas putida OX=303 GN=srpC PE=2 SV=1	Acetyltransferase (GNAT) domain//Acetyltransferase (GNAT) domain//Chitin recognition protein//Outer membrane efflux protein//FR47-like protein//Acetyltransferase (GNAT) domain//Acetyltransferase (GNAT) family	--
Cluster-21678.0-0F	Others	Others	Cluster-21678.0	716	putative zinc finger protein CONSTANS-LIKE 11 [Morus notabilis]||EXC23144.1 Zinc finger protein CONSTANS-LIKE 12 [Morus notabilis]	PREDICTED: Morus notabilis putative zinc finger protein CONSTANS-LIKE 11 (LOC21401250), mRNA	--	Zinc finger protein CONSTANS-LIKE 12 OS=Arabidopsis thaliana OX=3702 GN=COL12 PE=1 SV=2	Herpesvirus large structural phosphoprotein UL32//CCT motif	--
Cluster-22033.0-2F	GNAT	GNAT	Cluster-22033.0	2473	hypothetical protein GH714_042758 [Hevea brasiliensis]	--	coproporphyrinogen III oxidase	Oxygen-dependent coproporphyrinogen-III oxidase OS=Caulobacter vibrioides (strain ATCC 19089 / CB15) OX=190650 GN=hemF PE=3 SV=1	Acetyltransferase (GNAT) domain//Ubiquitinol-cytochrome C reductase Fe-S subunit TAT signal//Coproporphyrinogen III oxidase//SpoU rRNA Methylase family//Acetyltransferase (GNAT) domain//FR47-like protein//Acetyltransferase (GNAT) family	Coproporphyrinogen III oxidase CPO/HEM13
Cluster-22134.0-1F	C2C2-Dof	C2C2->C2C2-Dof	Cluster-22134.0	1914	Dof zinc finger protein [Morus notabilis]	PREDICTED: Morus notabilis dof zinc finger protein DOF1.4 (LOC21397625), mRNA	--	Dof zinc finger protein DOF1.4 OS=Arabidopsis thaliana OX=3702 GN=DOF1.4 PE=2 SV=1	Dof domain, zinc finger	--
Cluster-22498.0-0R	bHLH	bHLH	Cluster-22498.0	1244	transcription factor bHLH51 [Morus notabilis]||EXC04712.1 hypothetical protein L484_009905 [Morus notabilis]	PREDICTED: Morus notabilis transcription factor bHLH51 (LOC21393220), mRNA	--	Transcription factor bHLH51 OS=Arabidopsis thaliana OX=3702 GN=BHLH51 PE=2 SV=1	Helix-loop-helix DNA-binding domain	--
Cluster-22507.0-0F	C2C2-LSD	C2C2->C2C2-LSD	Cluster-22507.0	1460	protein LOL1 isoform X1 [Morus notabilis]||XP_024026514.1 protein LOL1 isoform X1 [Morus notabilis]	PREDICTED: Morus notabilis protein LOL1 (LOC21406053), transcript variant X1, mRNA	--	Protein LOL1 OS=Arabidopsis thaliana OX=3702 GN=LOL1 PE=2 SV=1	RNA polymerase Rpb4//YABBY protein	--
Cluster-22532.0-1R	NAC	NAC	Cluster-22532.0	1275	NAC domain containing protein [Trema orientale]	PREDICTED: Morus notabilis protein NTM1-like 9 (LOC21386173), mRNA	--	Protein NTM1-like 9 OS=Arabidopsis thaliana OX=3702 GN=NTL9 PE=1 SV=1	--	--
Cluster-22716.1-2R	NAC	NAC	Cluster-22716.1	642	NAC domain-containing protein 86, partial [Morus notabilis]	PREDICTED: Morus notabilis NAC domain-containing protein 86 (LOC21384596), partial mRNA	--	NAC domain-containing protein 54 OS=Oryza sativa subsp. japonica OX=39947 GN=NAC54 PE=2 SV=1	No apical meristem (NAM) protein	--
Cluster-2277.0-0R	bHLH	bHLH	Cluster-2277.0	483	hypothetical protein L484_008473 [Morus notabilis]	--	--	--	Helix-loop-helix DNA-binding domain	--
Cluster-22810.0-1F	mTERF	mTERF	Cluster-22810.0	1873	transcription termination factor MTEF18, mitochondrial [Morus notabilis]||EXB93644.1 hypothetical protein L484_018030 [Morus notabilis]	PREDICTED: Morus notabilis transcription termination factor MTEF18, mitochondrial (LOC21401009), mRNA	--	Transcription termination factor MTEF18, mitochondrial OS=Arabidopsis thaliana OX=3702 GN=MTERF18 PE=1 SV=1	Helix-turn-helix domain//mTERF	--
Cluster-22905.0-1F	AP2/ERF-ERF	AP2/ERF->AP2/ERF-ERF	Cluster-22905.0	771	ethylene-responsive transcription factor ERF023 [Morus notabilis]||AHJ25978.1 dehydration responsive element binding transcription factor [Morus notabilis]||EXB83885.1 Ethylene-responsive transcription factor [Morus notabilis]	PREDICTED: Morus notabilis ethylene-responsive transcription factor ERF023 (LOC21406253), mRNA	EREBP-like factor	Ethylene-responsive transcription factor ERF023 OS=Arabidopsis thaliana OX=3702 GN=ERF023 PE=2 SV=1	AP2 domain	--
Cluster-22928.0-0R	zf-HD	zf-HD	Cluster-22928.0	563	zinc-finger homeodomain protein 2 [Morus notabilis]||EXB93145.1 hypothetical protein L484_024483 [Morus notabilis]	--	--	Mini zinc finger protein 1 OS=Oryza sativa subsp. indica OX=39946 GN=MIF1 PE=3 SV=1	--	--
Cluster-22978.0-1R	NF-YB	NF-Y->NF-YB	Cluster-22978.0	538	nuclear transcription factor Y subunit B-1 [Morus notabilis]||EXB74805.1 Nuclear transcription factor Y subunit B-5 [Morus notabilis]	PREDICTED: Morus notabilis nuclear transcription factor Y subunit B-1 (LOC21406308), mRNA	nuclear transcription Y subunit beta	Nuclear transcription factor Y subunit B-5 OS=Arabidopsis thaliana OX=3702 GN=NFYB5 PE=1 SV=1	Core histone H2A/H2B/H3/H4	--
Cluster-2303.0-0F	HB-WOX	HB->HB-WOX	Cluster-2303.0	305	WUSCHEL-related homeobox 4 [Morus notabilis]||EXC28177.1 WUSCHEL-related homeobox 4 [Morus notabilis]	Broussonetia papyrifera WUSCHEL-related homeobox 4 (WOX4) mRNA, complete cds	--	WUSCHEL-related homeobox 4 OS=Arabidopsis thaliana OX=3702 GN=WOX4 PE=1 SV=1	Homeodomain	--
Cluster-23201.0-2F	SET	SET	Cluster-23201.0	2037	ribosomal lysine N-methyltransferase 3 [Morus notabilis]	PREDICTED: Morus notabilis ribosomal lysine N-methyltransferase 3 (LOC21410594), mRNA	N-lysine methyltransferase SETD6	Ribosomal lysine N-methyltransferase 3 OS=Saccharomyces cerevisiae (strain ATCC 204508 / S288c) OX=559292 GN=RKM3 PE=1 SV=1	SET domain	--
Cluster-23381.1-0F	B3	B3->B3	Cluster-23381.1	859	B3 domain-containing transcription factor NGA4 [Morus notabilis]||EXB39114.1 B3 domain-containing transcription factor NGA4 [Morus notabilis]	--	--	B3 domain-containing transcription factor NGA4 OS=Arabidopsis thaliana OX=3702 GN=NGA4 PE=1 SV=2	B3 DNA binding domain	--
Cluster-23406.0-1F	MYB	MYB->MYB	Cluster-23406.0	1884	protein ODORANT1 [Morus notabilis]||EXB54436.1 Protein ODORANT1 [Morus notabilis]	PREDICTED: Morus notabilis protein ODORANT1 (LOC21401949), mRNA	transcription factor MYB, plant	MYB-like transcription factor ODO1 OS=Petunia hybrida OX=4102 GN=ODO1 PE=2 SV=1	--	--
Cluster-23406.0-1R	MYB	MYB->MYB	Cluster-23406.0	1884	protein ODORANT1 [Morus notabilis]||EXB54436.1 Protein ODORANT1 [Morus notabilis]	PREDICTED: Morus notabilis protein ODORANT1 (LOC21401949), mRNA	transcription factor MYB, plant	MYB-like transcription factor ODO1 OS=Petunia hybrida OX=4102 GN=ODO1 PE=2 SV=1	--	--
Cluster-23604.0-1R	MYB	MYB->MYB	Cluster-23604.0	1073	R2R3-type MYB transcription factor MYB12a [Glycine max]||XP_028226355.1 transcription factor MYB2-like [Glycine soja]||APA28809.1 R2R3-type MYB transcription factor MYB12a [Glycine max]||KAG5044145.1 hypothetical protein JHK87_008060 [Glycine soja]||KAH1071270.1 hypothetical protein GYH30_008026 [Glycine max]||KRH68299.1 hypothetical protein GLYMA_03G221700v4 [Glycine max]||RZC21922.1 Transcripti…	PREDICTED: Nicotiana tomentosiformis transcription factor MYB78-like (LOC104091595), mRNA	transcription factor MYB, plant	Transcription factor MYB78 OS=Arabidopsis thaliana OX=3702 GN=MYB78 PE=1 SV=1	--	--
Cluster-23984.0-0F	bHLH	bHLH	Cluster-23984.0	923	transcription factor bHLH162-like, partial [Morus notabilis]	PREDICTED: Morus notabilis transcription factor bHLH162 (LOC21397638), mRNA	--	Transcription factor bHLH162 OS=Arabidopsis thaliana OX=3702 GN=BHLH162 PE=1 SV=1	Helix-loop-helix DNA-binding domain	--
Cluster-24145.0-0F	MYB-related	MYB->MYB-related	Cluster-24145.0	504	transcription factor MYB34 [Morus notabilis]||EXB54317.1 Transcription factor [Morus notabilis]	PREDICTED: Lupinus angustifolius transcription factor WER-like (LOC109326304), mRNA	--	Transcription factor MYB92 OS=Arabidopsis thaliana OX=3702 GN=MYB92 PE=1 SV=1	--	--
Cluster-24416.0-2R	bHLH	bHLH	Cluster-24416.0	1226	transcription factor bHLH71 [Morus notabilis]||EXB64912.1 hypothetical protein L484_001866 [Morus notabilis]	Humulus lupulus mRNA for basic helix-loop-helix transcription factor (bHLH1 gene), cultivar Osvald's 72, clone 2512	--	Transcription factor bHLH71 OS=Arabidopsis thaliana OX=3702 GN=BHLH71 PE=1 SV=1	Helix-loop-helix DNA-binding domain//Nuclear pore complex subunit Nro1//Band 3 cytoplasmic domain	--
Cluster-24555.0-2F	HMG	HMG	Cluster-24555.0	980	HMG1/2-like protein [Morus notabilis]||EXB83378.1 High mobility group B protein 1 [Morus notabilis]	PREDICTED: Morus notabilis HMG1/2-like protein (LOC21385567), mRNA	--	High mobility group B protein 3 OS=Arabidopsis thaliana OX=3702 GN=HMGB3 PE=1 SV=1	--	HMG box-containing protein
Cluster-24740.0-1F	WRKY	WRKY	Cluster-24740.0	1343	probable WRKY transcription factor 40 [Morus notabilis]||EXB86685.1 WRKY transcription factor 18 [Morus notabilis]	PREDICTED: Hibiscus syriacus WRKY transcription factor WRKY76-like (LOC120157198), mRNA	--	WRKY transcription factor WRKY71 OS=Oryza sativa subsp. indica OX=39946 GN=WRKY71 PE=1 SV=1	Basic region leucine zipper//bZIP transcription factor//WRKY DNA -binding domain	--
Cluster-24758.0-1F	mTERF	mTERF	Cluster-24758.0	539	transcription termination factor MTERF6, chloroplastic/mitochondrial [Morus notabilis]	PREDICTED: Morus notabilis transcription termination factor MTERF6, chloroplastic/mitochondrial (LOC21411261), mRNA	mTERF domain-containing protein, mitochondrial	--	mTERF//DNA directed RNA polymerase, 7 kDa subunit	--
Cluster-24885.0-0R	C2H2	C2H2	Cluster-24885.0	1595	zinc finger protein WIP3 [Morus notabilis]||EXB38459.1 Protein TRANSPARENT TESTA 1 [Morus notabilis]	PREDICTED: Morus notabilis zinc finger protein WIP3 (LOC21405177), mRNA	--	Zinc finger protein WIP3 OS=Arabidopsis thaliana OX=3702 GN=WIP3 PE=2 SV=1	--	--
Cluster-2749.0-1F	SWI/SNF-BAF60b	SWI/SNF-BAF60b	Cluster-2749.0	336	hypothetical protein Lal_00041192 [Lupinus albus]	Carpinus viminea chromosome 1	--	Upstream activation factor subunit UAF30 OS=Saccharomyces cerevisiae (strain ATCC 204508 / S288c) OX=559292 GN=UAF30 PE=1 SV=1	--	RNA polymerase I transcription factor UAF
Cluster-3365.0-2F	NF-YB	NF-Y->NF-YB	Cluster-3365.0	543	nuclear transcription factor Y subunit B-5 [Morus notabilis]||EXB40815.1 Nuclear transcription factor Y subunit B-5 [Morus notabilis]	PREDICTED: Morus notabilis nuclear transcription factor Y subunit B-5 (LOC21392404), mRNA	nuclear transcription Y subunit beta	Nuclear transcription factor Y subunit B-5 OS=Arabidopsis thaliana OX=3702 GN=NFYB5 PE=1 SV=1	Core histone H2A/H2B/H3/H4//Transcription initiation factor TFIID subunit A	--
Cluster-4287.0-1R	AP2/ERF-ERF	AP2/ERF->AP2/ERF-ERF	Cluster-4287.0	1034	Ethylene-responsive transcription factor [Morus notabilis]	PREDICTED: Rhodamnia argentea ethylene-responsive transcription factor ERN1 (LOC115753195), mRNA	--	Ethylene-responsive transcription factor RAP2-11 OS=Arabidopsis thaliana OX=3702 GN=RAP2-11 PE=2 SV=1	Beta-fructofuranosidase, N-terminal domain//AP2 domain	--
Cluster-4588.0-2R	zf-HD	zf-HD	Cluster-4588.0	492	Octamer-binding transcription factor [Parasponia andersonii]	PREDICTED: Hibiscus syriacus zinc-finger homeodomain protein 3-like (LOC120137973), mRNA	--	Zinc-finger homeodomain protein 4 OS=Arabidopsis thaliana OX=3702 GN=ZHD4 PE=1 SV=1	Potassium channel Kv1.4 tandem inactivation domain	--
Cluster-5247.1-2F	bHLH	bHLH	Cluster-5247.1	443	transcription factor bHLH91 [Morus notabilis]||EXB70667.1 hypothetical protein L484_023853 [Morus notabilis]	PREDICTED: Morus notabilis transcription factor bHLH91 (LOC21406606), mRNA	--	Transcription factor bHLH91 OS=Arabidopsis thaliana OX=3702 GN=BHLH91 PE=2 SV=1	Helix-loop-helix DNA-binding domain	--
Cluster-6019.0-2R	MBF1	MBF1	Cluster-6019.0	693	multiprotein-bridging factor 1-like [Quercus suber]	--	putative transcription factor	Multiprotein-bridging factor 1 OS=Neosartorya fumigata (strain ATCC MYA-4609 / Af293 / CBS 101355 / FGSC A1100) OX=330879 GN=mbf1 PE=3 SV=1	--	Transcription factor MBF1
Cluster-6201.1-0F	AUX/IAA	AUX/IAA	Cluster-6201.1	1842	auxin-responsive protein IAA32 [Morus notabilis]||EXB89357.1 Auxin-responsive protein IAA32 [Morus notabilis]	PREDICTED: Morus notabilis auxin-responsive protein IAA32 (LOC21400326), mRNA	auxin-responsive protein IAA	Auxin-responsive protein IAA32 OS=Arabidopsis thaliana OX=3702 GN=IAA32 PE=1 SV=2	--	--
Cluster-6467.0-2R	NF-YA	NF-Y->NF-YA	Cluster-6467.0	395	hypothetical protein M569_17547, partial [Genlisea aurea]	--	--	Nuclear transcription factor Y subunit alpha OS=Bos taurus OX=9913 GN=NFYA PE=2 SV=1	CCAAT-binding transcription factor (CBF-B/NF-YA) subunit B//SUR7/PalI family	CCAAT-binding factor, subunit B (HAP2)
Cluster-7182.1-1R	GRF	GRF	Cluster-7182.1	1600	growth-regulating factor 6 [Morus notabilis]	Medicago arabica genome assembly, chromosome: 5	--	Growth-regulating factor 1 OS=Oryza sativa subsp. indica OX=39946 GN=GRF1 PE=2 SV=1	QLQ	--
Cluster-7214.1-0F	MADS-M-type	MADS->MADS-M-type	Cluster-7214.1	1509	agamous-like MADS-box protein AGL30 [Morus notabilis]	PREDICTED: Morus notabilis agamous-like MADS-box protein AGL30 (LOC21398756), mRNA	--	Agamous-like MADS-box protein AGL30 OS=Arabidopsis thaliana OX=3702 GN=AGL30 PE=1 SV=1	Tho complex subunit THP2//SRF-type transcription factor (DNA-binding and dimerisation domain)//K-box region//Exonuclease VII, large subunit//Baculovirus polyhedron envelope protein, PEP, C terminus	--
Cluster-7573.0-2F	bZIP	bZIP	Cluster-7573.0	380	basic leucine zipper 43 [Morus notabilis]	PREDICTED: Morus notabilis basic leucine zipper 43 (LOC21395865), mRNA	--	--	Basic region leucine zipper//bZIP transcription factor//CBL proto-oncogene N-terminal domain 1//Mitochondrial ATPase inhibitor, IATP//bZIP Maf transcription factor//TSC-22/dip/bun family//Leucine-rich repeats of kinetochore protein Cenp-F/LEK1//Initiation control protein YabA//Cell division protein ZapB	--
Cluster-7989.0-0F	B3	B3->B3	Cluster-7989.0	526	B3 DNA binding domain containing protein, partial [Trema orientale]	--	--	B3 domain-containing transcription factor VRN1 OS=Arabidopsis thaliana OX=3702 GN=VRN1 PE=1 SV=1	B3 DNA binding domain	--
Cluster-8622.0-0R	bHLH	bHLH	Cluster-8622.0	1054	hypothetical protein MUK42_06502 [Musa troglodytarum]	PREDICTED: Ziziphus jujuba var. spinosa transcription factor bHLH62-like (LOC107405633), mRNA	--	Transcription factor bHLH76 OS=Arabidopsis thaliana OX=3702 GN=BHLH76 PE=1 SV=1	Helix-loop-helix DNA-binding domain	--
Cluster-888.0-0F	Others	Others	Cluster-888.0	351	two-component sensor protein histidine protein kinase, putative [Ricinus communis]	--	--	Hybrid signal transduction histidine kinase G OS=Dictyostelium discoideum OX=44689 GN=dhkG PE=3 SV=1	Response regulator receiver domain	Sensory transduction histidine kinase
Cluster-10548.0-2F	C2H2	C2H2	Cluster-10548.0	601	uncharacterized protein LOC21384713 [Morus notabilis]||EXB72706.1 Curved DNA-binding protein [Morus notabilis]	--	--	--	--	--
Cluster-10890.0-2F	RWP-RK	RWP-RK	Cluster-10890.0	324	protein RKD2 [Morus notabilis]	PREDICTED: Tripterygium wilfordii protein RKD1-like (LOC119986935), mRNA	--	Protein RKD1 OS=Arabidopsis thaliana OX=3702 GN=RKD1 PE=3 SV=1	Bacterial regulatory protein, Fis family	--
Cluster-11304.0-2F	AP2/ERF-ERF	AP2/ERF->AP2/ERF-ERF	Cluster-11304.0	459	ethylene-responsive transcription factor 13 [Morus notabilis]||EXB37641.1 Ethylene-responsive transcription factor 13 [Morus notabilis]	PREDICTED: Morus notabilis ethylene-responsive transcription factor 13 (LOC21404687), mRNA	EREBP-like factor	Ethylene-responsive transcription factor 13 OS=Arabidopsis thaliana OX=3702 GN=ERF13 PE=1 SV=2	AP2 domain	--
Cluster-11388.0-1R	GRAS	GRAS	Cluster-11388.0	447	GRAS transcription factor [Parasponia andersonii]	--	--	--	--	--
Cluster-1150.0-2R	HMG	HMG	Cluster-1150.0	462	sex-determining region Y protein, partial [Carica papaya]||AAT39011.1 sex-determining region on Y, partial [Homo sapiens]||AAT39012.1 sex-determining region on Y, partial [Homo sapiens]||AAT39013.1 sex-determining region on Y, partial [Homo sapiens]||AAT39014.1 sex-determining region on Y, partial [Homo sapiens]	--	FACT complex subunit SSRP1/POB3	Transcription factor SOX-4 OS=Mus musculus OX=10090 GN=Sox4 PE=1 SV=2	--	HMG-box transcription factor
Cluster-12533.0-1R	GNAT	GNAT	Cluster-12533.0	461	hypothetical protein L1887_45592 [Cichorium endivia]	--	--	N-acetylaspartate synthetase OS=Danio rerio OX=7955 GN=nat8l PE=2 SV=1	FR47-like protein//Acetyltransferase (GNAT) family//Acetyltransferase (GNAT) domain//Acetyltransferase (GNAT) domain//Acetyltransferase (GNAT) domain	--
Cluster-13269.0-0F	GNAT	GNAT	Cluster-13269.0	549	--	--	--	--	Acetyltransferase (GNAT) domain//Acetyltransferase (GNAT) domain//Acetyltransferase (GNAT) family	--
Cluster-13414.1-0R	AP2/ERF-ERF	AP2/ERF->AP2/ERF-ERF	Cluster-13414.1	943	dehydration-responsive element-binding protein 2D [Morus notabilis]||AHJ25979.1 dehydration responsive element binding transcription factor [Morus notabilis]||EXB93131.1 Dehydration-responsive element-binding protein 2G [Morus notabilis]	Polygonum aviculare genome assembly, chromosome: 6	--	Dehydration-responsive element-binding protein 2D OS=Arabidopsis thaliana OX=3702 GN=DREB2D PE=2 SV=1	AP2 domain	--
Cluster-13571.0-1F	Others	Others	Cluster-13571.0	433	conserved hypothetical protein, partial [Ricinus communis]	--	--	Regulatory protein AtoC OS=Escherichia coli (strain K12) OX=83333 GN=atoC PE=1 SV=2	Response regulator receiver domain//Sigma-54 interaction domain//Sigma-54 interaction domain	--
Cluster-13690.0-2F	bHLH	bHLH	Cluster-13690.0	783	transcription factor bHLH30 [Morus notabilis]||EXC16657.1 hypothetical protein L484_007702 [Morus notabilis]	PREDICTED: Morus notabilis transcription factor bHLH30 (LOC21391096), mRNA	--	Transcription factor bHLH30 OS=Arabidopsis thaliana OX=3702 GN=BHLH30 PE=1 SV=1	Helix-loop-helix DNA-binding domain	--
Cluster-15636.0-2F	Others	Others	Cluster-15636.0	449	hypothetical protein Lal_00007134 [Lupinus albus]	--	two-component response regulator ARR-A family	Phosphate regulon transcriptional regulatory protein PhoB OS=Klebsiella pneumoniae OX=573 GN=phoB PE=3 SV=1	Orn/Lys/Arg decarboxylase, N-terminal domain//Response regulator receiver domain	--
Cluster-15768.0-0F	SET	SET	Cluster-15768.0	699	Histone-lysine N-methyltransferase, H3 lysine-9 specific SUVH4 [Morus notabilis]	PREDICTED: Morus notabilis histone-lysine N-methyltransferase, H3 lysine-9 specific SUVH4 (LOC21396328), mRNA		Histone-lysine N-methyltransferase, H3 lysine-9 specific SUVH4 OS=Arabidopsis thaliana OX=3702 GN=SUVH4 PE=1 SV=2	--	Predicted histone methyl transferase
Cluster-15996.0-1R	GRAS	GRAS	Cluster-15996.0	1795	scarecrow-like protein 23 [Morus notabilis]||EXB57389.1 hypothetical protein L484_016442 [Morus notabilis]	PREDICTED: Morus notabilis scarecrow-like protein 23 (LOC21399489), mRNA	--	GRAS family protein RAM1 OS=Petunia hybrida OX=4102 GN=RAM1 PE=2 SV=1	--	--
Cluster-16186.0-0F	WRKY	WRKY	Cluster-16186.0	1276	probable WRKY transcription factor 70 [Morus notabilis]||EXB74394.1 putative WRKY transcription factor 70 [Morus notabilis]	PREDICTED: Morus notabilis probable WRKY transcription factor 70 (LOC21387718), mRNA	--	WRKY DNA-binding transcription factor 70 OS=Solanum lycopersicum OX=4081 GN=WRKY70 PE=2 SV=1	WRKY DNA -binding domain	--
Cluster-16455.0-1F	B3	B3->B3	Cluster-16455.0	629	B3 domain-containing protein At5g42700 [Morus notabilis]	PREDICTED: Morus notabilis B3 domain-containing protein At5g42700 (LOC21386904), transcript variant X1, misc_RNA	--	B3 domain-containing protein At5g42700 OS=Arabidopsis thaliana OX=3702 GN=At5g42700 PE=2 SV=2	B3 DNA binding domain	--
Cluster-16887.0-0R	bZIP	bZIP	Cluster-16887.0	1561	hypothetical protein L1887_62675 [Cichorium endivia]	--	--	Regulatory protein cys-3 OS=Neurospora crassa (strain ATCC 24698 / 74-OR23-1A / CBS 708.71 / DSM 1257 / FGSC 987) OX=367110 GN=cys-3 PE=1 SV=1	TSC-22/dip/bun family//Initiation control protein YabA//cGMP-dependent protein kinase interacting domain//Basic region leucine zipper//bZIP transcription factor//Nuclear receptor-binding factor 2, autophagy regulator//bZIP Maf transcription factor	--
Cluster-16949.0-0F	NF-YB	NF-Y->NF-YB	Cluster-16949.0	987	nuclear transcription factor Y subunit B-2 [Morus notabilis]||EXB80825.1 Nuclear transcription factor Y subunit B-3 [Morus notabilis]	PREDICTED: Morus notabilis nuclear transcription factor Y subunit B-2 (LOC21402991), mRNA	nuclear transcription Y subunit beta	Nuclear transcription factor Y subunit B-3 OS=Arabidopsis thaliana OX=3702 GN=NFYB3 PE=1 SV=1	Membrane-anchored junction protein//Core histone H2A/H2B/H3/H4	--
Cluster-17397.0-2F	CPP	CPP	Cluster-17397.0	1698	protein tesmin/TSO1-like CXC 2 isoform X1 [Morus notabilis]||EXB51136.1 hypothetical protein L484_009100 [Morus notabilis]	PREDICTED: Morus notabilis protein tesmin/TSO1-like CXC 2 (LOC21392445), transcript variant X1, mRNA	--	Protein tesmin/TSO1-like CXC 2 OS=Arabidopsis thaliana OX=3702 GN=TCX2 PE=1 SV=1	--	Metallothionein-like protein
Cluster-17620.0-2F	Others	Others	Cluster-17620.0	2171	hypothetical protein L1887_44043 [Cichorium endivia]	--	--	Lipopolysaccharide export system permease protein LptF OS=Escherichia coli O157:H7 OX=83334 GN=lptF PE=3 SV=1	Lipopolysaccharide export system permease LptF/LptG//FtsX-like permease family//Response regulator receiver domain	--
Cluster-17746.0-1F	GARP-G2-like	GARP->GARP-G2-like	Cluster-17746.0	664	myb family transcription factor PHL8 [Morus notabilis]||EXC19989.1 Myb family transcription factor APL [Morus notabilis]	PREDICTED: Morus notabilis myb family transcription factor PHL8 (LOC21398750), mRNA	--	Myb family transcription factor PHL8 OS=Arabidopsis thaliana OX=3702 GN=PHL8 PE=2 SV=1	Poxvirus DNA-directed RNA polymerase 19 kDa subunit	--
Cluster-18019.0-2R	MYB	MYB->MYB	Cluster-18019.0	3417	Myb-related protein B [Morus notabilis]	PREDICTED: Morus notabilis transcription factor MYB124 (LOC21403984), mRNA	transcription factor MYB, plant	Transcription factor MYB88 OS=Arabidopsis thaliana OX=3702 GN=MYB88 PE=1 SV=1	Alpha mannosidase middle domain//AP-3 complex subunit delta-1//ATP synthase YMF19, C-terminal//Anticodon nuclease activator family	--
Cluster-18134.0-0F	bHLH	bHLH	Cluster-18134.0	1311	transcription factor bHLH69 [Morus notabilis]||EXC13604.1 hypothetical protein L484_019561 [Morus notabilis]	PREDICTED: Morus notabilis transcription factor bHLH69 (LOC21402500), mRNA	--	Transcription factor LRL3 OS=Arabidopsis thaliana OX=3702 GN=LRL3 PE=2 SV=1	Helix-loop-helix DNA-binding domain	--
Cluster-18479.0-2R	bZIP	bZIP	Cluster-18479.0	969	bZIP transcription factor 11 [Morus notabilis]||EXB44939.1 Ocs element-binding factor 1 [Morus notabilis]	PREDICTED: Morus notabilis bZIP transcription factor 11 (LOC21409178), mRNA	--	Basic leucine zipper 43 OS=Arabidopsis thaliana OX=3702 GN=BZIP43 PE=1 SV=1	Beta-galactosidase C-terminal domain//bZIP transcription factor//Basic region leucine zipper//bZIP Maf transcription factor//Homeobox associated leucine zipper//Initiation control protein YabA	--
Cluster-19011.1-1R	NAC	NAC	Cluster-19011.1	2440	NAC domain-containing protein 74 [Morus notabilis]	--	--	NAC domain-containing protein 4 OS=Arabidopsis thaliana OX=3702 GN=NAC004 PE=2 SV=2	No apical meristem (NAM) protein	--
Cluster-19065.0-0R	MADS-MIKC	MADS->MADS-MIKC	Cluster-19065.0	758	floral homeotic protein PMADS 2 [Morus notabilis]	PREDICTED: Morus notabilis floral homeotic protein PMADS 2 (LOC21387340), mRNA	MADS-box transcription factor, plant	Agamous-like MADS-box protein MADS9 OS=Vitis vinifera OX=29760 GN=MADS9 PE=2 SV=2	DMPK coiled coil domain like//K-box region//SRF-type transcription factor (DNA-binding and dimerisation domain)//bZIP transcription factor//Homeobox associated leucine zipper	--
Cluster-19117.2-2R	MADS-M-type	MADS->MADS-M-type	Cluster-19117.2	933	agamous-like MADS-box protein AGL61 [Morus notabilis]||EXB55874.1 Agamous-like MADS-box protein AGL62 [Morus notabilis]	PREDICTED: Diospyros lotus agamous-like MADS-box protein AGL62 (LOC127795628), mRNA	--	Agamous-like MADS-box protein AGL61 OS=Arabidopsis thaliana OX=3702 GN=AGL61 PE=1 SV=1	ALIX V-shaped domain binding to HIV//SRF-type transcription factor (DNA-binding and dimerisation domain)	--
Cluster-19384.0-1R	LOB	LOB	Cluster-19384.0	1497	LOB domain-containing protein 27 [Morus notabilis]||EXB42061.1 hypothetical protein L484_006407 [Morus notabilis]	PREDICTED: Morus notabilis LOB domain-containing protein 27 (LOC21389838), mRNA	--	LOB domain-containing protein 27 OS=Arabidopsis thaliana OX=3702 GN=LBD27 PE=1 SV=1	Spindle and kinetochore-associated protein 1	--
Cluster-19395.0-0F	MYB	MYB->MYB	Cluster-19395.0	1190	myb-related protein 308 [Morus notabilis]||EXB51240.1 Transcription factor [Morus notabilis]	PREDICTED: Morus notabilis myb-related protein 308 (LOC21402180), mRNA	transcription factor MYB, plant	Transcription factor MYB61 OS=Arabidopsis thaliana OX=3702 GN=MYB61 PE=2 SV=1	--	--
Cluster-19600.0-0F	HMG	HMG	Cluster-19600.0	1497	high mobility group B protein 6 [Morus notabilis]||EXC02935.1 High mobility group B protein 6 [Morus notabilis]	PREDICTED: Morus notabilis high mobility group B protein 6 (LOC21395293), mRNA	upstream-binding transcription factor	High mobility group B protein 6 OS=Arabidopsis thaliana OX=3702 GN=HMGB6 PE=2 SV=1	--	HMG box-containing protein
Cluster-19824.0-0F	SET	SET	Cluster-19824.0	2139	probable Histone-lysine N-methyltransferase ATXR5 isoform X1 [Morus notabilis]||EXB40996.1 Histone-lysine N-methyltransferase [Morus notabilis]	PREDICTED: Morus notabilis probable Histone-lysine N-methyltransferase ATXR5 (LOC21403617), transcript variant X1, mRNA		Probable Histone-lysine N-methyltransferase ATXR5 OS=Ricinus communis OX=3988 GN=ATXR5 PE=1 SV=1	SET domain//Got1/Sft2-like family//Zinc-binding domain of primase-helicase	--
Cluster-19824.0-1F	PHD	PHD	Cluster-19824.0	2139	probable Histone-lysine N-methyltransferase ATXR5 isoform X1 [Morus notabilis]||EXB40996.1 Histone-lysine N-methyltransferase [Morus notabilis]	PREDICTED: Morus notabilis probable Histone-lysine N-methyltransferase ATXR5 (LOC21403617), transcript variant X1, mRNA		Probable Histone-lysine N-methyltransferase ATXR5 OS=Ricinus communis OX=3988 GN=ATXR5 PE=1 SV=1	SET domain//Got1/Sft2-like family//Zinc-binding domain of primase-helicase	--
Cluster-19871.0-1F	Others	Others	Cluster-19871.0	317	hypothetical protein Lal_00002497 [Lupinus albus]	--	--	--	Response regulator receiver domain	--
Cluster-19896.0-0R	AP2/ERF-ERF	AP2/ERF->AP2/ERF-ERF	Cluster-19896.0	1762	ethylene-responsive transcription factor TINY [Morus notabilis]||AHJ25971.1 dehydration responsive element binding transcription factor [Morus notabilis]||EXB59791.1 Dehydration-responsive element-binding protein 3 [Morus notabilis]	PREDICTED: Morus notabilis ethylene-responsive transcription factor TINY (LOC21394185), mRNA	EREBP-like factor	Dehydration-responsive element-binding protein 3 OS=Arabidopsis thaliana OX=3702 GN=DREB3 PE=2 SV=1	TNF(Tumour Necrosis Factor) family//AP2 domain//Hepatocyte nuclear factor 1 (HNF-1), N terminus	--
Cluster-20310.0-0F	GNAT	GNAT	Cluster-20310.0	330	conserved hypothetical protein, partial [Ricinus communis]	--	--	--	Acetyltransferase (GNAT) domain//FR47-like protein//Acetyltransferase (GNAT) family//Acetyltransferase (GNAT) domain//Acetyltransferase (GNAT) domain	--
Cluster-20512.0-0F	GNAT	GNAT	Cluster-20512.0	394	hypothetical protein HYH03_004817 [Edaphochlamys debaryana]	--	--	Puromycin N-acetyltransferase OS=Streptomyces alboniger OX=132473 GN=pac PE=1 SV=2	Acetyltransferase (GNAT) domain//FR47-like protein//Acetyltransferase (GNAT) domain//Acetyltransferase (GNAT) family	--
Cluster-2052.1-0F	bHLH	bHLH	Cluster-2052.1	504	transcription factor bHLH63 isoform X1 [Morus notabilis]	PREDICTED: Vitis riparia transcription factor bHLH137-like (LOC117921693), mRNA	--	Transcription factor bHLH78 OS=Arabidopsis thaliana OX=3702 GN=BHLH78 PE=1 SV=1	Helix-loop-helix DNA-binding domain//Plant specific eukaryotic initiation factor 4B	--
Cluster-20744.0-2F	Others	Others	Cluster-20744.0	787	two-component response regulator ARR9 [Morus notabilis]||EXB61900.1 Two-component response regulator [Morus notabilis]	PREDICTED: Morus notabilis two-component response regulator ARR9 (LOC21384736), mRNA	two-component response regulator ARR-A family	Two-component response regulator ARR9 OS=Arabidopsis thaliana OX=3702 GN=ARR9 PE=1 SV=1	NPR1 interacting//Presenilin//Response regulator receiver domain	--
Cluster-20936.0-2R	Others	Others	Cluster-20936.0	1023	hypothetical protein L1887_45274 [Cichorium endivia]	--	--	DNA-binding transcriptional regulator NtrC OS=Azospirillum brasilense OX=192 GN=ntrC PE=3 SV=1	Sigma-54 interaction domain//Sigma-54 interaction domain//AAA domain (Cdc48 subfamily)//Magnesium chelatase, subunit ChlI//TIP49 P-loop domain//Response regulator receiver domain//MCM P-loop domain//ATPase family associated with various cellular activities (AAA)//AAA domain (dynein-related subfamily)	--
Cluster-21069.0-2R	LOB	LOB	Cluster-21069.0	2038	hypothetical protein L484_013233 [Morus notabilis]	PREDICTED: Morus notabilis LOB domain-containing protein 36 (LOC21396416), partial mRNA	--	LOB domain-containing protein 36 OS=Arabidopsis thaliana OX=3702 GN=LBD36 PE=2 SV=1	Prenylcysteine lyase//Ctr copper transporter family	--
Cluster-21126.0-1F	Others	Others	Cluster-21126.0	1228	hypothetical protein BE221DRAFT_201113 [Ostreococcus tauri]	--	--	Nitrogen regulation protein NtrY OS=Azorhizobium caulinodans (strain ATCC 43989 / DSM 5975 / JCM 20966 / LMG 6465 / NBRC 14845 / NCIMB 13405 / ORS 571) OX=438753 GN=ntrY PE=3 SV=1	B12 binding domain//Response regulator receiver domain//His Kinase A (phospho-acceptor) domain	--
Cluster-21200.1003-2F	GRAS	GRAS	Cluster-21200.1003	3027	scarecrow-like protein 9 [Morus notabilis]||XP_024031224.1 scarecrow-like protein 9 [Morus notabilis]	PREDICTED: Morus notabilis scarecrow-like protein 9 (LOC21404132), transcript variant X2, mRNA	--	Scarecrow-like protein 9 OS=Arabidopsis thaliana OX=3702 GN=SCL9 PE=2 SV=1	Elicitor peptide 1-7//Protein of unknown function (DUF1246)	--
Cluster-21200.10042-0R	Others	Others	Cluster-21200.10042	4003	protein DA1-related 1 isoform X2 [Morus notabilis]	PREDICTED: Morus notabilis protein DA1-related 1 (LOC21392498), transcript variant X2, mRNA	--	Protein DA1-related 1 OS=Arabidopsis thaliana OX=3702 GN=DAR1 PE=1 SV=3	Alternative oxidase	--
Cluster-21200.10095-2R	WRKY	WRKY	Cluster-21200.10095	3961	WRKY transcription factor 1 isoform X1 [Morus notabilis]||XP_024032087.1 WRKY transcription factor 1 isoform X1 [Morus notabilis]||XP_024032088.1 WRKY transcription factor 1 isoform X1 [Morus notabilis]	PREDICTED: Morus notabilis WRKY transcription factor 1 (LOC21402940), transcript variant X4, mRNA	WRKY transcription factor 1	WRKY transcription factor 1 OS=Arabidopsis thaliana OX=3702 GN=WRKY1 PE=1 SV=1	WRKY DNA -binding domain//NAD-dependent DNA ligase C4 zinc finger domain	--
Cluster-21200.10262-0F	MYB-related	MYB->MYB-related	Cluster-21200.10262	1693	transcription repressor MYB6 [Morus notabilis]||EXB38925.1 Anthocyanin regulatory C1 protein [Morus notabilis]	Morus alba R2R3-myeloblastosis protein (TT2L1) mRNA, complete cds	transcription factor MYB, plant	Transcription factor MYB1 OS=Crocosmia x crocosmiiflora OX=1053288 GN=MYB2 PE=2 SV=1	--	--
Cluster-21200.10262-2F	MYB-related	MYB->MYB-related	Cluster-21200.10262	1693	transcription repressor MYB6 [Morus notabilis]||EXB38925.1 Anthocyanin regulatory C1 protein [Morus notabilis]	Morus alba R2R3-myeloblastosis protein (TT2L1) mRNA, complete cds	transcription factor MYB, plant	Transcription factor MYB1 OS=Crocosmia x crocosmiiflora OX=1053288 GN=MYB2 PE=2 SV=1	--	--
Cluster-21200.10602-2R	mTERF	mTERF	Cluster-21200.10602	1738	transcription termination factor MTERF15, mitochondrial-like [Morus notabilis]	PREDICTED: Morus notabilis transcription termination factor MTERF6, chloroplastic/mitochondrial (LOC21411261), mRNA	mTERF domain-containing protein, mitochondrial	--	mTERF	--
Cluster-21200.10603-1F	mTERF	mTERF	Cluster-21200.10603	2097	transcription termination factor MTERF6, chloroplastic/mitochondrial [Morus notabilis]	PREDICTED: Morus notabilis transcription termination factor MTERF6, chloroplastic/mitochondrial (LOC21411261), mRNA	mTERF domain-containing protein, mitochondrial	--	mTERF	--
Cluster-21200.10984-1F	MYB	MYB->MYB	Cluster-21200.10984	1363	transcription factor WER [Morus notabilis]||EXC32450.1 Transcription repressor [Morus notabilis]	PREDICTED: Morus notabilis transcription factor WER (LOC21395818), mRNA	transcription factor MYB, plant	Transcription factor MYB1 OS=Crocosmia x crocosmiiflora OX=1053288 GN=MYB2 PE=2 SV=1	SLIDE	--
Cluster-21200.10985-0F	mTERF	mTERF	Cluster-21200.10985	1479	transcription termination factor MTERF8, chloroplastic [Morus notabilis]	PREDICTED: Morus notabilis transcription termination factor MTERF8, chloroplastic (LOC21411134), mRNA	mTERF domain-containing protein, mitochondrial	--	mTERF	--
Cluster-21200.10988-2F	bHLH	bHLH	Cluster-21200.10988	3562	LOW QUALITY PROTEIN: transcription factor bHLH13 [Morus notabilis]	PREDICTED: Morus notabilis transcription factor bHLH13 (LOC21406254), mRNA	--	Transcription factor MTB1 OS=Solanum lycopersicum OX=4081 GN=MTB1 PE=1 SV=1	Vacuolar membrane-associated protein Iml1//Helix-loop-helix DNA-binding domain	--
Cluster-21200.11002-2R	GARP-G2-like	GARP->GARP-G2-like	Cluster-21200.11002	3866	transcription factor HHO5 [Morus notabilis]	PREDICTED: Morus notabilis transcription factor HHO5 (LOC21396481), mRNA	--	Myb family transcription factor MPH1 OS=Oryza sativa subsp. japonica OX=39947 GN=MPH1 PE=2 SV=1	Chromosome segregation protein Csm1/Pcs1	--
Cluster-21200.11159-2R	HB-other	HB->HB-other	Cluster-21200.11159	4825	hypothetical protein GH714_035586 [Hevea brasiliensis]	PREDICTED: Morus notabilis homeobox-leucine zipper protein ATHB-15 (LOC21408927), mRNA	homeobox-leucine zipper protein	Homeobox-leucine zipper protein ATHB-15 OS=Arabidopsis thaliana OX=3702 GN=ATHB-15 PE=1 SV=1	KIP1-like protein//Signaling lymphocytic activation molecule (SLAM) protein//TSC-22/dip/bun family//Cell division protein FtsL//Homeobox associated leucine zipper//Homeodomain//Peptidase family M48//Homeobox KN domain//START domain//bZIP transcription factor//Basic region leucine zipper	--
Cluster-21200.11162-0F	SWI/SNF-SWI3	SWI/SNF-SWI3	Cluster-21200.11162	10098	LOW QUALITY PROTEIN: lysine-specific histone demethylase 1 homolog 3 [Morus notabilis]	PREDICTED: Morus notabilis lysine-specific histone demethylase 1 homolog 3 (LOC21385577), mRNA	--	Lysine-specific histone demethylase 1 homolog 3 OS=Arabidopsis thaliana OX=3702 GN=LDL3 PE=2 SV=1	FAD binding domain//DNA directed RNA polymerase, 7 kDa subunit//FAD dependent oxidoreductase//VMA21-like domain//Serpentine type 7TM GPCR chemoreceptor Srw//Flavin containing amine oxidoreductase//Arp2/3 complex, 34 kD subunit p34-Arc//SWIRM domain//Pyridine nucleotide-disulphide oxidoreductase//Tryptophan halogenase	Amine oxidase
Cluster-21200.11304-0R	C2C2-CO-like	C2C2->C2C2-CO-like	Cluster-21200.11304	2753	zinc finger protein CONSTANS-LIKE 9 [Morus notabilis]	PREDICTED: Morus notabilis zinc finger protein CONSTANS-LIKE 9 (LOC21390285), mRNA	--	Zinc finger protein CONSTANS-LIKE 9 OS=Arabidopsis thaliana OX=3702 GN=COL9 PE=1 SV=1	CCT motif//B-box zinc finger//NADH dehydrogenase subunit 2 C-terminus	--
Cluster-21200.11312-0R	SNF2	SNF2	Cluster-21200.11312	5312	probable ATP-dependent DNA helicase CHR12 [Morus notabilis]||EXB93440.1 Transcription regulatory protein SNF2 [Morus notabilis]	PREDICTED: Morus notabilis probable ATP-dependent DNA helicase CHR12 (LOC21384616), mRNA	--	Probable ATP-dependent DNA helicase CHR12 OS=Arabidopsis thaliana OX=3702 GN=CHR12 PE=2 SV=1	Type III restriction enzyme, res subunit//Class II histone deacetylase complex subunits 2 and 3//SNF2-related domain//Snf2-ATP coupling, chromatin remodelling complex	Chromatin remodeling complex SWI/SNF, component SWI2 and related ATPases (DNA/RNA helicase superfamily)
Cluster-21200.11312-2R	SNF2	SNF2	Cluster-21200.11312	5312	probable ATP-dependent DNA helicase CHR12 [Morus notabilis]||EXB93440.1 Transcription regulatory protein SNF2 [Morus notabilis]	PREDICTED: Morus notabilis probable ATP-dependent DNA helicase CHR12 (LOC21384616), mRNA	--	Probable ATP-dependent DNA helicase CHR12 OS=Arabidopsis thaliana OX=3702 GN=CHR12 PE=2 SV=1	Type III restriction enzyme, res subunit//Class II histone deacetylase complex subunits 2 and 3//SNF2-related domain//Snf2-ATP coupling, chromatin remodelling complex	Chromatin remodeling complex SWI/SNF, component SWI2 and related ATPases (DNA/RNA helicase superfamily)
Cluster-21200.11390-0R	TUB	TUB	Cluster-21200.11390	3708	hypothetical protein L484_008460 [Morus notabilis]	PREDICTED: Morus notabilis tubby-like F-box protein 3 (LOC21391825), mRNA	tubby and related proteins	Tubby-like F-box protein 3 OS=Arabidopsis thaliana OX=3702 GN=TULP3 PE=1 SV=1	F-box-like//F-box domain//Interleukin-3	--
Cluster-21200.11390-2R	TUB	TUB	Cluster-21200.11390	3708	hypothetical protein L484_008460 [Morus notabilis]	PREDICTED: Morus notabilis tubby-like F-box protein 3 (LOC21391825), mRNA	tubby and related proteins	Tubby-like F-box protein 3 OS=Arabidopsis thaliana OX=3702 GN=TULP3 PE=1 SV=1	F-box-like//F-box domain//Interleukin-3	--
Cluster-21200.11477-1R	SNF2	SNF2	Cluster-21200.11477	3165	protein CHROMATIN REMODELING 25 [Morus notabilis]	PREDICTED: Morus notabilis protein CHROMATIN REMODELING 25 (LOC21410157), mRNA	DNA repair and recombination protein RAD54 and RAD54-like protein	Protein CHROMATIN REMODELING 25 OS=Arabidopsis thaliana OX=3702 GN=CHR25 PE=1 SV=1	DEAD/DEAH box helicase//Centromere protein B dimerisation domain//Snf7//SNF2-related domain//Type III restriction enzyme, res subunit	DNA repair protein, SNF2 family
Cluster-21200.11617-0R	DDT	DDT	Cluster-21200.11617	8775	DDT domain-containing protein PTM [Morus notabilis]	PREDICTED: Morus notabilis DDT domain-containing protein PTM (LOC21397254), mRNA	--	DDT domain-containing protein PTM OS=Arabidopsis thaliana OX=3702 GN=PTM PE=1 SV=1	Nitrile hydratase, alpha chain	--
Cluster-21200.11768-1R	NAC	NAC	Cluster-21200.11768	1621	NAC domain-containing protein 83 [Morus notabilis]||EXB40352.1 NAC domain-containing protein 29 [Morus notabilis]	PREDICTED: Morus notabilis NAC domain-containing protein 83 (LOC21400489), mRNA	--	NAC domain-containing protein 83 OS=Arabidopsis thaliana OX=3702 GN=NAC083 PE=1 SV=1	No apical meristem (NAM) protein	--
Cluster-21200.11835-2F	SNF2	SNF2	Cluster-21200.11835	4741	DNA repair protein RAD5A [Morus notabilis]	PREDICTED: Morus notabilis DNA repair protein RAD5A (LOC21397255), mRNA	DNA repair protein RAD5	DNA repair protein RAD5A OS=Arabidopsis thaliana OX=3702 GN=RAD5A PE=1 SV=1	ABC transporter transmembrane region 2//HIRAN domain//SNF2-related domain//DEAD/DEAH box helicase//Intracellular septation protein A//Fascin domain//Type III restriction enzyme, res subunit//Zinc finger, C3HC4 type (RING finger)//Anaphase-promoting complex subunit 11 RING-H2 finger	Helicase-like transcription factor HLTF/DNA helicase RAD5, DEAD-box superfamily
Cluster-21200.11904-0R	AUX/IAA	AUX/IAA	Cluster-21200.11904	3266	Auxin-responsive protein IAA11 [Morus notabilis]	PREDICTED: Morus notabilis auxin-responsive protein IAA11 (LOC21398952), mRNA	auxin-responsive protein IAA	Auxin-responsive protein IAA11 OS=Arabidopsis thaliana OX=3702 GN=IAA11 PE=1 SV=1	--	--
Cluster-21200.11904-1R	AUX/IAA	AUX/IAA	Cluster-21200.11904	3266	Auxin-responsive protein IAA11 [Morus notabilis]	PREDICTED: Morus notabilis auxin-responsive protein IAA11 (LOC21398952), mRNA	auxin-responsive protein IAA	Auxin-responsive protein IAA11 OS=Arabidopsis thaliana OX=3702 GN=IAA11 PE=1 SV=1	--	--
Cluster-21200.11937-1F	DDT	DDT	Cluster-21200.11937	12073	DDT domain-containing protein PTM isoform X2 [Morus notabilis]	PREDICTED: Morus notabilis magnesium-chelatase subunit ChlD, chloroplastic (LOC21386708), mRNA	--	Magnesium-chelatase subunit ChlD, chloroplastic OS=Nicotiana tabacum OX=4097 GN=CHLD PE=2 SV=1	Magnesium chelatase, subunit ChlI//DNA fragmentation factor 40 kDa//Strabismus protein//MCM P-loop domain//AAA domain (dynein-related subfamily)//Subunit CCDC53 of WASH complex//AAA domain (Cdc48 subfamily)//Sigma-54 interaction domain	Nucleosome remodeling factor, subunit NURF301/BPTF
Cluster-21200.1201-0F	MYB-related	MYB->MYB-related	Cluster-21200.1201	1828	transcription factor MYB59 [Morus notabilis]||EXC35062.1 Transcription factor [Morus notabilis]	Vitis rotundifolia cultivar Noble chromosome 6	transcription factor MYB, plant	Transcription factor MYB59 OS=Arabidopsis thaliana OX=3702 GN=MYB59 PE=2 SV=2	Ninjurin//Macoilin family	--
Cluster-21200.1201-2F	MYB-related	MYB->MYB-related	Cluster-21200.1201	1828	transcription factor MYB59 [Morus notabilis]||EXC35062.1 Transcription factor [Morus notabilis]	Vitis rotundifolia cultivar Noble chromosome 6	transcription factor MYB, plant	Transcription factor MYB59 OS=Arabidopsis thaliana OX=3702 GN=MYB59 PE=2 SV=2	Ninjurin//Macoilin family	--
Cluster-21200.12055-0R	Trihelix	Trihelix	Cluster-21200.12055	1734	Trihelix transcription factor GT-3b [Morus notabilis]	PREDICTED: Morus notabilis trihelix transcription factor GT-3b (LOC21399455), mRNA	--	Trihelix transcription factor GT-3b OS=Arabidopsis thaliana OX=3702 GN=GT-3B PE=1 SV=1	Transcription factor IIA, alpha/beta subunit//ZIP Zinc transporter//Domain of unknown function (DUF4611)	--
Cluster-21200.12130-1R	MYB-related	MYB->MYB-related	Cluster-21200.12130	920	uncharacterized protein LOC21392104 [Morus notabilis]	PREDICTED: Morus notabilis uncharacterized LOC21392104 (LOC21392104), mRNA	transcription factor TFIIIB component B''	Transcription factor TFIIIB component B'' OS=Schizosaccharomyces pombe (strain 972 / ATCC 24843) OX=284812 GN=bdp1 PE=3 SV=2	Protein of unknown function (DUF359)	Transcription initiation factor TFIIIB, Bdp1 subunit
Cluster-21200.12218-0F	AP2/ERF-ERF	AP2/ERF->AP2/ERF-ERF	Cluster-21200.12218	1351	ethylene-responsive transcription factor ERF003 [Morus notabilis]||EXB38642.1 Ethylene-responsive transcription factor [Morus notabilis]	PREDICTED: Morus notabilis ethylene-responsive transcription factor ERF003 (LOC21397596), mRNA	--	Ethylene-responsive transcription factor ERF003 OS=Arabidopsis thaliana OX=3702 GN=ERF003 PE=1 SV=1	AP2 domain	--
Cluster-21200.12263-0F	AUX/IAA	AUX/IAA	Cluster-21200.12263	1515	auxin-responsive protein IAA13 [Morus notabilis]	PREDICTED: Morus notabilis auxin-responsive protein IAA13 (LOC21394531), mRNA	auxin-responsive protein IAA	Auxin-responsive protein IAA12 OS=Arabidopsis thaliana OX=3702 GN=IAA12 PE=1 SV=1	--	--
Cluster-21200.12641-0F	AUX/IAA	AUX/IAA	Cluster-21200.12641	1254	auxin-responsive protein IAA4 [Morus notabilis]||EXB93236.1 Auxin-responsive protein IAA3 [Morus notabilis]	PREDICTED: Morus notabilis auxin-responsive protein IAA4 (LOC21407314), mRNA	auxin-responsive protein IAA	Auxin-induced protein 22D OS=Vigna radiata var. radiata OX=3916 GN=AUX22D PE=2 SV=1	Arterivirus nucleocapsid protein	--
Cluster-21200.12641-2F	AUX/IAA	AUX/IAA	Cluster-21200.12641	1254	auxin-responsive protein IAA4 [Morus notabilis]||EXB93236.1 Auxin-responsive protein IAA3 [Morus notabilis]	PREDICTED: Morus notabilis auxin-responsive protein IAA4 (LOC21407314), mRNA	auxin-responsive protein IAA	Auxin-induced protein 22D OS=Vigna radiata var. radiata OX=3916 GN=AUX22D PE=2 SV=1	Arterivirus nucleocapsid protein	--
Cluster-21200.12861-0R	MYB-related	MYB->MYB-related	Cluster-21200.12861	992	Octamer-binding transcription factor, partial [Trema orientale]	Morus alba R2R3-myeloblastosis protein (MYBA) mRNA, complete cds	--	Transcription factor MYB1 OS=Actinidia chinensis var. chinensis OX=1590841 GN=MYB1 PE=2 SV=1	--	--
Cluster-21200.12929-2F	WRKY	WRKY	Cluster-21200.12929	2256	probable WRKY transcription factor 4 isoform X1 [Morus notabilis]||EXC20045.1 putative WRKY transcription factor 4 [Morus notabilis]	PREDICTED: Morus notabilis probable WRKY transcription factor 4 (LOC21398806), transcript variant X1, mRNA	--	Probable WRKY transcription factor 3 OS=Arabidopsis thaliana OX=3702 GN=WRKY3 PE=2 SV=1	WRKY DNA -binding domain	--
Cluster-21200.13136-0R	WRKY	WRKY	Cluster-21200.13136	1441	probable WRKY transcription factor 53 [Morus notabilis]||EXC02925.1 putative WRKY transcription factor 41 [Morus notabilis]	PREDICTED: Morus notabilis probable WRKY transcription factor 53 (LOC21395283), mRNA	--	Probable WRKY transcription factor 53 OS=Arabidopsis thaliana OX=3702 GN=WRKY53 PE=1 SV=1	WRKY DNA -binding domain	--
Cluster-21200.13136-1R	WRKY	WRKY	Cluster-21200.13136	1441	probable WRKY transcription factor 53 [Morus notabilis]||EXC02925.1 putative WRKY transcription factor 41 [Morus notabilis]	PREDICTED: Morus notabilis probable WRKY transcription factor 53 (LOC21395283), mRNA	--	Probable WRKY transcription factor 53 OS=Arabidopsis thaliana OX=3702 GN=WRKY53 PE=1 SV=1	WRKY DNA -binding domain	--
Cluster-21200.13206-1R	GNAT	GNAT	Cluster-21200.13206	1398	uncharacterized protein LOC21388901 [Morus notabilis]||EXB63471.1 putative N-acetyltransferase p20 [Morus notabilis]	PREDICTED: Morus notabilis uncharacterized N-acetyltransferase p20 (LOC21388901), mRNA	--	Uncharacterized N-acetyltransferase p20 OS=Bacillus licheniformis OX=1402 GN=p20 PE=4 SV=1	Acetyltransferase (GNAT) family//Hedgehog signalling target//Acetyltransferase (GNAT) domain	--
Cluster-21200.13331-0F	GRAS	GRAS	Cluster-21200.13331	2664	scarecrow-like protein 3 [Morus notabilis]||XP_024028049.1 scarecrow-like protein 3 [Morus notabilis]||EXC10446.1 hypothetical protein L484_008612 [Morus notabilis]	PREDICTED: Morus notabilis scarecrow-like protein 3 (LOC21391972), mRNA	--	Scarecrow-like protein 3 OS=Arabidopsis thaliana OX=3702 GN=SCL3 PE=1 SV=1	--	--
Cluster-21200.13491-0F	GRAS	GRAS	Cluster-21200.13491	4426	scarecrow-like protein 1 [Morus notabilis]||XP_024026462.1 scarecrow-like protein 1 [Morus notabilis]||XP_024026463.1 scarecrow-like protein 1 [Morus notabilis]||XP_024026464.1 scarecrow-like protein 1 [Morus notabilis]||EXB99570.1 hypothetical protein L484_005388 [Morus notabilis]	PREDICTED: Morus notabilis scarecrow-like protein 1 (LOC21388856), transcript variant X2, mRNA	--	Scarecrow-like protein 1 OS=Arabidopsis thaliana OX=3702 GN=SCL1 PE=2 SV=1	--	--
Cluster-21200.13492-1F	HB-HD-ZIP	HB->HB-HD-ZIP	Cluster-21200.13492	1455	homeobox-leucine zipper protein HOX11 [Morus notabilis]||EXC42166.1 Homeobox-leucine zipper protein HAT14 [Morus notabilis]	PREDICTED: Morus notabilis homeobox-leucine zipper protein HOX11 (LOC21385987), mRNA	homeobox-leucine zipper protein	Homeobox-leucine zipper protein HAT14 OS=Arabidopsis thaliana OX=3702 GN=HAT14 PE=2 SV=3	Homeodomain//AP-3 complex subunit delta-1//Peptidase family S49 N-terminal//Homeobox associated leucine zipper//Oxaloacetate decarboxylase, gamma chain//Homeobox KN domain//Nuclear receptor-binding factor 2, autophagy regulator	--
Cluster-21200.13684-0F	HMG	HMG	Cluster-21200.13684	1543	PREDICTED: HMG1/2-like protein [Fragaria vesca subsp. vesca]||XP_011465411.1 PREDICTED: HMG1/2-like protein [Fragaria vesca subsp. vesca]	PREDICTED: Morus notabilis HMG1/2-like protein (LOC21407584), mRNA	high mobility group B protein, plant	High mobility group B protein 2 OS=Arabidopsis thaliana OX=3702 GN=HMGB2 PE=1 SV=1	YABBY protein//Desulfoferrodoxin, N-terminal domain	--
Cluster-21200.13827-0F	SNF2	SNF2	Cluster-21200.13827	6157	protein CHROMATIN REMODELING 20 isoform X1 [Morus notabilis]	PREDICTED: Morus notabilis protein CHROMATIN REMODELING 20 (LOC21407220), transcript variant X1, mRNA	transcriptional regulator ATRX	Protein CHROMATIN REMODELING 20 OS=Arabidopsis thaliana OX=3702 GN=ATRX PE=2 SV=2	Golgin subfamily A member 5//Outer membrane protein (OmpH-like)//Transactivating regulatory protein (Tat)//flt3 ligand//P53 DNA-binding domain//SNF2-related domain//Type III restriction enzyme, res subunit	Transcription regulator XNP/ATRX, DEAD-box superfamily
Cluster-21200.13827-2F	SNF2	SNF2	Cluster-21200.13827	6157	protein CHROMATIN REMODELING 20 isoform X1 [Morus notabilis]	PREDICTED: Morus notabilis protein CHROMATIN REMODELING 20 (LOC21407220), transcript variant X1, mRNA	transcriptional regulator ATRX	Protein CHROMATIN REMODELING 20 OS=Arabidopsis thaliana OX=3702 GN=ATRX PE=2 SV=2	Golgin subfamily A member 5//Outer membrane protein (OmpH-like)//Transactivating regulatory protein (Tat)//flt3 ligand//P53 DNA-binding domain//SNF2-related domain//Type III restriction enzyme, res subunit	Transcription regulator XNP/ATRX, DEAD-box superfamily
Cluster-21200.13950-0R	Trihelix	Trihelix	Cluster-21200.13950	1687	trihelix transcription factor GT-2 [Morus notabilis]||EXC19898.1 Trihelix transcription factor GT-2 [Morus notabilis]	PREDICTED: Morus notabilis trihelix transcription factor GT-2 (LOC21400858), mRNA	--	Trihelix transcription factor DF1 OS=Arabidopsis thaliana OX=3702 GN=DF1 PE=4 SV=1	LRRFIP family//Centromere protein B dimerisation domain//NOA36 protein	--
Cluster-21200.13958-2R	bHLH	bHLH	Cluster-21200.13958	2566	Basic helix-loop-helix transcription factor [Trema orientale]	PREDICTED: Morus notabilis transcription factor bHLH27-like (LOC112091845), mRNA	--	Transcription factor bHLH27 OS=Arabidopsis thaliana OX=3702 GN=BHLH27 PE=2 SV=1	Helix-loop-helix DNA-binding domain	--
Cluster-21200.14064-1R	bZIP	bZIP	Cluster-21200.14064	2937	Basic-leucine zipper transcription factor [Trema orientale]	PREDICTED: Morus notabilis light-inducible protein CPRF2 (LOC21396186), mRNA	--	bZIP transcription factor 44 OS=Arabidopsis thaliana OX=3702 GN=BZIP44 PE=1 SV=1	bZIP transcription factor//Basic region leucine zipper//bZIP Maf transcription factor	--
Cluster-21200.14066-1R	TCP	TCP	Cluster-21200.14066	2120	transcription factor TCP20 [Morus notabilis]||EXC33391.1 hypothetical protein L484_010801 [Morus notabilis]	PREDICTED: Morus notabilis transcription factor TCP20 (LOC21394086), mRNA	--	Transcription factor TCP20 OS=Arabidopsis thaliana OX=3702 GN=TCP20 PE=1 SV=1	Mitochondrial-associated sphingomyelin phosphodiesterase	--
Cluster-21200.14148-2F	WRKY	WRKY	Cluster-21200.14148	890	probable WRKY transcription factor 75 [Morus notabilis]	PREDICTED: Morus notabilis probable WRKY transcription factor 75 (LOC21394080), mRNA	--	Probable WRKY transcription factor 75 OS=Arabidopsis thaliana OX=3702 GN=WRKY75 PE=1 SV=1	WRKY DNA -binding domain	--
Cluster-21200.14400-0R	MYB	MYB->MYB	Cluster-21200.14400	1637	transcription factor MYB62 [Morus notabilis]||EXB77515.1 Transcription factor [Morus notabilis]	PREDICTED: Morus notabilis transcription factor MYB62 (LOC21398536), mRNA	transcription factor MYB, plant	Transcription factor MYB62 OS=Arabidopsis thaliana OX=3702 GN=MYB62 PE=2 SV=1	--	--
Cluster-21200.14876-0F	SET	SET	Cluster-21200.14876	3963	histone-lysine N-methyltransferase ATX3 isoform X2 [Morus notabilis]	PREDICTED: Morus notabilis histone-lysine N-methyltransferase ATX3 (LOC21400564), transcript variant X2, mRNA	--	Histone-lysine N-methyltransferase ATX3 OS=Arabidopsis thaliana OX=3702 GN=ATX3 PE=2 SV=2	SET domain	Histone H3 (Lys4) methyltransferase complex, subunit SET1 and related methyltransferases
Cluster-21200.14876-2F	PHD	PHD	Cluster-21200.14876	3963	histone-lysine N-methyltransferase ATX3 isoform X2 [Morus notabilis]	PREDICTED: Morus notabilis histone-lysine N-methyltransferase ATX3 (LOC21400564), transcript variant X2, mRNA	--	Histone-lysine N-methyltransferase ATX3 OS=Arabidopsis thaliana OX=3702 GN=ATX3 PE=2 SV=2	SET domain	Histone H3 (Lys4) methyltransferase complex, subunit SET1 and related methyltransferases
Cluster-21200.1523-2F	GRAS	GRAS	Cluster-21200.1523	1971	scarecrow-like protein 28 [Morus notabilis]||EXC34112.1 hypothetical protein L484_010570 [Morus notabilis]	PREDICTED: Morus notabilis scarecrow-like protein 28 (LOC21393860), mRNA	--	Scarecrow-like protein 28 OS=Arabidopsis thaliana OX=3702 GN=SCL28 PE=1 SV=1	ZIP Zinc transporter//Ribosomal protein L34	--
Cluster-21200.15301-2R	AP2/ERF-ERF	AP2/ERF->AP2/ERF-ERF	Cluster-21200.15301	2756	hypothetical protein F8388_023125 [Cannabis sativa]	PREDICTED: Morus notabilis ethylene-responsive transcription factor ERF027-like (LOC112093771), mRNA	--	Ethylene-responsive transcription factor ERF026 OS=Arabidopsis thaliana OX=3702 GN=ERF026 PE=2 SV=1	AP2 domain//SAMP Motif	--
Cluster-21200.15303-1F	GRAS	GRAS	Cluster-21200.15303	4607	scarecrow-like protein 9 [Morus notabilis]||EXB65253.1 hypothetical protein L484_025331 [Morus notabilis]	PREDICTED: Morus notabilis scarecrow-like protein 9 (LOC21408035), transcript variant X4, misc_RNA	--	Scarecrow-like protein 9 OS=Arabidopsis thaliana OX=3702 GN=SCL9 PE=2 SV=1	--	--
Cluster-21200.15370-0R	bZIP	bZIP	Cluster-21200.15370	3390	transcription factor VIP1 [Morus notabilis]||EXB61817.1 putative transcription factor PosF21 [Morus notabilis]	PREDICTED: Morus notabilis transcription factor VIP1 (LOC21395475), mRNA	--	bZIP transcription factor 29 OS=Arabidopsis thaliana OX=3702 GN=BZIP29 PE=2 SV=1	Cell division protein ZapB//Tetraspanin family//bZIP Maf transcription factor//Basic region leucine zipper//bZIP transcription factor	--
Cluster-21200.15405-2F	C3H	C3H	Cluster-21200.15405	5992	zinc finger CCCH domain-containing protein 5 [Morus notabilis]	PREDICTED: Morus notabilis zinc finger CCCH domain-containing protein 5 (LOC21399203), mRNA	U2 small nuclear ribonucleoprotein auxiliary factor 35 kDa subunit-related protein	Zinc finger CCCH domain-containing protein 5 OS=Arabidopsis thaliana OX=3702 GN=At1g10320 PE=2 SV=2	Zinc finger C-x8-C-x5-C-x3-H type (and similar)//RNA recognition motif. (a.k.a. RRM, RBD, or RNP domain)//MutL C terminal dimerisation domain	U2 snRNP splicing factor, small subunit, and related proteins
Cluster-21200.15522-0R	SNF2	SNF2	Cluster-21200.15522	3560	DNA repair protein RAD16 isoform X2 [Morus notabilis]	PREDICTED: Morus notabilis DNA repair protein RAD16 (LOC21395176), transcript variant X2, mRNA	DNA repair protein RAD16	ATP-dependent helicase rhp16 OS=Schizosaccharomyces pombe (strain 972 / ATCC 24843) OX=284812 GN=rhp16 PE=3 SV=2	Hydrogenase/urease nickel incorporation, metallochaperone, hypA//SNF2-related domain//Type III restriction enzyme, res subunit//Zinc finger, C3HC4 type (RING finger)	Nucleotide excision repair protein RAD16
Cluster-21200.16376-0R	C3H	C3H	Cluster-21200.16376	4178	E3 ubiquitin-protein ligase makorin [Morus notabilis]	PREDICTED: Morus notabilis E3 ubiquitin-protein ligase makorin (LOC21384257), transcript variant X2, misc_RNA	E3 ubiquitin-protein ligase makorin	Putative RING-type E3 ubiquitin transferase C3H69 OS=Arabidopsis thaliana OX=3702 GN=At3g63550 PE=3 SV=1	Zinc finger C-x8-C-x5-C-x3-H type (and similar)//RING-H2 zinc finger domain//Zinc finger, C3HC4 type (RING finger)	Predicted E3 ubiquitin ligase
Cluster-21200.16453-2F	PHD	PHD	Cluster-21200.16453	1488	chromatin remodeling protein EBS [Morus notabilis]	PREDICTED: Morus notabilis chromatin remodeling protein EBS (LOC21397306), transcript variant X1, mRNA	chromatin remodeling protein	Chromatin remodeling protein EBS OS=Arabidopsis thaliana OX=3702 GN=EBS PE=1 SV=1	BAH domain	--
Cluster-21200.16550-2F	GNAT	GNAT	Cluster-21200.16550	3324	unnamed protein product [Ananas comosus var. bracteatus]	PREDICTED: Morus notabilis elongator complex protein 3 (LOC21391553), mRNA	elongator complex protein 3 (tRNA carboxymethyluridine synthase)	Elongator complex protein 3 OS=Arabidopsis thaliana OX=3702 GN=HAG3 PE=1 SV=1	Domain of unknown function (DUF3410)//FR47-like protein//Acetyltransferase (GNAT) family//Radical SAM superfamily	RNA polymerase II elongator complex, subunit ELP3/histone acetyltransferase
Cluster-21200.16557-0F	C3H	C3H	Cluster-21200.16557	3901	zinc finger CCCH domain-containing protein 29 [Morus notabilis]	PREDICTED: Morus notabilis zinc finger CCCH domain-containing protein 29 (LOC21391076), mRNA	--	Zinc finger CCCH domain-containing protein 29 OS=Arabidopsis thaliana OX=3702 GN=At2g40140 PE=1 SV=1	Ankyrin repeats (many copies)//Ankyrin repeats (3 copies)//Zinc finger C-x8-C-x5-C-x3-H type (and similar)//Ankyrin repeat//Ankyrin repeats (many copies)//Ankyrin repeat	--
Cluster-21200.16951-2R	bZIP	bZIP	Cluster-21200.16951	3433	transcription factor RF2a [Morus notabilis]||XP_024027168.1 transcription factor RF2a [Morus notabilis]||EXC04193.1 putative transcription factor PosF21 [Morus notabilis]	PREDICTED: Morus notabilis transcription factor RF2a (LOC21402341), transcript variant X2, mRNA	--	bZIP transcription factor 29 OS=Arabidopsis thaliana OX=3702 GN=BZIP29 PE=2 SV=1	bZIP Maf transcription factor//RNA polymerase Rpb8//CHD5-like protein//bZIP transcription factor//Basic region leucine zipper//Transcription factor IIA, alpha/beta subunit	--
Cluster-21200.16988-2F	AP2/ERF-ERF	AP2/ERF->AP2/ERF-ERF	Cluster-21200.16988	2431	ethylene-responsive transcription factor ERF062 [Morus notabilis]||AHJ25987.1 dehydration responsive element binding transcription factor [Morus notabilis]||EXC16961.1 Ethylene-responsive transcription factor [Morus notabilis]	PREDICTED: Salvia hispanica ethylene-responsive transcription factor ERF062-like (LOC125196586), mRNA	--	Ethylene-responsive transcription factor ERF062 OS=Arabidopsis thaliana OX=3702 GN=ERF062 PE=2 SV=1	V-type ATPase 116kDa subunit family//AP2 domain	--
Cluster-21200.17066-0R	Others	Others	Cluster-21200.17066	5325	two-component response regulator-like APRR1 [Morus notabilis]||EXB38554.1 Two-component response regulator-like protein [Morus notabilis]	PREDICTED: Morus notabilis two-component response regulator-like APRR1 (LOC21391943), mRNA	pseudo-response regulator 1	Two-component response regulator-like APRR1 OS=Arabidopsis thaliana OX=3702 GN=APRR1 PE=1 SV=1	Cecropin family//Transcriptional regulation of mitochondrial recombination//Response regulator receiver domain//CCT motif	--
Cluster-21200.17066-1R	Others	Others	Cluster-21200.17066	5325	two-component response regulator-like APRR1 [Morus notabilis]||EXB38554.1 Two-component response regulator-like protein [Morus notabilis]	PREDICTED: Morus notabilis two-component response regulator-like APRR1 (LOC21391943), mRNA	pseudo-response regulator 1	Two-component response regulator-like APRR1 OS=Arabidopsis thaliana OX=3702 GN=APRR1 PE=1 SV=1	Cecropin family//Transcriptional regulation of mitochondrial recombination//Response regulator receiver domain//CCT motif	--
Cluster-21200.17067-1F	NAC	NAC	Cluster-21200.17067	441	NAC domain containing protein [Trema orientale]	Populus trichocarpa clone POP017-G14, complete sequence	--	NAC domain-containing protein JA2 OS=Solanum lycopersicum OX=4081 GN=JA2 PE=2 SV=1	No apical meristem (NAM) protein	--
Cluster-21200.17068-1F	WRKY	WRKY	Cluster-21200.17068	2755	probable WRKY transcription factor 48 [Morus notabilis]||EXC11391.1 putative WRKY transcription factor 48 [Morus notabilis]	PREDICTED: Morus notabilis probable WRKY transcription factor 48 (LOC21386342), mRNA	--	Probable WRKY transcription factor 48 OS=Arabidopsis thaliana OX=3702 GN=WRKY48 PE=2 SV=1	Late cornified envelope//WRKY DNA -binding domain	--
Cluster-21200.17068-2F	WRKY	WRKY	Cluster-21200.17068	2755	probable WRKY transcription factor 48 [Morus notabilis]||EXC11391.1 putative WRKY transcription factor 48 [Morus notabilis]	PREDICTED: Morus notabilis probable WRKY transcription factor 48 (LOC21386342), mRNA	--	Probable WRKY transcription factor 48 OS=Arabidopsis thaliana OX=3702 GN=WRKY48 PE=2 SV=1	Late cornified envelope//WRKY DNA -binding domain	--
Cluster-21200.17094-1F	C2C2-GATA	C2C2->C2C2-GATA	Cluster-21200.17094	1395	GATA transcription factor 4 [Morus notabilis]	PREDICTED: Morus notabilis GATA transcription factor 4 (LOC21404622), mRNA	--	GATA transcription factor 4 OS=Arabidopsis thaliana OX=3702 GN=GATA4 PE=2 SV=1	GATA zinc finger	--
Cluster-21200.17190-2F	MYB	MYB->MYB	Cluster-21200.17190	5083	uncharacterized protein LOC21400403 isoform X1 [Morus notabilis]||EXB69122.1 Myb-like protein L [Morus notabilis]	PREDICTED: Morus notabilis uncharacterized LOC21400403 (LOC21400403), transcript variant X2, mRNA	transcription factor MYB, plant	Myb-like protein L OS=Dictyostelium discoideum OX=44689 GN=mybL PE=3 SV=1	--	--
Cluster-21200.17305-1R	WRKY	WRKY	Cluster-21200.17305	4497	probable WRKY transcription factor 20 [Morus notabilis]||EXB67429.1 putative WRKY transcription factor 20 [Morus notabilis]	PREDICTED: Morus notabilis probable WRKY transcription factor 20 (LOC21392834), mRNA	--	Probable WRKY transcription factor 20 OS=Arabidopsis thaliana OX=3702 GN=WRKY20 PE=2 SV=1	WRKY DNA -binding domain//Malate synthase	--
Cluster-21200.17305-2R	WRKY	WRKY	Cluster-21200.17305	4497	probable WRKY transcription factor 20 [Morus notabilis]||EXB67429.1 putative WRKY transcription factor 20 [Morus notabilis]	PREDICTED: Morus notabilis probable WRKY transcription factor 20 (LOC21392834), mRNA	--	Probable WRKY transcription factor 20 OS=Arabidopsis thaliana OX=3702 GN=WRKY20 PE=2 SV=1	WRKY DNA -binding domain//Malate synthase	--
Cluster-21200.17356-2R	AP2/ERF-ERF	AP2/ERF->AP2/ERF-ERF	Cluster-21200.17356	4737	probable receptor-like protein kinase At1g49730 [Morus notabilis]	PREDICTED: Morus notabilis probable receptor-like protein kinase At1g49730 (LOC21410130), mRNA	--	Probable receptor-like protein kinase At1g49730 OS=Arabidopsis thaliana OX=3702 GN=At1g49730 PE=2 SV=1	Phosphatidylinositol N-acetylglucosaminyltransferase//Protein tyrosine and serine/threonine kinase//AP2 domain//TMEM9//Protein kinase domain	--
Cluster-21200.17517-1F	PHD	PHD	Cluster-21200.17517	5362	uncharacterized protein LOC21405419 [Morus notabilis]	PREDICTED: Morus notabilis uncharacterized LOC21405419 (LOC21405419), mRNA	--	Increased DNA methylation 1 OS=Arabidopsis thaliana OX=3702 GN=IDM1 PE=1 SV=1	Uso1 / p115 like vesicle tethering protein, C terminal region	--
Cluster-21200.17569-0F	SNF2	SNF2	Cluster-21200.17569	5720	TATA-binding protein-associated factor BTAF1-like, partial [Morus notabilis]	PREDICTED: Morus notabilis TATA-binding protein-associated factor BTAF1 (LOC21388640), transcript variant X2, mRNA	TATA-binding protein-associated factor	TATA-binding protein-associated factor BTAF1 OS=Arabidopsis thaliana OX=3702 GN=BTAF1 PE=1 SV=1	DEAD/DEAH box helicase//HEAT repeat//SNF2-related domain	SNF2 family DNA-dependent ATPase domain-containing protein
Cluster-21200.17677-0R	HB-HD-ZIP	HB->HB-HD-ZIP	Cluster-21200.17677	3241	homeobox-leucine zipper protein GLABRA 2 [Morus notabilis]||EXB74519.1 Homeobox-leucine zipper protein GLABRA 2 [Morus notabilis]	PREDICTED: Morus notabilis homeobox-leucine zipper protein GLABRA 2 (LOC21408879), mRNA	homeobox-leucine zipper protein	Homeobox-leucine zipper protein GLABRA 2 OS=Arabidopsis thaliana OX=3702 GN=GL2 PE=1 SV=3	Homeobox KN domain//Prokaryotic dksA/traR C4-type zinc finger//START domain//CDC45-like protein//MerR HTH family regulatory protein//Potassium channel Kv1.4 tandem inactivation domain//Homeodomain	--
Cluster-21200.17724-1F	NF-YA	NF-Y->NF-YA	Cluster-21200.17724	4732	nuclear transcription factor Y subunit A-1-like protein [Morus alba]	PREDICTED: Morus notabilis nuclear transcription factor Y subunit A-1 (LOC21398404), transcript variant X4, mRNA	nuclear transcription factor Y, alpha	Nuclear transcription factor Y subunit A-9 OS=Arabidopsis thaliana OX=3702 GN=NFYA9 PE=1 SV=1	chi-Conotoxin or t superfamily//Nuclear transition protein 2//CCAAT-binding transcription factor (CBF-B/NF-YA) subunit B	--
Cluster-21200.17724-2F	NF-YA	NF-Y->NF-YA	Cluster-21200.17724	4732	nuclear transcription factor Y subunit A-1-like protein [Morus alba]	PREDICTED: Morus notabilis nuclear transcription factor Y subunit A-1 (LOC21398404), transcript variant X4, mRNA	nuclear transcription factor Y, alpha	Nuclear transcription factor Y subunit A-9 OS=Arabidopsis thaliana OX=3702 GN=NFYA9 PE=1 SV=1	chi-Conotoxin or t superfamily//Nuclear transition protein 2//CCAAT-binding transcription factor (CBF-B/NF-YA) subunit B	--
Cluster-21200.17732-2R	TRAF	TRAF	Cluster-21200.17732	7421	E3 ubiquitin-protein ligase SIN-like [Trema orientale]	PREDICTED: Morus notabilis BTB/POZ and MATH domain-containing protein 4 (LOC21405316), mRNA	speckle-type POZ protein	BTB/POZ and MATH domain-containing protein 4 OS=Arabidopsis thaliana OX=3702 GN=BPM4 PE=1 SV=1	BTB/POZ domain	Speckle-type POZ protein SPOP and related proteins with TRAF, MATH and BTB/POZ domains
Cluster-21200.17815-1F	LUG	LUG	Cluster-21200.17815	7003	transcriptional corepressor LEUNIG isoform X4 [Morus notabilis]	PREDICTED: Morus notabilis transcriptional corepressor LEUNIG (LOC21408297), transcript variant X4, mRNA	--	Transcriptional corepressor LEUNIG OS=Arabidopsis thaliana OX=3702 GN=LUG PE=1 SV=2	WD domain, G-beta repeat//Transcription factor IIA, alpha/beta subunit//LisH//Coatomer WD associated region//Presenilin//IKI3 family	--
Cluster-21200.17816-1F	AP2/ERF-ERF	AP2/ERF->AP2/ERF-ERF	Cluster-21200.17816	2184	ethylene-responsive transcription factor 2 [Morus notabilis]||EXC02053.1 Ethylene-responsive transcription factor 2 [Morus notabilis]	PREDICTED: Morus notabilis ethylene-responsive transcription factor 2 (LOC21406767), mRNA	EREBP-like factor	Ethylene-responsive transcription factor 1A OS=Arabidopsis thaliana OX=3702 GN=ERF1A PE=1 SV=2	AP2 domain//Hepatitis C virus NS3 protease	--
Cluster-21200.17845-2F	GARP-G2-like	GARP->GARP-G2-like	Cluster-21200.17845	3121	myb-related protein 2 isoform X1 [Morus notabilis]||EXC02650.1 Myb family transcription factor APL [Morus notabilis]	PREDICTED: Morus notabilis myb-related protein 2 (LOC21385892), transcript variant X1, mRNA	--	Myb-related protein 2 OS=Arabidopsis thaliana OX=3702 GN=MYR2 PE=1 SV=1	Mediator of RNA polymerase II transcription complex subunit 8	--
Cluster-21200.17846-1F	TUB	TUB	Cluster-21200.17846	3870	tubby-like F-box protein 8 [Morus notabilis]||XP_024029394.1 tubby-like F-box protein 8 [Morus notabilis]||XP_024029395.1 tubby-like F-box protein 8 [Morus notabilis]||XP_024029396.1 tubby-like F-box protein 8 [Morus notabilis]	PREDICTED: Morus notabilis tubby-like F-box protein 8 (LOC21400855), transcript variant X4, mRNA	tubby and related proteins	Tubby-like F-box protein 8 OS=Oryza sativa subsp. japonica OX=39947 GN=TULP8 PE=2 SV=1	N-acetylglucosaminyl transferase component (Gpi1)//F-box-like//F-box domain//Ion transport protein//Domain of unknown function (DUF4538)	--
Cluster-21200.17894-1F	AP2/ERF-ERF	AP2/ERF->AP2/ERF-ERF	Cluster-21200.17894	2360	ethylene-responsive transcription factor ERF105-like [Morus notabilis]	PREDICTED: Morus notabilis ethylene-responsive transcription factor ERF105-like (LOC112094032), mRNA	EREBP-like factor	Ethylene-responsive transcription factor 5 OS=Nicotiana tabacum OX=4097 GN=ERF5 PE=2 SV=1	AP2 domain	--
Cluster-21200.17964-2F	NAC	NAC	Cluster-21200.17964	1760	NAC domain-containing protein 72 [Morus notabilis]||EXB37906.1 NAC domain-containing protein 72 [Morus notabilis]	PREDICTED: Morus notabilis NAC domain-containing protein 72 (LOC21389501), mRNA	--	NAC domain-containing protein JA2L OS=Solanum lycopersicum OX=4081 GN=JA2L PE=2 SV=1	No apical meristem (NAM) protein	--
Cluster-21200.18050-2F	bZIP	bZIP	Cluster-21200.18050	5184	common plant regulatory factor 1 [Morus notabilis]||XP_024019008.1 common plant regulatory factor 1 [Morus notabilis]||XP_024019009.1 common plant regulatory factor 1 [Morus notabilis]	PREDICTED: Morus notabilis common plant regulatory factor 1 (LOC21405314), transcript variant X3, mRNA	plant G-box-binding factor	Common plant regulatory factor 1 OS=Petroselinum crispum OX=4043 GN=CPRF1 PE=2 SV=1	Lysis protein	--
Cluster-21200.18082-1F	Others	Others	Cluster-21200.18082	4231	Ethylene receptor 2 [Morus notabilis]	PREDICTED: Morus notabilis ethylene receptor 2 (LOC21391524), mRNA	ethylene receptor	Ethylene receptor 2 OS=Arabidopsis thaliana OX=3702 GN=ETR2 PE=1 SV=2	GAF domain//His Kinase A (phospho-acceptor) domain//Response regulator receiver domain	--
Cluster-21200.18086-1R	WRKY	WRKY	Cluster-21200.18086	1491	probable WRKY transcription factor 31 isoform X1 [Morus notabilis]	PREDICTED: Morus notabilis probable WRKY transcription factor 31 (LOC21397330), transcript variant X2, mRNA	--	WRKY transcription factor 6 OS=Arabidopsis thaliana OX=3702 GN=WRKY6 PE=1 SV=1	Alkylated DNA repair protein alkB homolog 8, N-terminal//WRKY DNA -binding domain	--
Cluster-21200.18254-0R	NAC	NAC	Cluster-21200.18254	4128	NAC transcription factor 25 [Morus notabilis]||EXB82820.1 NAC domain-containing protein 29 [Morus notabilis]	PREDICTED: Morus notabilis NAC transcription factor 25 (LOC21395363), mRNA	--	NAC transcription factor 25 OS=Arabidopsis thaliana OX=3702 GN=NAC025 PE=2 SV=1	No apical meristem (NAM) protein	--
Cluster-21200.18357-2R	C3H	C3H	Cluster-21200.18357	3772	zinc finger CCCH domain-containing protein 6 [Morus notabilis]||EXC04196.1 Zinc finger CCCH domain-containing protein 6 [Morus notabilis]	PREDICTED: Morus notabilis zinc finger CCCH domain-containing protein 6 (LOC21402344), mRNA	--	Zinc finger CCCH domain-containing protein 6 OS=Arabidopsis thaliana OX=3702 GN=At1g19860 PE=1 SV=1	Microsomal signal peptidase 25 kDa subunit (SPC25)//Zinc finger C-x8-C-x5-C-x3-H type (and similar)	--
Cluster-21200.18449-1F	Pseudo ARR-B	Pseudo ARR-B	Cluster-21200.18449	4828	two-component response regulator-like APRR5 [Morus notabilis]||EXB78384.1 Two-component response regulator-like protein [Morus notabilis]	PREDICTED: Morus notabilis two-component response regulator-like APRR5 (LOC21386787), mRNA	pseudo-response regulator 5	Two-component response regulator-like APRR5 OS=Arabidopsis thaliana OX=3702 GN=APRR5 PE=1 SV=2	CCT motif//Response regulator receiver domain	--
Cluster-21200.18486-0R	HB-other	HB->HB-other	Cluster-21200.18486	2003	Octamer-binding transcription factor [Parasponia andersonii]	PREDICTED: Morus notabilis homeobox-leucine zipper protein HAT22 (LOC21391159), mRNA	homeobox-leucine zipper protein	Homeobox-leucine zipper protein HAT22 OS=Arabidopsis thaliana OX=3702 GN=HAT22 PE=1 SV=1	Homeobox KN domain//HD-ZIP protein N terminus//Homeodomain	--
Cluster-21200.18579-0F	Others	Others	Cluster-21200.18579	6298	Paired amphipathic helix protein Sin3-like 2 [Morus notabilis]	PREDICTED: Morus notabilis paired amphipathic helix protein Sin3-like 2 (LOC21393796), transcript variant X2, mRNA	paired amphipathic helix protein Sin3a	Paired amphipathic helix protein Sin3-like 2 OS=Arabidopsis thaliana OX=3702 GN=SNL2 PE=1 SV=2	Cytochrome c oxidase subunit Va//Paired amphipathic helix repeat//Initiation control protein YabA//Photosystem II reaction centre I protein (PSII 4.8 kDa protein)	--
Cluster-21200.18770-2R	IWS1	IWS1	Cluster-21200.18770	8540	dentin sialophosphoprotein [Morus notabilis]||EXC31594.1 hypothetical protein L484_008390 [Morus notabilis]	PREDICTED: Morus notabilis dentin sialophosphoprotein (LOC21391759), mRNA	--	--	--	--
Cluster-21200.18774-1F	C2H2	C2H2	Cluster-21200.18774	875	zinc finger protein ZAT8 [Morus notabilis]||EXC35058.1 Zinc finger protein ZAT8 [Morus notabilis]	PREDICTED: Morus notabilis zinc finger protein ZAT8 (LOC21394123), mRNA	--	Zinc finger protein ZAT7 OS=Arabidopsis thaliana OX=3702 GN=ZAT7 PE=2 SV=1	--	--
Cluster-21200.18836-2F	SNF2	SNF2	Cluster-21200.18836	13902	SWI/SNF chromatin-remodeling complex subunit snf22 [Morus notabilis]	PREDICTED: Morus notabilis chromatin structure-remodeling complex protein SYD (LOC21406322), transcript variant X2, mRNA	--	Chromatin structure-remodeling complex protein SYD OS=Arabidopsis thaliana OX=3702 GN=SYD PE=1 SV=1	SNF2-related domain//I-kappa-kinase-beta NEMO binding domain//Bacterial-like globin//Snf2-ATP coupling, chromatin remodelling complex//Lung seven transmembrane receptor//Nucleoside transporter//DEAD_2//Type III restriction enzyme, res subunit//DEAD/DEAH box helicase	Chromatin remodeling complex SWI/SNF, component SWI2 and related ATPases (DNA/RNA helicase superfamily)
Cluster-21200.18838-0F	GRAS	GRAS	Cluster-21200.18838	1524	hypothetical protein L484_020885 [Morus notabilis]	PREDICTED: Morus notabilis scarecrow-like protein 6 (LOC21403759), transcript variant X2, mRNA	--	Scarecrow-like protein 6 OS=Arabidopsis thaliana OX=3702 GN=SCL6 PE=1 SV=1	--	--
Cluster-21200.18868-0F	BES1	BES1	Cluster-21200.18868	2026	BES1/BZR1 homolog protein 4 [Morus notabilis]||XP_024019454.1 BES1/BZR1 homolog protein 4 [Morus notabilis]	PREDICTED: Morus notabilis BES1/BZR1 homolog protein 4 (LOC21400544), transcript variant X2, mRNA	--	BES1/BZR1 homolog protein 4 OS=Arabidopsis thaliana OX=3702 GN=BEH4 PE=1 SV=1	--	--
Cluster-21200.18984-2R	B3	B3->B3	Cluster-21200.18984	3643	auxin response factor 4 [Morus notabilis]	PREDICTED: Morus notabilis auxin response factor 4 (LOC21396335), mRNA	--	Auxin response factor 2B OS=Solanum lycopersicum OX=4081 GN=ARF2B PE=2 SV=1	Auxin response factor//B3 DNA binding domain	--
Cluster-21200.19011-0F	SET	SET	Cluster-21200.19011	5086	Histone-lysine N-methyltransferase [Morus notabilis]	PREDICTED: Morus notabilis probable inactive histone-lysine N-methyltransferase SUVR2 (LOC21398942), transcript variant X6, mRNA	--	Probable inactive histone-lysine N-methyltransferase SUVR2 OS=Arabidopsis thaliana OX=3702 GN=SUVR2 PE=1 SV=2	C-terminal domain of 1-Cys peroxiredoxin//Interleukin-17//Pre-SET motif//Glutathione S-transferase, N-terminal domain//Glutathione S-transferase, N-terminal domain//SET domain//DMSO reductase anchor subunit (DmsC)//Ubiquitin-binding WIYLD domain	Histone H3 (Lys9) methyltransferase SUV39H1/Clr4, required for transcriptional silencing
Cluster-21200.19120-0R	NF-YC	NF-Y->NF-YC	Cluster-21200.19120	2382	nuclear transcription factor Y subunit C-9 [Morus notabilis]||XP_024019806.1 nuclear transcription factor Y subunit C-9 [Morus notabilis]||EXB55020.1 Nuclear transcription factor Y subunit C-9 [Morus notabilis]	PREDICTED: Morus notabilis nuclear transcription factor Y subunit C-9 (LOC21390755), transcript variant X2, mRNA	nuclear transcription factor Y, gamma	Nuclear transcription factor Y subunit C-3 OS=Arabidopsis thaliana OX=3702 GN=NFYC3 PE=1 SV=1	Core histone H2A/H2B/H3/H4//Laminin Domain II	CCAAT-binding factor, subunit C (HAP5)
Cluster-21200.19481-0R	TAZ	TAZ	Cluster-21200.19481	2175	BTB/POZ and TAZ domain-containing protein 1 [Morus notabilis]||EXB94438.1 BTB/POZ and TAZ domain-containing protein 1 [Morus notabilis]	PREDICTED: Morus notabilis BTB/POZ and TAZ domain-containing protein 1 (LOC21401894), mRNA	--	BTB/POZ and TAZ domain-containing protein 1 OS=Arabidopsis thaliana OX=3702 GN=BT1 PE=1 SV=1	BTB/POZ domain//Isoprenylcysteine carboxyl methyltransferase (ICMT) family	--
Cluster-21200.19481-1R	TRAF	TRAF	Cluster-21200.19481	2175	BTB/POZ and TAZ domain-containing protein 1 [Morus notabilis]||EXB94438.1 BTB/POZ and TAZ domain-containing protein 1 [Morus notabilis]	PREDICTED: Morus notabilis BTB/POZ and TAZ domain-containing protein 1 (LOC21401894), mRNA	--	BTB/POZ and TAZ domain-containing protein 1 OS=Arabidopsis thaliana OX=3702 GN=BT1 PE=1 SV=1	BTB/POZ domain//Isoprenylcysteine carboxyl methyltransferase (ICMT) family	--
Cluster-21200.19607-2R	Trihelix	Trihelix	Cluster-21200.19607	3954	sequence-specific DNA binding transcription factor [Trema orientale]	PREDICTED: Morus notabilis uncharacterized LOC21390793 (LOC21390793), mRNA	--	--	Adenovirus E3B protein//CASP C terminal	--
Cluster-21200.19657-0R	B3-ARF	B3->B3-ARF	Cluster-21200.19657	3738	auxin response factor 5 [Morus notabilis]||XP_024020560.1 auxin response factor 5 [Morus notabilis]||EXB58397.1 Auxin response factor 5 [Morus notabilis]	PREDICTED: Morus notabilis auxin response factor 5 (LOC21388604), transcript variant X2, mRNA	auxin response factor	Auxin response factor 5 OS=Arabidopsis thaliana OX=3702 GN=ARF5 PE=1 SV=3	Hydroxymethylglutaryl-coenzyme A synthase C terminal//Metal binding domain of Ada//B3 DNA binding domain//Auxin response factor	--
Cluster-21200.19686-1F	EIL	EIL	Cluster-21200.19686	2707	ETHYLENE INSENSITIVE 3-like 3 protein [Morus notabilis]||EXB48398.1 ETHYLENE INSENSITIVE 3-like 3 protein [Morus notabilis]	PREDICTED: Morus notabilis ETHYLENE INSENSITIVE 3-like 3 protein (LOC21391365), mRNA	ethylene-insensitive protein 3	ETHYLENE INSENSITIVE 3-like 3 protein OS=Arabidopsis thaliana OX=3702 GN=EIL3 PE=1 SV=1	Ethylene insensitive 3	--
Cluster-21200.19871-2F	HB-HD-ZIP	HB->HB-HD-ZIP	Cluster-21200.19871	1026	Homeobox-leucine zipper protein HAT5 [Morus notabilis]	PREDICTED: Morus notabilis homeobox-leucine zipper protein HAT5 (LOC21403945), mRNA	homeobox-leucine zipper protein	Homeobox-leucine zipper protein ATHB-54 OS=Arabidopsis thaliana OX=3702 GN=ATHB-54 PE=2 SV=1	bZIP transcription factor//SRP72 RNA-binding domain//Homeobox KN domain//Homeodomain//Homeobox associated leucine zipper//Initiation control protein YabA	--
Cluster-21200.19930-2R	SET	SET	Cluster-21200.19930	2788	SET domain containing protein [Trema orientale]	PREDICTED: Prunus avium histone-lysine N-methyltransferase ASHR2 (LOC110768094), transcript variant X2, mRNA	--	Histone-lysine N-methyltransferase ASHR2 OS=Arabidopsis thaliana OX=3702 GN=ASHR2 PE=2 SV=3	DNA-directed RNA polymerase III subunit Rpc31//Nop14-like family//SET domain	Predicted histone tail methylase containing SET domain
Cluster-21200.20032-2R	PHD	PHD	Cluster-21200.20032	4373	protein FORGETTER 1 [Morus notabilis]	PREDICTED: Morus notabilis protein FORGETTER 1 (LOC21402174), mRNA	protein strawberry notch	Protein FORGETTER 1 OS=Arabidopsis thaliana OX=3702 GN=FGT1 PE=1 SV=1	Type III restriction enzyme, res subunit//Birnavirus VP3 protein//FYVE zinc finger	Nuclear helicase MOP-3/SNO (DEAD-box superfamily)
Cluster-21200.20106-2R	bHLH	bHLH	Cluster-21200.20106	1770	transcription factor APG isoform X1 [Morus notabilis]	PREDICTED: Jatropha curcas transcription factor PIF3 (LOC105647368), transcript variant X5, mRNA	--	Transcription factor APG OS=Oryza sativa subsp. japonica OX=39947 GN=APG PE=1 SV=1	Occlusion-derived virus envelope protein ODV-E18//Helix-loop-helix DNA-binding domain	--
Cluster-21200.20109-2F	GARP-G2-like	GARP->GARP-G2-like	Cluster-21200.20109	1956	two-component response regulator ARR2 [Morus notabilis]||EXC15931.1 Putative two-component response regulator [Morus notabilis]	PREDICTED: Morus notabilis two-component response regulator ARR2 (LOC21398815), mRNA	two-component response regulator ARR-B family	Putative two-component response regulator ARR21 OS=Arabidopsis thaliana OX=3702 GN=ARR21 PE=2 SV=3	Occlusion-derived virus envelope protein ODV-E18	--
Cluster-21200.2032-2R	SWI/SNF-BAF60b	SWI/SNF-BAF60b	Cluster-21200.2032	2812	uncharacterized protein At5g08430 isoform X1 [Morus notabilis]	PREDICTED: Morus notabilis uncharacterized protein At5g08430 (LOC21406187), transcript variant X1, mRNA	--	Uncharacterized protein At5g08430 OS=Arabidopsis thaliana OX=3702 GN=At5g08430 PE=1 SV=2	Commissureless//Tetraspanin family//Plus-3 domain	--
Cluster-21200.20406-0F	Jumonji	Jumonji	Cluster-21200.20406	4670	Lysine-specific demethylase REF6 [Morus notabilis]	PREDICTED: Morus notabilis lysine-specific demethylase JMJ706 (LOC21400731), mRNA	--	Lysine-specific demethylase JMJ13 OS=Arabidopsis thaliana OX=3702 GN=JMJ13 PE=1 SV=1	Ribosomal protein S5, C-terminal domain	DNA-binding protein jumonji/RBP2/SMCY, contains JmjC domain
Cluster-21200.2044-0F	mTERF	mTERF	Cluster-21200.2044	1339	transcription termination factor MTERF15, mitochondrial-like [Morus notabilis]	PREDICTED: Durio zibethinus uncharacterized LOC111310377 (LOC111310377), transcript variant X3, misc_RNA	mTERF domain-containing protein, mitochondrial	--	mTERF	--
Cluster-21200.20612-2F	ARID	ARID	Cluster-21200.20612	5746	AT-rich interactive domain-containing protein 6 [Morus notabilis]||XP_024020091.1 AT-rich interactive domain-containing protein 6 [Morus notabilis]	PREDICTED: Morus notabilis AT-rich interactive domain-containing protein 6 (LOC21407522), transcript variant X2, mRNA	--	AT-rich interactive domain-containing protein 6 OS=Arabidopsis thaliana OX=3702 GN=ARID6 PE=1 SV=1	7 transmembrane receptor (rhodopsin family)//ARID/BRIGHT DNA binding domain	--
Cluster-21200.20696-0R	C2H2	C2H2	Cluster-21200.20696	2518	protein SENSITIVE TO PROTON RHIZOTOXICITY 1 [Morus notabilis]||EXB57392.1 Protein SENSITIVE TO PROTON RHIZOTOXICITY 1 [Morus notabilis]	PREDICTED: Morus notabilis protein SENSITIVE TO PROTON RHIZOTOXICITY 1 (LOC21399492), mRNA	--	Protein SENSITIVE TO PROTON RHIZOTOXICITY 1 OS=Arabidopsis thaliana OX=3702 GN=STOP1 PE=2 SV=1	--	--
Cluster-21200.20805-1R	WRKY	WRKY	Cluster-21200.20805	2120	WRKY domain containing protein [Trema orientale]	PREDICTED: Prunus avium probable WRKY transcription factor 11 (LOC110758321), mRNA	--	Probable WRKY transcription factor 17 OS=Arabidopsis thaliana OX=3702 GN=WRKY17 PE=1 SV=2	--	--
Cluster-21200.20805-2R	WRKY	WRKY	Cluster-21200.20805	2120	WRKY domain containing protein [Trema orientale]	PREDICTED: Prunus avium probable WRKY transcription factor 11 (LOC110758321), mRNA	--	Probable WRKY transcription factor 17 OS=Arabidopsis thaliana OX=3702 GN=WRKY17 PE=1 SV=2	--	--
Cluster-21200.20857-0R	Others	Others	Cluster-21200.20857	3174	Zinc finger-domain containing protein [Trema orientale]	PREDICTED: Morus notabilis zinc finger protein CONSTANS-LIKE 2 (LOC21392990), mRNA	--	Zinc finger protein CONSTANS-LIKE 2 OS=Arabidopsis thaliana OX=3702 GN=COL2 PE=1 SV=1	Sigma-70, non-essential region//Cwf15/Cwc15 cell cycle control protein//CCAAT-binding transcription factor (CBF-B/NF-YA) subunit B//CCT motif//B-box zinc finger//Anaphase-promoting complex subunit 9	--
Cluster-21200.20857-2R	Others	Others	Cluster-21200.20857	3174	Zinc finger-domain containing protein [Trema orientale]	PREDICTED: Morus notabilis zinc finger protein CONSTANS-LIKE 2 (LOC21392990), mRNA	--	Zinc finger protein CONSTANS-LIKE 2 OS=Arabidopsis thaliana OX=3702 GN=COL2 PE=1 SV=1	Sigma-70, non-essential region//Cwf15/Cwc15 cell cycle control protein//CCAAT-binding transcription factor (CBF-B/NF-YA) subunit B//CCT motif//B-box zinc finger//Anaphase-promoting complex subunit 9	--
Cluster-21200.20951-0R	LOB	LOB	Cluster-21200.20951	712	LOB domain-containing protein 40 [Morus notabilis]||EXB97150.1 hypothetical protein L484_008640 [Morus notabilis]	Malus sylvestris genome assembly, chromosome: 17	--	LOB domain-containing protein 41 OS=Arabidopsis thaliana OX=3702 GN=LBD41 PE=2 SV=1	--	--
Cluster-21200.20951-2R	LOB	LOB	Cluster-21200.20951	712	LOB domain-containing protein 40 [Morus notabilis]||EXB97150.1 hypothetical protein L484_008640 [Morus notabilis]	Malus sylvestris genome assembly, chromosome: 17	--	LOB domain-containing protein 41 OS=Arabidopsis thaliana OX=3702 GN=LBD41 PE=2 SV=1	--	--
Cluster-21200.21183-1R	CSD	CSD	Cluster-21200.21183	1741	cold shock domain-containing protein 3 [Morus notabilis]||EXC35347.1 Glycine-rich protein 2 [Morus notabilis]	PREDICTED: Morus notabilis cold shock domain-containing protein 3 (LOC21409317), mRNA	cellular nucleic acid-binding protein	Cold shock domain-containing protein 3 OS=Arabidopsis thaliana OX=3702 GN=CSP3 PE=1 SV=1	'Cold-shock' DNA-binding domain//Zinc knuckle	Predicted RNA-binding protein containing PIN domain and invovled in translation or RNA processing
Cluster-21200.21275-1F	HSF	HSF	Cluster-21200.21275	1914	Heat shock transcription factor [Trema orientale]	PREDICTED: Morus notabilis heat stress transcription factor B-2a (LOC21398843), mRNA	heat shock transcription factor, other eukaryote	Heat stress transcription factor B-2b OS=Oryza sativa subsp. japonica OX=39947 GN=HSFB2B PE=2 SV=1	HSF-type DNA-binding//Cyclin	--
Cluster-21200.21278-1F	SNF2	SNF2	Cluster-21200.21278	6183	helicase-like transcription factor CHR28 [Morus notabilis]	PREDICTED: Morus notabilis helicase-like transcription factor CHR28 (LOC21405862), mRNA	--	Helicase-like transcription factor CHR28 OS=Arabidopsis thaliana OX=3702 GN=CHR28 PE=1 SV=1	E2 (early) protein, C terminal//RING-H2 zinc finger domain//SNF2-related domain//Zinc finger, C3HC4 type (RING finger)	--
Cluster-21200.21360-2R	bZIP	bZIP	Cluster-21200.21360	1837	hypothetical protein I3843_07G216500 [Carya illinoinensis]	PREDICTED: Morus notabilis transcription factor HY5 (LOC21389086), transcript variant X1, mRNA	transcription factor HY5	Transcription factor HY5 OS=Solanum lycopersicum OX=4081 GN=HY5 PE=2 SV=1	Myosin tail//Basic region leucine zipper//bZIP transcription factor//DMPK coiled coil domain like//Macoilin family//Growth-arrest specific micro-tubule binding//Nnf1//MICOS complex subunit MIC19/MIC25//bZIP Maf transcription factor//Monopolar spindle protein 2//SWI5-dependent HO expression protein 3//TSC-22/dip/bun family	--
Cluster-21200.21445-0R	FAR1	FAR1	Cluster-21200.21445	6552	RNA-binding, CRM domain containing protein [Parasponia andersonii]	PREDICTED: Morus notabilis uncharacterized CRM domain-containing protein At3g25440, chloroplastic (LOC21407483), mRNA	--	CRM-domain containing factor CFM9, mitochondrial OS=Arabidopsis thaliana OX=3702 GN=CFM9 PE=2 SV=1	Respiratory-chain NADH dehydrogenase, 30 Kd subunit//CRS1 / YhbY (CRM) domain//PMP-22/EMP/MP20/Claudin family//L-lactate permease	--
Cluster-21200.21650-0R	MYB-related	MYB->MYB-related	Cluster-21200.21650	3295	uncharacterized protein LOC21390901 [Morus notabilis]||XP_024029956.1 uncharacterized protein LOC21390901 [Morus notabilis]	PREDICTED: Morus notabilis uncharacterized LOC21390901 (LOC21390901), transcript variant X2, mRNA	--	Telomere repeat-binding protein 4 OS=Arabidopsis thaliana OX=3702 GN=TRP4 PE=1 SV=1	Prephenate dehydratase	--
Cluster-21200.2181-2R	HB-other	HB->HB-other	Cluster-21200.2181	4039	LOW QUALITY PROTEIN: protein NSP-INTERACTING KINASE 2 [Morus notabilis]	PREDICTED: Morus notabilis protein NSP-INTERACTING KINASE 2 (LOC21409191), mRNA	--	Protein NSP-INTERACTING KINASE 2 OS=Arabidopsis thaliana OX=3702 GN=NIK2 PE=1 SV=1	ELK domain//Protein tyrosine and serine/threonine kinase//Homeobox KN domain//Homeodomain//Leucine Rich Repeat//KNOX1 domain//Leucine Rich repeat//Protein kinase domain//Vesicle transport v-SNARE protein N-terminus//Leucine rich repeat//KNOX2 domain	--
Cluster-21200.21967-1F	MYB	MYB->MYB	Cluster-21200.21967	1534	transcription factor MYB28 [Morus notabilis]	PREDICTED: Morus notabilis transcription factor MYB28 (LOC21396382), mRNA	--	Transcription factor MYB111 OS=Arabidopsis thaliana OX=3702 GN=MYB111 PE=1 SV=1	--	--
Cluster-21200.22139-0R	WRKY	WRKY	Cluster-21200.22139	814	probable WRKY transcription factor 65 [Morus notabilis]||EXB28580.1 putative WRKY transcription factor 35 [Morus notabilis]	PREDICTED: Morus notabilis probable WRKY transcription factor 65 (LOC21393058), mRNA	--	Probable WRKY transcription factor 69 OS=Arabidopsis thaliana OX=3702 GN=WRKY69 PE=2 SV=1	--	--
Cluster-21200.22293-2R	MYB	MYB->MYB	Cluster-21200.22293	1669	myb-related protein 308 [Morus notabilis]||EXB83871.1 Transcription repressor [Morus notabilis]	PREDICTED: Morus notabilis myb-related protein 308 (LOC21406239), mRNA	transcription factor MYB, plant	Transcription repressor MYB5 OS=Arabidopsis thaliana OX=3702 GN=MYB5 PE=1 SV=1	Mis6//mttA/Hcf106 family	--
Cluster-21200.22468-2R	SNF2	SNF2	Cluster-21200.22468	5039	probable helicase CHR10 [Morus notabilis]	PREDICTED: Morus notabilis probable helicase CHR10 (LOC21399700), mRNA	chromodomain-helicase-DNA-binding protein 1-like	Probable helicase CHR10 OS=Arabidopsis thaliana OX=3702 GN=CHR10 PE=3 SV=1	GtrA-like protein//Type III restriction enzyme, res subunit//SNF2-related domain//Viral coat protein (S domain)	Chromodomain-helicase DNA-binding protein
Cluster-21200.22556-0R	HB-other	HB->HB-other	Cluster-21200.22556	581	PREDICTED: homeobox-leucine zipper [Prunus dulcis]	PREDICTED: Morus notabilis homeobox-leucine zipper protein HOX11 (LOC21385987), mRNA	--	Homeobox-leucine zipper protein HOX11 OS=Oryza sativa subsp. indica OX=39946 GN=HOX11 PE=2 SV=1	Homeobox KN domain//Cytochrome Cytochrome b558 alpha-subunit//Homeodomain	--
Cluster-21200.22651-0R	FAR1	FAR1	Cluster-21200.22651	3377	protein FAR1-RELATED SEQUENCE 7-like [Morus notabilis]	--	--	Protein FAR1-RELATED SEQUENCE 9 OS=Arabidopsis thaliana OX=3702 GN=FRS9 PE=2 SV=2	SWIM zinc finger	--
Cluster-21200.22655-1R	GRAS	GRAS	Cluster-21200.22655	2773	scarecrow-like protein 30 [Morus notabilis]||EXC10683.1 hypothetical protein L484_025267 [Morus notabilis]	PREDICTED: Cucurbita pepo subsp. pepo scarecrow-like protein 9 (LOC111800486), mRNA	--	Scarecrow-like protein 14 OS=Arabidopsis thaliana OX=3702 GN=SCL14 PE=1 SV=2	--	--
Cluster-21200.23047-1F	Others	Others	Cluster-21200.23047	1091	two-component response regulator ARR5 [Morus notabilis]||EXB82664.1 Two-component response regulator [Morus notabilis]	PREDICTED: Morus notabilis two-component response regulator ARR5 (LOC21410451), mRNA	two-component response regulator ARR-A family	Two-component response regulator ARR4 OS=Arabidopsis thaliana OX=3702 GN=ARR4 PE=1 SV=1	Response regulator receiver domain//AF-4 proto-oncoprotein C-terminal region	--
Cluster-21200.23047-2F	Others	Others	Cluster-21200.23047	1091	two-component response regulator ARR5 [Morus notabilis]||EXB82664.1 Two-component response regulator [Morus notabilis]	PREDICTED: Morus notabilis two-component response regulator ARR5 (LOC21410451), mRNA	two-component response regulator ARR-A family	Two-component response regulator ARR4 OS=Arabidopsis thaliana OX=3702 GN=ARR4 PE=1 SV=1	Response regulator receiver domain//AF-4 proto-oncoprotein C-terminal region	--
Cluster-21200.2371-0R	NAC	NAC	Cluster-21200.2371	3773	syntaxin-71 isoform X1 [Morus notabilis]	PREDICTED: Morus notabilis syntaxin-71 (LOC21397537), transcript variant X1, mRNA	syntaxin of plants SYP7	Syntaxin-71 OS=Arabidopsis thaliana OX=3702 GN=SYP71 PE=1 SV=1	Nucleopolyhedrovirus P10 protein//No apical meristem (NAM) protein	--
Cluster-21200.2371-2R	NAC	NAC	Cluster-21200.2371	3773	syntaxin-71 isoform X1 [Morus notabilis]	PREDICTED: Morus notabilis syntaxin-71 (LOC21397537), transcript variant X1, mRNA	syntaxin of plants SYP7	Syntaxin-71 OS=Arabidopsis thaliana OX=3702 GN=SYP71 PE=1 SV=1	Nucleopolyhedrovirus P10 protein//No apical meristem (NAM) protein	--
Cluster-21200.23861-0R	mTERF	mTERF	Cluster-21200.23861	3936	hypothetical protein L484_018547 [Morus notabilis]	PREDICTED: Morus notabilis transcription termination factor MTERF2, chloroplastic (LOC21401514), mRNA	mTERF domain-containing protein, mitochondrial	Transcription termination factor MTERF2, chloroplastic OS=Arabidopsis thaliana OX=3702 GN=MTERF2 PE=3 SV=1	mTERF	--
Cluster-21200.23954-1R	SNF2	SNF2	Cluster-21200.23954	5798	switch 2 [Morus notabilis]||EXB44640.1 Putative DNA repair and recombination protein RAD26-like protein [Morus notabilis]	PREDICTED: Morus notabilis switch 2 (LOC21393626), mRNA	DNA excision repair protein ERCC-6-like 2	Switch 2 OS=Arabidopsis thaliana OX=3702 GN=SWI2 PE=3 SV=1	AP-3 complex subunit delta-1//Peptidase family S49 N-terminal//Oxaloacetate decarboxylase, gamma chain//Translocation protein Sec62//Di-sulfide bridge nucleocytoplasmic transport domain//SNF2-related domain	Transcription-coupled repair protein CSB/RAD26 (contains SNF2 family DNA-dependent ATPase domain)
Cluster-21200.24128-2F	SET	SET	Cluster-21200.24128	3659	Histone-lysine N-methyltransferase, H3 lysine-9 specific SUVH6 [Morus notabilis]	PREDICTED: Morus notabilis histone-lysine N-methyltransferase, H3 lysine-9 specific SUVH6 (LOC21406794), mRNA		Histone-lysine N-methyltransferase, H3 lysine-9 specific SUVH5 OS=Arabidopsis thaliana OX=3702 GN=SUVH5 PE=1 SV=1	15-O-acetyltransferase Tri3//RAD9, RAD1, HUS1-interacting nuclear orphan protein//SET domain//Pre-SET motif	Histone H3 (Lys9) methyltransferase SUV39H1/Clr4, required for transcriptional silencing
Cluster-21200.24312-1F	SWI/SNF-SWI3	SWI/SNF-SWI3	Cluster-21200.24312	3874	lysine-specific histone demethylase 1 homolog 2 [Morus notabilis]||EXB37711.1 Lysine-specific histone demethylase 1-2-like protein [Morus notabilis]	PREDICTED: Morus notabilis lysine-specific histone demethylase 1 homolog 2 (LOC21393488), transcript variant X2, misc_RNA	--	Lysine-specific histone demethylase 1 homolog 2 OS=Arabidopsis thaliana OX=3702 GN=LDL2 PE=1 SV=1	FAD dependent oxidoreductase//FAD binding domain//D-isomer specific 2-hydroxyacid dehydrogenase, NAD binding domain//Flavin containing amine oxidoreductase//SWIRM domain//Pyridine nucleotide-disulphide oxidoreductase	Amine oxidase
Cluster-21200.24617-2F	HSF	HSF	Cluster-21200.24617	3796	heat stress transcription factor A-8 [Morus notabilis]||EXB53850.1 Heat stress transcription factor A-8 [Morus notabilis]	PREDICTED: Morus notabilis heat stress transcription factor A-8 (LOC21390189), mRNA	heat shock transcription factor, other eukaryote	Heat stress transcription factor A-8 OS=Arabidopsis thaliana OX=3702 GN=HSFA8 PE=2 SV=1	HSF-type DNA-binding//VIT family	--
Cluster-21200.24695-1F	MYB-related	MYB->MYB-related	Cluster-21200.24695	2652	transcriptional adapter ADA2a isoform X1 [Morus notabilis]||EXB98283.1 Transcriptional adapter ADA2 [Morus notabilis]	PREDICTED: Morus notabilis transcriptional adapter ADA2a (LOC21397414), transcript variant X2, mRNA	transcriptional adapter 2-alpha	Transcriptional adapter ADA2 OS=Oryza sativa subsp. japonica OX=39947 GN=ADA2 PE=1 SV=2	BED zinc finger//Autoinducer synthase//SWIRM domain//Zinc finger, ZZ type	Histone acetyltransferase complex SAGA/ADA, subunit ADA2
Cluster-21200.24852-0F	SNF2	SNF2	Cluster-21200.24852	4218	F-box protein At3g54460 [Morus notabilis]	PREDICTED: Morus notabilis F-box protein At3g54460 (LOC21406705), mRNA	--	F-box protein At3g54460 OS=Arabidopsis thaliana OX=3702 GN=At3g54460 PE=2 SV=1	F-box domain//Zinc finger, C3HC4 type (RING finger)//Type III restriction enzyme, res subunit//SNF2-related domain//F-box-like//CW-type Zinc Finger	Helicase-like transcription factor HLTF/DNA helicase RAD5, DEAD-box superfamily
Cluster-21200.24874-0R	TUB	TUB	Cluster-21200.24874	2549	tubby-like F-box protein 3 [Morus notabilis]	PREDICTED: Morus notabilis tubby-like F-box protein 3 (LOC112094700), mRNA	tubby and related proteins	Tubby-like F-box protein 3 OS=Arabidopsis thaliana OX=3702 GN=TULP3 PE=1 SV=1	Glycosyltransferase family 10 (fucosyltransferase) C-term	--
Cluster-21200.24874-2R	TUB	TUB	Cluster-21200.24874	2549	tubby-like F-box protein 3 [Morus notabilis]	PREDICTED: Morus notabilis tubby-like F-box protein 3 (LOC112094700), mRNA	tubby and related proteins	Tubby-like F-box protein 3 OS=Arabidopsis thaliana OX=3702 GN=TULP3 PE=1 SV=1	Glycosyltransferase family 10 (fucosyltransferase) C-term	--
Cluster-21200.24958-1R	NAC	NAC	Cluster-21200.24958	1367	uncharacterized protein LOC21402541 [Morus notabilis]||EXC13645.1 NAC domain-containing protein 69 [Morus notabilis]	--	--	Protein NTM1-like 9 OS=Arabidopsis thaliana OX=3702 GN=NTL9 PE=1 SV=1	No apical meristem (NAM) protein	--
Cluster-21200.24958-2R	NAC	NAC	Cluster-21200.24958	1367	uncharacterized protein LOC21402541 [Morus notabilis]||EXC13645.1 NAC domain-containing protein 69 [Morus notabilis]	--	--	Protein NTM1-like 9 OS=Arabidopsis thaliana OX=3702 GN=NTL9 PE=1 SV=1	No apical meristem (NAM) protein	--
Cluster-21200.2509-1R	C3H	C3H	Cluster-21200.2509	4332	zinc finger CCCH domain-containing protein 30 [Morus notabilis]||EXC35378.1 Zinc finger CCCH domain-containing protein 30 [Morus notabilis]	PREDICTED: Morus notabilis zinc finger CCCH domain-containing protein 30 (LOC21409348), mRNA	--	Zinc finger CCCH domain-containing protein 6 OS=Arabidopsis thaliana OX=3702 GN=At1g19860 PE=1 SV=1	Zinc finger C-x8-C-x5-C-x3-H type (and similar)	--
Cluster-21200.25118-1R	bZIP	bZIP	Cluster-21200.25118	929	bZIP transcription factor 44 [Morus notabilis]||EXC04411.1 Ocs element-binding factor 1 [Morus notabilis]	PREDICTED: Morus notabilis bZIP transcription factor 44 (LOC21392103), mRNA	bZIP transcription factor 1/2/11/44/53	bZIP transcription factor 44 OS=Arabidopsis thaliana OX=3702 GN=BZIP44 PE=1 SV=1	Basic region leucine zipper//bZIP transcription factor//WTAP/Mum2p family//bZIP Maf transcription factor//TolA binding protein trimerisation//Ribosome associated membrane protein RAMP4//Homeobox associated leucine zipper	--
Cluster-21200.25334-0F	TRAF	TRAF	Cluster-21200.25334	1593	BTB/POZ domain-containing protein At4g08455 [Morus notabilis]||EXC04743.1 BTB/POZ domain-containing protein [Morus notabilis]	PREDICTED: Morus notabilis BTB/POZ domain-containing protein At4g08455 (LOC21386987), mRNA	speckle-type POZ protein	BTB/POZ domain-containing protein At4g08455 OS=Arabidopsis thaliana OX=3702 GN=At4g08455 PE=1 SV=1	BTB/POZ domain	Speckle-type POZ protein SPOP and related proteins with TRAF, MATH and BTB/POZ domains
Cluster-21200.2583-1R	Others	Others	Cluster-21200.2583	1048	two-component response regulator ARR5 [Morus notabilis]||EXC32234.1 Two-component response regulator [Morus notabilis]	PREDICTED: Morus notabilis two-component response regulator ARR5 (LOC21388228), mRNA	two-component response regulator ARR-A family	Two-component response regulator ARR5 OS=Arabidopsis thaliana OX=3702 GN=ARR5 PE=1 SV=2	Response regulator receiver domain	--
Cluster-21200.2613-2R	Others	Others	Cluster-21200.2613	939	two-component response regulator ARR9 [Morus notabilis]||EXB62659.1 Two-component response regulator [Morus notabilis]	PREDICTED: Morus notabilis two-component response regulator ORR9 (LOC21406708), mRNA	two-component response regulator ARR-A family	Two-component response regulator ORR9 OS=Oryza sativa subsp. indica OX=39946 GN=RR9 PE=2 SV=1	Response regulator receiver domain	--
Cluster-21200.26237-0F	MYB	MYB->MYB	Cluster-21200.26237	1421	transcription factor DIVARICATA [Morus notabilis]||EXC23690.1 Transcription factor [Morus notabilis]	PREDICTED: Morus notabilis transcription factor DIVARICATA (LOC21398688), mRNA	--	Transcription factor DIVARICATA OS=Antirrhinum majus OX=4151 GN=DIVARICATA PE=2 SV=1	TEA/ATTS domain	--
Cluster-21200.26408-0F	mTERF	mTERF	Cluster-21200.26408	3992	transcription termination factor MTERF15, mitochondrial [Morus notabilis]	PREDICTED: Morus notabilis transcription termination factor MTERF15, mitochondrial (LOC21402015), mRNA	--	Transcription termination factor MTERF15, mitochondrial OS=Arabidopsis thaliana OX=3702 GN=MTERF15 PE=2 SV=1	mTERF	--
Cluster-21200.2660-2R	MYB	MYB->MYB	Cluster-21200.2660	1344	transcription factor MYB8 [Morus notabilis]	PREDICTED: Morus notabilis transcription factor MYB8 (LOC21405758), mRNA	transcription factor MYB, plant	Transcription factor MYB3 OS=Arabidopsis thaliana OX=3702 GN=MYB3 PE=1 SV=1	--	--
Cluster-21200.2669-2F	MYB-related	MYB->MYB-related	Cluster-21200.2669	1483	transcription factor WER [Morus notabilis]||EXB82595.1 Transcription factor WER [Morus notabilis]	PREDICTED: Morus notabilis transcription factor WER (LOC21410381), mRNA	transcription factor MYB, plant	Transcription factor WER OS=Arabidopsis thaliana OX=3702 GN=WER PE=1 SV=1	--	--
Cluster-21200.26907-0R	bZIP	bZIP	Cluster-21200.26907	3740	LOW QUALITY PROTEIN: transcription factor TGA9 [Morus notabilis]	PREDICTED: Morus notabilis transcription factor TGA9 (LOC21405163), mRNA	transcription factor TGA	Transcription factor TGA9 OS=Arabidopsis thaliana OX=3702 GN=TGA9 PE=1 SV=1	bZIP Maf transcription factor//bZIP transcription factor//Basic region leucine zipper//Ribosomal protein L35//Apolipoprotein CIII (Apo-CIII)//Seed dormancy control	--
Cluster-21200.27026-2F	MYB-related	MYB->MYB-related	Cluster-21200.27026	2621	uncharacterized protein LOC21401380 [Morus notabilis]	PREDICTED: Morus notabilis uncharacterized LOC21401380 (LOC21401380), mRNA	--	--	Bromodomain	--
Cluster-21200.27035-0F	HB-HD-ZIP	HB->HB-HD-ZIP	Cluster-21200.27035	1786	homeobox-leucine zipper protein HAT3 [Morus notabilis]||EXB37628.1 Homeobox-leucine zipper protein HAT3 [Morus notabilis]	PREDICTED: Morus notabilis homeobox-leucine zipper protein HAT3 (LOC21404674), mRNA	homeobox-leucine zipper protein	Homeobox-leucine zipper protein HAT3 OS=Arabidopsis thaliana OX=3702 GN=HAT3 PE=1 SV=2	Homeodomain//Homeobox associated leucine zipper//Alpha conotoxin precursor//Initiation control protein YabA//HD-ZIP protein N terminus//Nuclear receptor-binding factor 2, autophagy regulator//Homeobox KN domain	--
Cluster-21200.27137-0R	NAC	NAC	Cluster-21200.27137	2210	NAC domain-containing protein 74 [Morus notabilis]	PREDICTED: Morus notabilis NAC domain-containing protein 71 (LOC21406066), transcript variant X2, mRNA	--	NAC domain-containing protein 71 OS=Arabidopsis thaliana OX=3702 GN=NAC071 PE=2 SV=1	No apical meristem (NAM) protein	--
Cluster-21200.2718-1F	mTERF	mTERF	Cluster-21200.2718	1883	Mitochodrial transcription termination factor [Parasponia andersonii]	PREDICTED: Morus notabilis uncharacterized LOC21403159 (LOC21403159), mRNA	mTERF domain-containing protein, mitochondrial	--	mTERF	--
Cluster-21200.27224-1R	bHLH	bHLH	Cluster-21200.27224	2307	transcription factor bHLH130 [Morus notabilis]||EXC30908.1 hypothetical protein L484_028088 [Morus notabilis]	PREDICTED: Morus notabilis transcription factor bHLH130 (LOC21410688), mRNA	--	Transcription factor bHLH130 OS=Arabidopsis thaliana OX=3702 GN=BHLH130 PE=1 SV=1	Helix-loop-helix DNA-binding domain	--
Cluster-21200.27415-0F	MADS-M-type	MADS->MADS-M-type	Cluster-21200.27415	2722	hypothetical protein RHGRI_021784 [Rhododendron griersonianum]	PREDICTED: Prunus persica agamous-like MADS-box protein AGL104 (LOC18793006), mRNA	--	Agamous-like MADS-box protein AGL104 OS=Arabidopsis thaliana OX=3702 GN=AGL104 PE=1 SV=1	SRF-type transcription factor (DNA-binding and dimerisation domain)//Proteasome subunit A N-terminal signature	--
Cluster-21200.27416-0R	HB-HD-ZIP	HB->HB-HD-ZIP	Cluster-21200.27416	1716	homeobox-leucine zipper protein ATHB-13 [Morus notabilis]||EXB63849.1 Homeobox-leucine zipper protein ATHB-13 [Morus notabilis]	PREDICTED: Morus notabilis homeobox-leucine zipper protein ATHB-13 (LOC21403987), mRNA	homeobox-leucine zipper protein	Homeobox-leucine zipper protein ATHB-13 OS=Arabidopsis thaliana OX=3702 GN=ATHB-13 PE=2 SV=2	Homeobox KN domain//Zfx / Zfy transcription activation region//K-box region//Type II secretion system (T2SS), protein M//Homeobox associated leucine zipper//Homeodomain	--
Cluster-21200.27417-0F	HB-HD-ZIP	HB->HB-HD-ZIP	Cluster-21200.27417	1714	homeobox-leucine zipper protein ATHB-13 [Morus notabilis]||EXB63849.1 Homeobox-leucine zipper protein ATHB-13 [Morus notabilis]	PREDICTED: Morus notabilis homeobox-leucine zipper protein ATHB-13 (LOC21403987), mRNA	homeobox-leucine zipper protein	Homeobox-leucine zipper protein ATHB-13 OS=Arabidopsis thaliana OX=3702 GN=ATHB-13 PE=2 SV=2	Zfx / Zfy transcription activation region//K-box region//Homeobox KN domain//Homeodomain//Homeobox associated leucine zipper//Type II secretion system (T2SS), protein M	--
Cluster-21200.2742-1R	C2C2-GATA	C2C2->C2C2-GATA	Cluster-21200.2742	2561	GATA transcription factor 1 [Morus notabilis]||XP_024021769.1 GATA transcription factor 1 [Morus notabilis]||XP_024021770.1 GATA transcription factor 1 [Morus notabilis]	PREDICTED: Morus notabilis GATA transcription factor 1 (LOC21407667), transcript variant X1, mRNA	--	GATA transcription factor 1 OS=Arabidopsis thaliana OX=3702 GN=GATA1 PE=2 SV=2	GATA zinc finger//ATP synthase protein 8//MerC mercury resistance protein	--
Cluster-21200.27515-0R	Whirly	Whirly	Cluster-21200.27515	1520	single-stranded DNA-binding protein WHY2, mitochondrial [Morus notabilis]	PREDICTED: Morus notabilis single-stranded DNA-binding protein WHY2, mitochondrial (LOC21395849), mRNA	--	Single-stranded DNA-binding protein WHY2, mitochondrial OS=Arabidopsis thaliana OX=3702 GN=WHY2 PE=1 SV=1	Whirly transcription factor	--
Cluster-21200.27594-1F	NF-YA	NF-Y->NF-YA	Cluster-21200.27594	1932	nuclear transcription factor Y subunit A-1 isoform X2 [Morus notabilis]||EXC04782.1 Nuclear transcription factor Y subunit A-9 [Morus notabilis]	PREDICTED: Morus notabilis nuclear transcription factor Y subunit A-1 (LOC21391281), transcript variant X5, mRNA	nuclear transcription factor Y, alpha	Nuclear transcription factor Y subunit A-1 OS=Arabidopsis thaliana OX=3702 GN=NFYA1 PE=2 SV=1	CCAAT-binding transcription factor (CBF-B/NF-YA) subunit B	--
Cluster-21200.27595-1F	NF-YA	NF-Y->NF-YA	Cluster-21200.27595	339	--	PREDICTED: Morus notabilis nuclear transcription factor Y subunit A-1 (LOC21391281), transcript variant X5, mRNA	--	--	--	--
Cluster-21200.27602-0F	B3-ARF	B3->B3-ARF	Cluster-21200.27602	2776	auxin response factor 2A [Morus notabilis]	PREDICTED: Morus notabilis auxin response factor 2A (LOC21403348), mRNA	--	Auxin response factor 2A OS=Solanum lycopersicum OX=4081 GN=ARF2A PE=1 SV=1	Auxin response factor//B3 DNA binding domain	--
Cluster-21200.27682-1F	FAR1	FAR1	Cluster-21200.27682	4438	protein FAR1-RELATED SEQUENCE 3-like [Morus notabilis]	PREDICTED: Morus notabilis protein FAR1-RELATED SEQUENCE 3-like (LOC112093000), mRNA	--	Protein FAR1-RELATED SEQUENCE 3 OS=Arabidopsis thaliana OX=3702 GN=FRS3 PE=1 SV=2	DNA-directed RNA polymerase I subunit RPA34.5//Oxaloacetate decarboxylase, gamma chain//N-glycosylation protein//AP-3 complex subunit delta-1//Adenovirus minor core protein PV//Helicase associated domain (HA2)//Peptidase family S49 N-terminal//SWIM zinc finger//Translocation protein Sec62	--
Cluster-21200.27689-1F	mTERF	mTERF	Cluster-21200.27689	1828	transcription termination factor MTERF8, chloroplastic [Morus notabilis]	PREDICTED: Morus notabilis transcription termination factor MTERF15, mitochondrial-like (LOC112091973), mRNA	mTERF domain-containing protein, mitochondrial	--	mTERF	--
Cluster-21200.27693-2F	mTERF	mTERF	Cluster-21200.27693	542	transcription termination factor MTERF8, chloroplastic [Morus notabilis]	--	mTERF domain-containing protein, mitochondrial	--	mTERF	--
Cluster-21200.2792-2R	NAC	NAC	Cluster-21200.2792	1352	NAC domain-containing protein 22 [Morus notabilis]||EXB95385.1 Putative NAC domain-containing protein 94 [Morus notabilis]	PREDICTED: Morus notabilis NAC domain-containing protein 22 (LOC21397501), mRNA	--	NAC domain-containing protein 6 OS=Glycine max OX=3847 GN=NAC6 PE=2 SV=1	No apical meristem (NAM) protein//Occlusion-derived virus envelope protein ODV-E18//Accessory gene regulator B	--
Cluster-21200.2795-1F	NF-YC	NF-Y->NF-YC	Cluster-21200.2795	998	DNA polymerase epsilon subunit C [Morus notabilis]	PREDICTED: Morus notabilis DNA polymerase epsilon subunit C (LOC112092933), mRNA	--	DNA polymerase epsilon subunit 4 OS=Drosophila melanogaster OX=7227 GN=PolE4 PE=2 SV=1	CENP-W protein//Core histone H2A/H2B/H3/H4	--
Cluster-21200.27969-2R	Coactivator p15	Coactivator p15	Cluster-21200.27969	2374	uncharacterized protein LOC21406258 [Morus notabilis]	PREDICTED: Morus notabilis uncharacterized LOC21406258 (LOC21406258), mRNA	--	RNA polymerase II transcriptional coactivator KELP OS=Arabidopsis thaliana OX=3702 GN=KELP PE=1 SV=1	Transcriptional Coactivator p15 (PC4)//Zinc knuckle//SWI5-dependent HO expression protein 3//BED zinc finger	Transcriptional coactivator
Cluster-21200.27978-2R	C2C2-GATA	C2C2->C2C2-GATA	Cluster-21200.27978	1428	hypothetical protein HU200_032716 [Digitaria exilis]	PREDICTED: Morus notabilis GATA transcription factor 26 (LOC21406792), mRNA	--	GATA transcription factor 27 OS=Arabidopsis thaliana OX=3702 GN=GATA27 PE=2 SV=1	GATA zinc finger	--
Cluster-21200.28021-2F	Others	Others	Cluster-21200.28021	526	two-component response regulator ARR2 [Morus notabilis]||EXC15931.1 Putative two-component response regulator [Morus notabilis]	--	two-component response regulator ARR-B family	Two-component response regulator ARR2 OS=Arabidopsis thaliana OX=3702 GN=ARR2 PE=1 SV=1	Response regulator receiver domain	--
Cluster-21200.2803-2R	bHLH	bHLH	Cluster-21200.2803	2090	transcription factor bHLH78 [Morus notabilis]||EXB84492.1 hypothetical protein L484_015823 [Morus notabilis]	PREDICTED: Morus notabilis transcription factor bHLH78 (LOC21398904), mRNA	--	Transcription factor bHLH62 OS=Arabidopsis thaliana OX=3702 GN=BHLH62 PE=2 SV=1	KNTase C-terminal domain//Helix-loop-helix DNA-binding domain//Ribosome biogenesis protein SLX9	--
Cluster-21200.28069-0R	C3H	C3H	Cluster-21200.28069	3430	Zinc finger CCCH domain-containing protein 58 [Morus notabilis]	PREDICTED: Morus notabilis zinc finger CCCH domain-containing protein 34 (LOC21406347), mRNA	--	Zinc finger CCCH domain-containing protein 34 OS=Arabidopsis thaliana OX=3702 GN=At3g06410 PE=2 SV=2	Cobalamin synthesis G C-terminus//Zinc finger C-x8-C-x5-C-x3-H type (and similar)	--
Cluster-21200.28099-1F	Others	Others	Cluster-21200.28099	1121	hypothetical protein IFM89_028670 [Coptis chinensis]	--	--	B-box zinc finger protein 22 OS=Arabidopsis thaliana OX=3702 GN=BBX22 PE=1 SV=2	B-box zinc finger	--
Cluster-21200.28238-2F	bHLH	bHLH	Cluster-21200.28238	2376	transcription factor bHLH87 [Morus notabilis]||EXC07679.1 hypothetical protein L484_003123 [Morus notabilis]	PREDICTED: Morus notabilis transcription factor bHLH87 (LOC21386667), mRNA	--	Transcription factor bHLH87 OS=Arabidopsis thaliana OX=3702 GN=BHLH87 PE=1 SV=1	A49-like RNA polymerase I associated factor//Helix-loop-helix DNA-binding domain	--
Cluster-21200.2851-2R	MADS-MIKC	MADS->MADS-MIKC	Cluster-21200.2851	1040	floral homeotic protein DEFICIENS isoform X2 [Morus notabilis]	--	MADS-box transcription factor, plant	Agamous-like MADS-box protein AP3 OS=Vitis vinifera OX=29760 GN=AP3 PE=2 SV=1	C terminal SARAH domain of Mst1//SRF-type transcription factor (DNA-binding and dimerisation domain)//bZIP transcription factor//Basic region leucine zipper//K-box region	--
Cluster-21200.28699-0F	CPP	CPP	Cluster-21200.28699	3571	protein tesmin/TSO1-like CXC 2 [Morus notabilis]	PREDICTED: Morus notabilis protein tesmin/TSO1-like CXC 2 (LOC21389081), mRNA	protein lin-54	Protein tesmin/TSO1-like CXC 3 OS=Arabidopsis thaliana OX=3702 GN=TCX3 PE=1 SV=1	Phosphate transport (Pho88)//Acyl-ATP thioesterase	Metallothionein-like protein
Cluster-21200.28864-1R	HB-HD-ZIP	HB->HB-HD-ZIP	Cluster-21200.28864	1420	Homeobox-leucine zipper protein HOX3 [Morus notabilis]	PREDICTED: Morus notabilis homeobox-leucine zipper protein HOX3 (LOC21400359), mRNA	homeobox-leucine zipper protein	Homeobox-leucine zipper protein HOX3 OS=Oryza sativa subsp. indica OX=39946 GN=HOX3 PE=1 SV=1	Homeodomain//Homeobox associated leucine zipper//Initiation control protein YabA//Homeobox KN domain	--
Cluster-21200.2887-2R	LOB	LOB	Cluster-21200.2887	725	LOB domain-containing protein 1 [Morus notabilis]||EXB83877.1 hypothetical protein L484_023484 [Morus notabilis]	--	--	LOB domain-containing protein 4 OS=Arabidopsis thaliana OX=3702 GN=LBD4 PE=1 SV=1	--	--
Cluster-21200.2888-0R	MYB-related	MYB->MYB-related	Cluster-21200.2888	1551	transcription factor MYB30 [Morus notabilis]||EXB23819.1 Transcription factor TT2 [Morus notabilis]||QLF96261.1 R2R3-myeloblastosis protein [Morus alba]	PREDICTED: Morus notabilis transcription factor MYB30 (LOC21392905), mRNA	transcription factor MYB, plant	Transcription factor MYB123 OS=Actinidia chinensis var. chinensis OX=1590841 GN=MYB123 PE=1 SV=1	--	--
Cluster-21200.2888-1R	MYB-related	MYB->MYB-related	Cluster-21200.2888	1551	transcription factor MYB30 [Morus notabilis]||EXB23819.1 Transcription factor TT2 [Morus notabilis]||QLF96261.1 R2R3-myeloblastosis protein [Morus alba]	PREDICTED: Morus notabilis transcription factor MYB30 (LOC21392905), mRNA	transcription factor MYB, plant	Transcription factor MYB123 OS=Actinidia chinensis var. chinensis OX=1590841 GN=MYB123 PE=1 SV=1	--	--
Cluster-21200.29505-1F	AP2/ERF-ERF	AP2/ERF->AP2/ERF-ERF	Cluster-21200.29505	1350	LOW QUALITY PROTEIN: ethylene-responsive transcription factor ERF034 [Morus notabilis]	PREDICTED: Morus notabilis ethylene-responsive transcription factor ERF034 (LOC21404648), mRNA	--	Ethylene-responsive transcription factor ERF034 OS=Arabidopsis thaliana OX=3702 GN=ERF034 PE=2 SV=2	AP2 domain//Macoilin family//Presenilin	--
Cluster-21200.29670-1F	HB-KNOX	HB->HB-KNOX	Cluster-21200.29670	1420	Homeobox protein knotted-1-like 1 [Morus notabilis]	PREDICTED: Morus notabilis homeobox protein knotted-1-like 1 (LOC21389151), mRNA	--	Homeobox protein knotted-1-like 1 OS=Oryza sativa subsp. japonica OX=39947 GN=OSH6 PE=2 SV=1	KNOX1 domain//KNOX2 domain//Homeodomain//Homeobox KN domain//ELK domain	--
Cluster-21200.29735-2R	C2H2	C2H2	Cluster-21200.29735	336	hypothetical protein PR202_ga19354 [Eleusine coracana subsp. coracana]	--	--	Protein indeterminate-domain 4, chloroplastic OS=Arabidopsis thaliana OX=3702 GN=IDD4 PE=1 SV=1	--	--
Cluster-21200.29763-2R	GRF	GRF	Cluster-21200.29763	1914	growth-regulating factor 9 [Morus notabilis]	PREDICTED: Morus notabilis growth-regulating factor 9 (LOC21405270), mRNA	--	Growth-regulating factor 9 OS=Arabidopsis thaliana OX=3702 GN=GRF9 PE=1 SV=1	CCCH zinc finger in TRM13 protein//QLQ	--
Cluster-21200.30003-1R	NAC	NAC	Cluster-21200.30003	917	protein ATAF2-like [Morus notabilis]	--	--	NAC transcription factor 25 OS=Arabidopsis thaliana OX=3702 GN=NAC025 PE=2 SV=1	Translocon-associated protein, gamma subunit (TRAP-gamma)//No apical meristem (NAM) protein	--
Cluster-21200.31119-0R	AUX/IAA	AUX/IAA	Cluster-21200.31119	1475	auxin-responsive protein IAA27 [Cannabis sativa]	PREDICTED: Morus notabilis auxin-responsive protein IAA21 (LOC21408902), mRNA	auxin-responsive protein IAA	Auxin-responsive protein IAA8 OS=Arabidopsis thaliana OX=3702 GN=IAA8 PE=1 SV=1	--	--
Cluster-21200.3250-0R	GNAT	GNAT	Cluster-21200.3250	1420	FkbH domain containing protein [Parasponia andersonii]	PREDICTED: Morus notabilis serotonin N-acetyltransferase 2, chloroplastic (LOC21409181), mRNA	aralkylamine N-acetyltransferase	Serotonin N-acetyltransferase 2, chloroplastic OS=Oryza sativa subsp. japonica OX=39947 GN=SNAT2 PE=1 SV=1	FR47-like protein//Acetyltransferase (GNAT) family//Acetyltransferase (GNAT) domain//Phosphoprotein//Lysine-rich CEACAM1 co-isolated protein family//AP-3 complex subunit delta-1//Acetyltransferase (GNAT) domain	--
Cluster-21200.3289-0R	WRKY	WRKY	Cluster-21200.3289	1214	probable WRKY transcription factor 12 [Morus notabilis]	PREDICTED: Morus notabilis probable WRKY transcription factor 12 (LOC21385233), mRNA	--	Probable WRKY transcription factor 12 OS=Arabidopsis thaliana OX=3702 GN=WRKY12 PE=1 SV=1	WRKY DNA -binding domain	--
Cluster-21200.3316-2F	C2C2-YABBY	C2C2->C2C2-YABBY	Cluster-21200.3316	773	non-histone chromosomal protein 6-like [Quercus suber]	--	--	Non-histone chromosomal protein 6 OS=Cryptococcus neoformans var. neoformans serotype D (strain B-3501A) OX=283643 GN=NHP6 PE=3 SV=1	YABBY protein//Ryanodine Receptor TM 4-6	HMG box-containing protein
Cluster-21200.3332-1R	B3	B3->B3	Cluster-21200.3332	1438	B3 domain-containing transcription factor VRN1 isoform X2 [Morus notabilis]	--	--	B3 domain-containing transcription factor VRN1 OS=Arabidopsis thaliana OX=3702 GN=VRN1 PE=1 SV=1	B3 DNA binding domain	--
Cluster-21200.3424-1F	mTERF	mTERF	Cluster-21200.3424	2283	transcription termination factor MTEF18, mitochondrial [Morus notabilis]	PREDICTED: Morus notabilis transcription termination factor MTEF18, mitochondrial (LOC21389677), mRNA	--	Transcription termination factor MTEF18, mitochondrial OS=Arabidopsis thaliana OX=3702 GN=MTERF18 PE=1 SV=1	mTERF	--
Cluster-21200.3741-0R	C3H	C3H	Cluster-21200.3741	4056	zinc finger CCCH domain-containing protein 12 isoform X3 [Morus notabilis]	PREDICTED: Morus notabilis zinc finger CCCH domain-containing protein 12 (LOC21385455), transcript variant X5, mRNA	--	Zinc finger CCCH domain-containing protein 12 OS=Arabidopsis thaliana OX=3702 GN=At1g32360 PE=2 SV=1	Anemonia sulcata toxin III family//Zinc finger C-x8-C-x5-C-x3-H type (and similar)//Oligopeptide/dipeptide transporter, C-terminal region	--
Cluster-21200.3956-2F	mTERF	mTERF	Cluster-21200.3956	1935	transcription termination factor MTERF5, chloroplastic [Morus notabilis]||EXC31356.1 hypothetical protein L484_017637 [Morus notabilis]	PREDICTED: Morus notabilis transcription termination factor MTERF5, chloroplastic (LOC21400626), mRNA	mTERF domain-containing protein, mitochondrial	Transcription termination factor MTERF5, chloroplastic OS=Arabidopsis thaliana OX=3702 GN=MTERF5 PE=1 SV=1	mTERF	--
Cluster-21200.4125-0R	mTERF	mTERF	Cluster-21200.4125	3337	pentatricopeptide repeat-containing protein At4g38150 [Morus notabilis]||XP_024017678.1 pentatricopeptide repeat-containing protein At4g38150 [Morus notabilis]||EXB40453.1 hypothetical protein L484_013756 [Morus notabilis]	PREDICTED: Morus notabilis transcription termination factor MTERF6, chloroplastic/mitochondrial (LOC21396921), transcript variant X1, mRNA	--	Transcription termination factor MTERF6, chloroplastic/mitochondrial OS=Arabidopsis thaliana OX=3702 GN=MTERF6 PE=2 SV=1	Iron dependent repressor, metal binding and dimerisation domain//Alphaherpesvirus tegument protein US9//PyrBI operon leader peptide//mTERF	--
Cluster-21200.4240-1R	NAC	NAC	Cluster-21200.4240	3327	hypothetical protein G4B88_024689 [Cannabis sativa]	PREDICTED: Morus notabilis protein CUP-SHAPED COTYLEDON 3 (LOC21389109), mRNA	--	Protein CUP-SHAPED COTYLEDON 3 OS=Arabidopsis thaliana OX=3702 GN=NAC031 PE=1 SV=1	Late nodulin protein//No apical meristem (NAM) protein//TRIC channel	--
Cluster-21200.4309-1R	AP2/ERF-AP2	AP2/ERF->AP2/ERF-AP2	Cluster-21200.4309	1536	ethylene-responsive transcription factor RAP2-7 isoform X1 [Morus notabilis]	PREDICTED: Morus notabilis ethylene-responsive transcription factor RAP2-7 (LOC21394466), transcript variant X1, mRNA	AP2-like factor, euAP2 lineage	APETALA2-like protein 1 OS=Oryza sativa subsp. indica OX=39946 GN=AP2-1 PE=2 SV=2	Androgen receptor//AP2 domain//Transcription factor IIA, alpha/beta subunit//Chitin biosynthesis protein CHS5 N-terminus	--
Cluster-21200.4632-0F	Trihelix	Trihelix	Cluster-21200.4632	4024	uncharacterized protein LOC21385762 isoform X2 [Morus notabilis]	PREDICTED: Morus notabilis ribonuclease J (LOC21385762), transcript variant X2, mRNA	--	Ribonuclease J OS=Arabidopsis thaliana OX=3702 GN=RNJ PE=1 SV=1	Chitin synthase	Predicted cleavage and polyadenylation specificity factor (CPSF subunit)
Cluster-21200.4636-1R	Others	Others	Cluster-21200.4636	1206	zinc finger protein CONSTANS-LIKE 5 [Morus notabilis]||EXB94549.1 Zinc finger protein CONSTANS-LIKE 5 [Morus notabilis]	PREDICTED: Morus notabilis zinc finger protein CONSTANS-LIKE 5 (LOC21405659), mRNA	--	Zinc finger protein CONSTANS-LIKE 5 OS=Arabidopsis thaliana OX=3702 GN=COL5 PE=2 SV=2	G-protein coupled receptor ligand 15//B-box zinc finger//CCT motif	--
Cluster-21200.4793-2R	MADS-M-type	MADS->MADS-M-type	Cluster-21200.4793	1796	Agamous-like MADS-box protein AGL61 [Morus notabilis]	--	--	Agamous-like MADS-box protein AGL61 OS=Arabidopsis thaliana OX=3702 GN=AGL61 PE=1 SV=1	SRF-type transcription factor (DNA-binding and dimerisation domain)	--
Cluster-21200.4862-0F	mTERF	mTERF	Cluster-21200.4862	1802	uncharacterized protein LOC21386239 [Morus notabilis]	PREDICTED: Morus notabilis uncharacterized LOC21386239 (LOC21386239), mRNA	mTERF domain-containing protein, mitochondrial	Transcription termination factor MTERF15, mitochondrial OS=Arabidopsis thaliana OX=3702 GN=MTERF15 PE=2 SV=1	mTERF	--
Cluster-21200.4978-1F	E2F-DP	E2F-DP	Cluster-21200.4978	6430	transcription factor E2FB isoform X2 [Morus notabilis]	PREDICTED: Morus notabilis transcription factor E2FB (LOC21399375), transcript variant X2, mRNA	transcription factor E2F3	Transcription factor E2FB OS=Arabidopsis thaliana OX=3702 GN=E2FB PE=1 SV=1	E2F transcription factor CC-MB domain//Photosystem I reaction centre subunit IX / PsaJ	Transcription factor E2F/dimerization partner (TDP)
Cluster-21200.5006-0R	B3-ARF	B3->B3-ARF	Cluster-21200.5006	2397	auxin response factor 18 [Morus notabilis]	PREDICTED: Morus notabilis auxin response factor 18 (LOC21385162), mRNA	--	Auxin response factor 18 OS=Oryza sativa subsp. japonica OX=39947 GN=ARF18 PE=2 SV=1	B3 DNA binding domain//Auxin response factor	--
Cluster-21200.5110-2R	FAR1	FAR1	Cluster-21200.5110	3718	protein FAR1-RELATED SEQUENCE 8 isoform X1 [Morus notabilis]||EXB67259.1 Protein FAR1-RELATED SEQUENCE 8 [Morus notabilis]	PREDICTED: Morus notabilis protein FAR1-RELATED SEQUENCE 8 (LOC21408423), transcript variant X1, mRNA	zinc finger SWIM domain-containing protein 3	Protein FAR1-RELATED SEQUENCE 8 OS=Arabidopsis thaliana OX=3702 GN=FRS8 PE=2 SV=2	Transposase, Mutator family//Alpha amylase inhibitor//SWIM zinc finger//HrpA pilus formation protein	--
Cluster-21200.5492-0R	HB-WOX	HB->HB-WOX	Cluster-21200.5492	3149	WUSCHEL-related homeobox 8 [Broussonetia papyrifera]	Broussonetia papyrifera WUSCHEL-related homeobox 8 (WOX8) mRNA, complete cds	--	WUSCHEL-related homeobox 9 OS=Arabidopsis thaliana OX=3702 GN=WOX9 PE=2 SV=1	Homeodomain	--
Cluster-21200.5654-1F	C2H2	C2H2	Cluster-21200.5654	1608	zinc finger protein ZAT5 [Morus notabilis]||EXB75903.1 Zinc finger protein ZAT5 [Morus notabilis]	PREDICTED: Morus notabilis zinc finger protein ZAT5 (LOC21405392), mRNA	--	Zinc finger protein ZAT5 OS=Arabidopsis thaliana OX=3702 GN=ZAT5 PE=2 SV=1	--	--
Cluster-21200.5709-1R	C2C2-GATA	C2C2->C2C2-GATA	Cluster-21200.5709	1625	GATA transcription factor 15 [Morus notabilis]||EXB55757.1 GATA transcription factor 15 [Morus notabilis]	PREDICTED: Morus notabilis GATA transcription factor 15 (LOC21391145), mRNA	--	GATA transcription factor 15 OS=Arabidopsis thaliana OX=3702 GN=GATA15 PE=2 SV=2	GATA zinc finger	--
Cluster-21200.6111-0F	bHLH	bHLH	Cluster-21200.6111	1107	transcription factor UNE10 [Morus notabilis]	PREDICTED: Morus notabilis transcription factor UNE10 (LOC21404618), mRNA	--	Transcription factor UNE10 OS=Arabidopsis thaliana OX=3702 GN=UNE10 PE=2 SV=1	Shadow of prion protein, neuroprotective//Helix-loop-helix DNA-binding domain//GrpE//Macoilin family//Class II histocompatibility antigen, beta domain//CDC45-like protein//Presenilin	--
Cluster-21200.6622-0F	OFP	OFP	Cluster-21200.6622	1543	transcription repressor OFP1 [Morus notabilis]||EXC19550.1 hypothetical protein L484_010681 [Morus notabilis]	PREDICTED: Morus notabilis transcription repressor OFP1 (LOC21393970), mRNA	--	Transcription repressor OFP4 OS=Arabidopsis thaliana OX=3702 GN=OFP4 PE=1 SV=1	DNA-binding domain	--
Cluster-21200.6896-0R	AP2/ERF-AP2	AP2/ERF->AP2/ERF-AP2	Cluster-21200.6896	1466	Ethylene-responsive transcription factor WRI1 [Morus notabilis]	PREDICTED: Morus notabilis ethylene-responsive transcription factor WRI1 (LOC21385532), mRNA	--	AP2-like ethylene-responsive transcription factor At1g16060 OS=Arabidopsis thaliana OX=3702 GN=At1g16060 PE=2 SV=1	AP2 domain	--
Cluster-21200.7025-1F	WRKY	WRKY	Cluster-21200.7025	1910	probable WRKY transcription factor 75 [Morus notabilis]||EXB40317.1 putative WRKY transcription factor 75 [Morus notabilis]	PREDICTED: Morus notabilis probable WRKY transcription factor 75 (LOC21400454), mRNA	--	Probable WRKY transcription factor 75 OS=Arabidopsis thaliana OX=3702 GN=WRKY75 PE=1 SV=1	SNF2-related domain//WRKY DNA -binding domain	--
Cluster-21200.7218-0F	B3-ARF	B3->B3-ARF	Cluster-21200.7218	3135	Auxin response factor 3 [Morus notabilis]	PREDICTED: Morus notabilis auxin response factor 3 (LOC21398161), mRNA	auxin response factor	Auxin response factor 3 OS=Arabidopsis thaliana OX=3702 GN=ARF3 PE=1 SV=2	Cyclotide family//B3 DNA binding domain//Auxin response factor	--
Cluster-21200.7348-0R	C2C2-GATA	C2C2->C2C2-GATA	Cluster-21200.7348	3323	GATA transcription factor 8 [Morus notabilis]||EXB51749.1 GATA transcription factor 9 [Morus notabilis]	PREDICTED: Morus notabilis GATA transcription factor 8 (LOC21386217), mRNA	--	GATA transcription factor 8 OS=Arabidopsis thaliana OX=3702 GN=GATA8 PE=1 SV=1	GATA zinc finger	--
Cluster-21200.7425-0F	AUX/IAA	AUX/IAA	Cluster-21200.7425	2454	auxin-responsive protein IAA27 [Morus notabilis]	PREDICTED: Morus notabilis auxin-responsive protein IAA27 (LOC21387175), mRNA	auxin-responsive protein IAA	Auxin-responsive protein IAA8 OS=Arabidopsis thaliana OX=3702 GN=IAA8 PE=1 SV=1	--	--
Cluster-21200.7425-2F	AUX/IAA	AUX/IAA	Cluster-21200.7425	2454	auxin-responsive protein IAA27 [Morus notabilis]	PREDICTED: Morus notabilis auxin-responsive protein IAA27 (LOC21387175), mRNA	auxin-responsive protein IAA	Auxin-responsive protein IAA8 OS=Arabidopsis thaliana OX=3702 GN=IAA8 PE=1 SV=1	--	--
Cluster-21200.7553-1R	TUB	TUB	Cluster-21200.7553	750	tubby-like protein 8 [Morus notabilis]	PREDICTED: Morus notabilis tubby-like protein 8 (LOC21387907), mRNA	tubby and related proteins	Tubby-like protein 4 OS=Oryza sativa subsp. japonica OX=39947 GN=TULP4 PE=3 SV=2	--	Tub family proteins
Cluster-21200.7676-1F	MYB	MYB->MYB	Cluster-21200.7676	2467	Myb-related protein 3R-1 [Morus notabilis]	PREDICTED: Morus notabilis transcription factor MYB3R-3 (LOC21393843), mRNA	transcriptional activator Myb	Transcription factor MYB3R-5 OS=Arabidopsis thaliana OX=3702 GN=MYB3R5 PE=2 SV=1	--	Transcription factor, Myb superfamily
Cluster-21200.7749-1R	HB-other	HB->HB-other	Cluster-21200.7749	4833	Octamer-binding transcription factor [Trema orientale]	PREDICTED: Cannabis sativa homeobox-DDT domain protein RLT3 (LOC115706053), mRNA	--	Homeobox-DDT domain protein RLT3 OS=Arabidopsis thaliana OX=3702 GN=RLT3 PE=3 SV=1	Homeodomain//Homeobox KN domain//DNA mismatch repair protein, C-terminal domain	--
Cluster-21200.7749-2R	DDT	DDT	Cluster-21200.7749	4833	Octamer-binding transcription factor [Trema orientale]	PREDICTED: Cannabis sativa homeobox-DDT domain protein RLT3 (LOC115706053), mRNA	--	Homeobox-DDT domain protein RLT3 OS=Arabidopsis thaliana OX=3702 GN=RLT3 PE=3 SV=1	Homeodomain//Homeobox KN domain//DNA mismatch repair protein, C-terminal domain	--
Cluster-21200.7898-2F	Trihelix	Trihelix	Cluster-21200.7898	2811	uncharacterized protein LOC21395978 isoform X2 [Morus notabilis]	PREDICTED: Morus notabilis uncharacterized LOC21395978 (LOC21395978), transcript variant X2, mRNA	--	Uridylate kinase OS=Anaeromyxobacter dehalogenans (strain 2CP-C) OX=290397 GN=pyrH PE=3 SV=1	Protein of unknown function, DUF573//RNA polymerase II transcription mediator complex subunit 9//Spc19//IlvGEDA operon leader peptide//Mycotoxin biosynthesis protein UstYa	--
Cluster-21200.7946-2R	SNF2	SNF2	Cluster-21200.7946	9288	helicase protein MOM1 isoform X1 [Morus notabilis]	PREDICTED: Morus notabilis helicase protein MOM1 (LOC21384643), transcript variant X3, mRNA	--	Helicase protein MOM1 OS=Arabidopsis thaliana OX=3702 GN=MOM1 PE=1 SV=1	Apocytochrome F, C-terminal//Nuclear transition protein 1//SNF2-related domain	Predicted helicase
Cluster-21200.8193-0R	C2C2-LSD	C2C2->C2C2-LSD	Cluster-21200.8193	4282	hypothetical protein Ahy_A03g010666 isoform B [Arachis hypogaea]	PREDICTED: Morus notabilis protein LSD1 (LOC21408607), transcript variant X3, mRNA	--	Protein LOL1 OS=Arabidopsis thaliana OX=3702 GN=LOL1 PE=2 SV=1	Sec23/Sec24 zinc finger//Ribosomal protein S27	--
Cluster-21200.8193-2R	C2C2-LSD	C2C2->C2C2-LSD	Cluster-21200.8193	4282	hypothetical protein Ahy_A03g010666 isoform B [Arachis hypogaea]	PREDICTED: Morus notabilis protein LSD1 (LOC21408607), transcript variant X3, mRNA	--	Protein LOL1 OS=Arabidopsis thaliana OX=3702 GN=LOL1 PE=2 SV=1	Sec23/Sec24 zinc finger//Ribosomal protein S27	--
Cluster-21200.8217-0F	C2H2	C2H2	Cluster-21200.8217	3309	zinc finger protein WIP5 [Morus notabilis]||EXB93280.1 Protein TRANSPARENT TESTA 1 [Morus notabilis]	PREDICTED: Morus notabilis zinc finger protein WIP5 (LOC21398371), mRNA	--	Zinc finger protein WIP2 OS=Arabidopsis thaliana OX=3702 GN=WIP2 PE=1 SV=1	--	--
Cluster-21200.8317-0F	bHLH	bHLH	Cluster-21200.8317	4005	transcription factor PIF3 [Morus notabilis]	PREDICTED: Morus notabilis transcription factor PIF3 (LOC21405471), mRNA	phytochrome-interacting factor 3	Transcription factor PIF3 OS=Arabidopsis thaliana OX=3702 GN=PIF3 PE=1 SV=1	Helix-loop-helix DNA-binding domain	--
Cluster-21200.8668-0F	LOB	LOB	Cluster-21200.8668	1287	LOB domain-containing protein 39 [Morus notabilis]||EXC37886.1 hypothetical protein L484_000182 [Morus notabilis]	PREDICTED: Morus notabilis LOB domain-containing protein 39 (LOC21383826), mRNA	--	LOB domain-containing protein 39 OS=Arabidopsis thaliana OX=3702 GN=LBD39 PE=2 SV=1	ORMDL family	--
Cluster-21200.8668-1F	LOB	LOB	Cluster-21200.8668	1287	LOB domain-containing protein 39 [Morus notabilis]||EXC37886.1 hypothetical protein L484_000182 [Morus notabilis]	PREDICTED: Morus notabilis LOB domain-containing protein 39 (LOC21383826), mRNA	--	LOB domain-containing protein 39 OS=Arabidopsis thaliana OX=3702 GN=LBD39 PE=2 SV=1	ORMDL family	--
Cluster-21200.8803-0R	C2C2-Dof	C2C2->C2C2-Dof	Cluster-21200.8803	1748	dof zinc finger protein DOF4.6 [Morus notabilis]	PREDICTED: Hibiscus syriacus dof zinc finger protein DOF4.6-like (LOC120120309), transcript variant X1, mRNA	--	Dof zinc finger protein DOF2.5 OS=Arabidopsis thaliana OX=3702 GN=DOF2.5 PE=2 SV=3	zinc-ribbon//SCIMP protein//Dof domain, zinc finger	--
Cluster-21200.8838-2R	SWI/SNF-SWI3	SWI/SNF-SWI3	Cluster-21200.8838	2931	lysine-specific histone demethylase 1 homolog 1 [Morus notabilis]	PREDICTED: Morus notabilis lysine-specific histone demethylase 1 homolog 1 (LOC21394919), mRNA	--	Lysine-specific histone demethylase 1 homolog 1 OS=Arabidopsis thaliana OX=3702 GN=LDL1 PE=1 SV=1	FAD dependent oxidoreductase//FAD binding domain//Flavin containing amine oxidoreductase//Pyridine nucleotide-disulphide oxidoreductase//SWIRM domain	Amine oxidase
Cluster-21200.8936-0R	bHLH	bHLH	Cluster-21200.8936	3035	LOW QUALITY PROTEIN: transcription factor BIM3 [Morus notabilis]	PREDICTED: Morus notabilis transcription factor BIM3 (LOC112092161), mRNA	--	Transcription factor BIM2 OS=Arabidopsis thaliana OX=3702 GN=BIM2 PE=1 SV=1	--	--
Cluster-21200.9042-0R	FAR1	FAR1	Cluster-21200.9042	5562	probable bifunctional methylthioribulose-1-phosphate dehydratase/enolase-phosphatase E1 2 isoform X2 [Morus notabilis]	PREDICTED: Morus notabilis probable bifunctional methylthioribulose-1-phosphate dehydratase/enolase-phosphatase E1 2 (LOC21393629), transcript variant X2, mRNA	methylthioribulose 1-phosphate dehydratase / enolase-phosphatase E1	Probable bifunctional methylthioribulose-1-phosphate dehydratase/enolase-phosphatase E1 2 OS=Vitis vinifera OX=29760 GN=VIT_12s0028g03470 PE=2 SV=2	Adipogenin	Enolase-phosphatase E-1
Cluster-21200.9365-2R	B3	B3->B3	Cluster-21200.9365	3129	B3 domain-containing transcription factor VRN1 [Morus notabilis]||EXC30802.1 B3 domain-containing transcription factor VRN1 [Morus notabilis]	--	--	B3 domain-containing transcription factor VRN1 OS=Arabidopsis thaliana OX=3702 GN=VRN1 PE=1 SV=1	AT hook motif//B3 DNA binding domain//VPR/VPX protein	--
Cluster-21200.9366-1F	B3	B3->B3	Cluster-21200.9366	2922	B3 domain-containing transcription factor VRN1 [Morus notabilis]	PREDICTED: Morus notabilis B3 domain-containing transcription factor VRN1 (LOC21402646), mRNA	--	B3 domain-containing transcription factor VRN1 OS=Arabidopsis thaliana OX=3702 GN=VRN1 PE=1 SV=1	B3 DNA binding domain//Recombinase Flp protein N-terminus	--
Cluster-21200.9541-2R	C2H2	C2H2	Cluster-21200.9541	5918	uncharacterized protein LOC21389944 isoform X2 [Morus notabilis]	PREDICTED: Morus notabilis uncharacterized LOC21389944 (LOC21389944), transcript variant X2, mRNA	--	--	--	--
Cluster-21200.9707-2R	GARP-G2-like	GARP->GARP-G2-like	Cluster-21200.9707	2659	Myb family transcription factor APL [Morus notabilis]	--	--	Transcription factor HHO1 OS=Arabidopsis thaliana OX=3702 GN=HHO1 PE=1 SV=1	--	--
Cluster-21200.9784-0R	C3H	C3H	Cluster-21200.9784	3092	zinc finger CCCH domain-containing protein 32 [Morus notabilis]||XP_024032024.1 zinc finger CCCH domain-containing protein 32 [Morus notabilis]||EXC34715.1 Zinc finger CCCH domain-containing protein 32 [Morus notabilis]	PREDICTED: Morus notabilis zinc finger CCCH domain-containing protein 32 (LOC21403383), transcript variant X1, mRNA	--	Zinc finger CCCH domain-containing protein 32 OS=Arabidopsis thaliana OX=3702 GN=At2g47850 PE=2 SV=2	Histone deacetylation protein Rxt3//Zinc finger C-x8-C-x5-C-x3-H type (and similar)	--
Cluster-21200.9784-1R	C3H	C3H	Cluster-21200.9784	3092	zinc finger CCCH domain-containing protein 32 [Morus notabilis]||XP_024032024.1 zinc finger CCCH domain-containing protein 32 [Morus notabilis]||EXC34715.1 Zinc finger CCCH domain-containing protein 32 [Morus notabilis]	PREDICTED: Morus notabilis zinc finger CCCH domain-containing protein 32 (LOC21403383), transcript variant X1, mRNA	--	Zinc finger CCCH domain-containing protein 32 OS=Arabidopsis thaliana OX=3702 GN=At2g47850 PE=2 SV=2	Histone deacetylation protein Rxt3//Zinc finger C-x8-C-x5-C-x3-H type (and similar)	--
Cluster-21200.9784-2R	C3H	C3H	Cluster-21200.9784	3092	zinc finger CCCH domain-containing protein 32 [Morus notabilis]||XP_024032024.1 zinc finger CCCH domain-containing protein 32 [Morus notabilis]||EXC34715.1 Zinc finger CCCH domain-containing protein 32 [Morus notabilis]	PREDICTED: Morus notabilis zinc finger CCCH domain-containing protein 32 (LOC21403383), transcript variant X1, mRNA	--	Zinc finger CCCH domain-containing protein 32 OS=Arabidopsis thaliana OX=3702 GN=At2g47850 PE=2 SV=2	Histone deacetylation protein Rxt3//Zinc finger C-x8-C-x5-C-x3-H type (and similar)	--
Cluster-21200.9823-2R	MADS-M-type	MADS->MADS-M-type	Cluster-21200.9823	1425	--	Prunus armeniaca cultivar Goldrich M-locus genomic sequence	--	--	--	--
Cluster-21487.0-1F	B3	B3->B3	Cluster-21487.0	1295	B3 domain-containing transcription factor VRN1 [Morus notabilis]	--	--	B3 domain-containing transcription factor VRN1 OS=Arabidopsis thaliana OX=3702 GN=VRN1 PE=1 SV=1	B3 DNA binding domain	--
Cluster-21638.0-0R	SRS	SRS	Cluster-21638.0	2506	protein SHI RELATED SEQUENCE 5 [Morus notabilis]||EXC04208.1 hypothetical protein L484_019416 [Morus notabilis]	PREDICTED: Morus notabilis protein SHI RELATED SEQUENCE 5 (LOC21402356), mRNA	--	Protein SHI RELATED SEQUENCE 5 OS=Arabidopsis thaliana OX=3702 GN=SRS5 PE=1 SV=1	--	--
Cluster-21638.0-2R	SRS	SRS	Cluster-21638.0	2506	protein SHI RELATED SEQUENCE 5 [Morus notabilis]||EXC04208.1 hypothetical protein L484_019416 [Morus notabilis]	PREDICTED: Morus notabilis protein SHI RELATED SEQUENCE 5 (LOC21402356), mRNA	--	Protein SHI RELATED SEQUENCE 5 OS=Arabidopsis thaliana OX=3702 GN=SRS5 PE=1 SV=1	--	--
Cluster-22050.0-2F	C2C2-YABBY	C2C2->C2C2-YABBY	Cluster-22050.0	1118	putative axial regulator YABBY 2 isoform X1 [Morus notabilis]	PREDICTED: Morus notabilis putative axial regulator YABBY 2 (LOC21400158), transcript variant X1, mRNA	plant-specific transcription factor YABBY family protein	Putative axial regulator YABBY 2 OS=Arabidopsis thaliana OX=3702 GN=YAB2 PE=1 SV=1	Bunyavirus non-structural protein NS-s	--
Cluster-22193.0-2R	Others	Others	Cluster-22193.0	734	hypothetical protein L1887_46168 [Cichorium endivia]	Digitaria exilis annotation	--	Protein-glutamate methylesterase/protein-glutamine glutaminase 1 OS=Caulobacter vibrioides (strain ATCC 19089 / CB15) OX=190650 GN=cheB1 PE=3 SV=1	Response regulator receiver domain	--
Cluster-22632.0-1F	MYB	MYB->MYB	Cluster-22632.0	1395	protein rough sheath 2 homolog [Morus notabilis]||EXB72267.1 Transcription factor AS1 [Morus notabilis]	PREDICTED: Morus notabilis protein rough sheath 2 homolog (LOC21392495), mRNA	transcription factor MYB, plant	Protein rough sheath 2 OS=Zea mays OX=4577 GN=RS2 PE=1 SV=1	--	--
Cluster-22820.0-2R	mTERF	mTERF	Cluster-22820.0	2248	Mitochodrial transcription termination factor [Parasponia andersonii]	PREDICTED: Morus notabilis transcription termination factor MTEF18, mitochondrial (LOC21395835), mRNA	--	Transcription termination factor MTEF18, mitochondrial OS=Arabidopsis thaliana OX=3702 GN=MTERF18 PE=1 SV=1	PX domain//mTERF//Anti-sigma-F factor Fin//PAS fold	--
Cluster-22826.0-2F	GNAT	GNAT	Cluster-22826.0	742	uncharacterized protein LOC21388900 [Morus notabilis]||EXB63470.1 putative N-acetyltransferase p20 [Morus notabilis]	PREDICTED: Morus notabilis putative ribosomal-protein-alanine acetyltransferase (LOC21388900), mRNA	--	Uncharacterized N-acetyltransferase YoaA OS=Bacillus subtilis (strain 168) OX=224308 GN=yoaA PE=3 SV=2	Acetyltransferase (GNAT) domain//Acetyltransferase (GNAT) domain//Acetyltransferase (GNAT) family	--
Cluster-22889.0-2F	NAC	NAC	Cluster-22889.0	1736	SUPPRESSOR OF GAMMA RESPONSE 1 [Morus notabilis]	PREDICTED: Morus notabilis SUPPRESSOR OF GAMMA RESPONSE 1 (LOC21403472), mRNA	--	SUPPRESSOR OF GAMMA RESPONSE 1 OS=Arabidopsis thaliana OX=3702 GN=SOG1 PE=1 SV=1	No apical meristem (NAM) protein	--
Cluster-22918.0-0F	C2H2	C2H2	Cluster-22918.0	2696	protein indeterminate-domain 9 [Morus notabilis]	PREDICTED: Morus notabilis protein indeterminate-domain 9 (LOC21397535), mRNA	zinc finger protein IDD3/4/5/6/7/8/9/10/11/12/13	Zinc finger protein JACKDAW OS=Arabidopsis thaliana OX=3702 GN=JKD PE=1 SV=1	BED zinc finger//Transforming growth factor beta type I GS-motif//TFIIH C1-like domain//Sec23/Sec24 zinc finger	--
Cluster-23055.0-0R	bHLH	bHLH	Cluster-23055.0	671	hypothetical protein L1887_55205 [Cichorium endivia]	--	--	--	Cyclin//Domain of unknown function (DUF4611)//Ribosome biogenesis protein SLX9//Helix-loop-helix DNA-binding domain//DNA polymerase phi	--
Cluster-23096.0-1R	MADS-MIKC	MADS->MADS-MIKC	Cluster-23096.0	1176	MADS-box protein AGL24 isoform X1 [Morus notabilis]	PREDICTED: Morus notabilis MADS-box protein JOINTLESS (LOC21394638), transcript variant X1, mRNA	--	MADS-box protein JOINTLESS OS=Solanum lycopersicum OX=4081 GN=J PE=1 SV=1	K-box region//SRF-type transcription factor (DNA-binding and dimerisation domain)	--
Cluster-23145.0-2F	NAC	NAC	Cluster-23145.0	1300	NAC domain-containing protein 104 isoform X1 [Morus notabilis]||EXB97320.1 NAC domain-containing protein 68 [Morus notabilis]	PREDICTED: Morus notabilis NAC domain-containing protein 104 (LOC21406929), transcript variant X1, mRNA	--	NAC domain-containing protein 104 OS=Arabidopsis thaliana OX=3702 GN=NAC104 PE=2 SV=1	No apical meristem (NAM) protein//Domain of unknown function (DUF3377)	--
Cluster-23149.0-1F	AP2/ERF-ERF	AP2/ERF->AP2/ERF-ERF	Cluster-23149.0	825	ethylene-responsive transcription factor ERF098 [Morus notabilis]||EXC31945.1 Ethylene-responsive transcription factor [Morus notabilis]	PREDICTED: Morus notabilis ethylene-responsive transcription factor ERF098 (LOC21393113), mRNA	--	Ethylene-responsive transcription factor ERF098 OS=Arabidopsis thaliana OX=3702 GN=ERF098 PE=1 SV=1	AP2 domain	--
Cluster-23177.0-0F	GRAS	GRAS	Cluster-23177.0	1710	nodulation-signaling pathway 2 protein [Morus notabilis]||EXB54261.1 hypothetical protein L484_013990 [Morus notabilis]	PREDICTED: Morus notabilis nodulation-signaling pathway 2 protein (LOC21397146), mRNA	--	Protein NODULATION SIGNALING PATHWAY 2 OS=Lotus japonicus OX=34305 GN=NSP2 PE=1 SV=1	--	--
Cluster-23226.0-1F	OFP	OFP	Cluster-23226.0	1055	transcription repressor OFP13 [Morus notabilis]	PREDICTED: Morus notabilis transcription repressor OFP13 (LOC21395809), mRNA	--	Transcription repressor OFP13 OS=Arabidopsis thaliana OX=3702 GN=OFP13 PE=1 SV=1	Heme exporter protein D (CcmD)	--
Cluster-23404.0-0F	GNAT	GNAT	Cluster-23404.0	1909	hypothetical protein GH714_042812 [Hevea brasiliensis]	--	--	Replicative DNA helicase OS=Rickettsia bellii (strain RML369-C) OX=336407 GN=dnaB PE=3 SV=1	NB-ARC domain//Acetyltransferase (GNAT) family//IstB-like ATP binding protein//ATPase family associated with various cellular activities (AAA)//Carbohydrate binding domain (family 19)//DnaB-like helicase C terminal domain//Holliday junction DNA helicase RuvB P-loop domain//Acetyltransferase (GNAT) domain	--
Cluster-23480.0-2F	C3H	C3H	Cluster-23480.0	614	Splicing factor-like protein [Trema orientale]	PREDICTED: Cannabis sativa zinc finger CCCH domain-containing protein 18 (LOC115698645), transcript variant X4, mRNA	--	Zinc finger CCCH domain-containing protein 18 OS=Arabidopsis thaliana OX=3702 GN=At2g05160 PE=2 SV=1	Zinc finger C-x8-C-x5-C-x3-H type (and similar)	--
Cluster-23517.0-2R	bHLH	bHLH	Cluster-23517.0	1034	transcription factor bHLH75 isoform X1 [Morus notabilis]	PREDICTED: Morus notabilis transcription factor bHLH75 (LOC21398535), transcript variant X1, mRNA	--	Transcription factor bHLH75 OS=Arabidopsis thaliana OX=3702 GN=BHLH75 PE=2 SV=1	Helix-loop-helix DNA-binding domain	--
Cluster-23665.1-1F	CSD	CSD	Cluster-23665.1	411	cold shock domain-containing protein 4-like [Salvia splendens]||KAG6382856.1 hypothetical protein SASPL_157428 [Salvia splendens]	--	--	Probable cold shock protein y4cH OS=Sinorhizobium fredii (strain NBRC 101917 / NGR234) OX=394 GN=NGR_a00060 PE=4 SV=1	'Cold-shock' DNA-binding domain	Predicted RNA-binding protein containing PIN domain and invovled in translation or RNA processing
Cluster-23784.0-1R	NAC	NAC	Cluster-23784.0	1648	transcription factor JUNGBRUNNEN 1 isoform X2 [Morus notabilis]	PREDICTED: Morus notabilis transcription factor JUNGBRUNNEN 1 (LOC21399320), transcript variant X1, mRNA	--	Transcription factor JUNGBRUNNEN 1 OS=Arabidopsis thaliana OX=3702 GN=JUB1 PE=1 SV=1	No apical meristem (NAM) protein	--
Cluster-23967.0-0R	MYB-related	MYB->MYB-related	Cluster-23967.0	502	transcription factor CPC-like [Mangifera indica]||XP_044494418.1 transcription factor CPC-like [Mangifera indica]	PREDICTED: Morus notabilis transcription factor CPC (LOC21400586), mRNA	transcription factor MYB, plant	Transcription factor CPC OS=Arabidopsis thaliana OX=3702 GN=CPC PE=1 SV=1	--	--
Cluster-24269.0-0R	OFP	OFP	Cluster-24269.0	933	transcription repressor OFP6 [Morus notabilis]||EXC01936.1 hypothetical protein L484_018850 [Morus notabilis]	PREDICTED: Morus notabilis transcription repressor OFP6 (LOC21401808), mRNA	--	Transcription repressor OFP6 OS=Arabidopsis thaliana OX=3702 GN=OFP6 PE=1 SV=1	--	--
Cluster-24421.0-2R	C2H2	C2H2	Cluster-24421.0	810	putative aquaporin NIP4-2 [Morus notabilis]	Mercurialis annua genome assembly, chromosome: LG5	--	Zinc finger protein 3 OS=Arabidopsis thaliana OX=3702 GN=ZFP3 PE=1 SV=1	--	--
Cluster-24587.0-2F	Others	Others	Cluster-24587.0	689	hypothetical protein L1887_42712 [Cichorium endivia]	--	--	Glycerol metabolism activator OS=Pseudomonas putida OX=303 GN=agmR PE=3 SV=1	Response regulator receiver domain//Sigma-70, region 4//Bacterial regulatory proteins, luxR family//Sigma-70, region 4	--
Cluster-24661.0-0R	WRKY	WRKY	Cluster-24661.0	815	probable WRKY transcription factor 51 [Morus notabilis]||EXC19698.1 putative WRKY transcription factor 51 [Morus notabilis]	PREDICTED: Morus notabilis probable WRKY transcription factor 51 (LOC21391694), mRNA	--	Probable WRKY transcription factor 51 OS=Arabidopsis thaliana OX=3702 GN=WRKY51 PE=1 SV=1	WRKY DNA -binding domain	--
Cluster-24725.0-1F	MADS-M-type	MADS->MADS-M-type	Cluster-24725.0	791	agamous-like MADS-box protein AGL103 [Morus notabilis]||EXC05022.1 Agamous-like MADS-box protein AGL93 [Morus notabilis]	PREDICTED: Morus notabilis agamous-like MADS-box protein AGL103 (LOC21402216), mRNA	--	Agamous-like MADS-box protein AGL81 OS=Arabidopsis thaliana OX=3702 GN=AGL81 PE=1 SV=1	SRF-type transcription factor (DNA-binding and dimerisation domain)	--
Cluster-24837.0-2R	bHLH	bHLH	Cluster-24837.0	1360	hypothetical protein L484_001114 [Morus notabilis]	PREDICTED: Morus notabilis transcription factor bHLH18 (LOC21384725), mRNA	--	Transcription factor bHLH25 OS=Arabidopsis thaliana OX=3702 GN=BHLH25 PE=2 SV=2	Helix-loop-helix DNA-binding domain	--
Cluster-2683.0-2R	Others	Others	Cluster-2683.0	407	hypothetical protein BHE74_00048915 [Ensete ventricosum]	--	--	Transcriptional activator protein CopR OS=Pseudomonas syringae pv. tomato OX=323 GN=copR PE=1 SV=1	Response regulator receiver domain	--
Cluster-3570.0-1F	Others	Others	Cluster-3570.0	306	predicted protein, partial [Micromonas commoda]||ACO69971.1 predicted protein, partial [Micromonas commoda]	--	--	Response regulator mcs4 OS=Schizosaccharomyces pombe (strain 972 / ATCC 24843) OX=284812 GN=mcs4 PE=4 SV=1	Response regulator receiver domain	Sensory transduction histidine kinase
Cluster-3799.0-0F	DDT	DDT	Cluster-3799.0	440	DDT domain-containing protein [Striga asiatica]	--	--	--	--	--
Cluster-4511.0-1R	Others	Others	Cluster-4511.0	377	hypothetical protein BVRB_036040 [Beta vulgaris subsp. vulgaris]	--	--	Blue-light-activated protein OS=Pseudomonas savastanoi pv. phaseolicola (strain 1448A / Race 6) OX=264730 GN=PSPPH_2483 PE=3 SV=2	Mitochondrial ribosome subunit S24//Response regulator receiver domain	--
Cluster-4966.0-1F	bHLH	bHLH	Cluster-4966.0	2261	LOW QUALITY PROTEIN: transcription factor bHLH57 [Morus notabilis]	PREDICTED: Morus notabilis transcription factor bHLH57 (LOC21402558), mRNA	--	Transcription factor bHLH67 OS=Arabidopsis thaliana OX=3702 GN=BHLH67 PE=2 SV=1	Helix-loop-helix DNA-binding domain//Viral cysteine endopeptidase C107	--
Cluster-6265.0-2F	Others	Others	Cluster-6265.0	360	conserved hypothetical protein, partial [Ricinus communis]	--	--	Transcriptional regulatory protein ZraR OS=Klebsiella oxytoca OX=571 GN=zraR PE=3 SV=1	Response regulator receiver domain//Orn/Lys/Arg decarboxylase, N-terminal domain	--
Cluster-7112.0-1R	Others	Others	Cluster-7112.0	310	--	--	--	Acid tolerance regulatory protein ActR OS=Sinorhizobium medicae (strain WSM419) OX=366394 GN=actR PE=3 SV=1	Response regulator receiver domain	--
Cluster-7181.0-0F	bHLH	bHLH	Cluster-7181.0	306	--	--	--	Carbohydrate metabolism regulator TYE7 OS=Candida albicans (strain SC5314 / ATCC MYA-2876) OX=237561 GN=TYE7 PE=1 SV=1	Helix-loop-helix DNA-binding domain	--
Cluster-7562.0-1R	Others	Others	Cluster-7562.0	361	hypothetical protein BVRB_036040 [Beta vulgaris subsp. vulgaris]	--	--	Blue-light-activated protein OS=Pseudomonas syringae pv. syringae (strain B728a) OX=205918 GN=Psyr_2700 PE=3 SV=1	Response regulator receiver domain	--
Cluster-7624.0-2R	Others	Others	Cluster-7624.0	355	hypothetical protein BHE74_00048915 [Ensete ventricosum]	--	--	Transcriptional activator protein CopR OS=Pseudomonas syringae pv. tomato OX=323 GN=copR PE=1 SV=1	Response regulator receiver domain	Sensory transduction histidine kinase
Cluster-8333.1-2R	mTERF	mTERF	Cluster-8333.1	530	transcription termination factor MTEF1, chloroplastic [Morus notabilis]||EXB63615.1 hypothetical protein L484_026956 [Morus notabilis]	PREDICTED: Morus notabilis transcription termination factor MTEF1, chloroplastic (LOC21409589), mRNA	mTERF domain-containing protein, mitochondrial	Transcription termination factor MTEF1, chloroplastic OS=Arabidopsis thaliana OX=3702 GN=MTERF1 PE=2 SV=2	mTERF//CTF/NF-I family transcription modulation region	--
Cluster-8854.0-0R	C2C2-GATA	C2C2->C2C2-GATA	Cluster-8854.0	350	--	PREDICTED: Morus notabilis GATA transcription factor 24 (LOC21397896), mRNA	--	--	GATA zinc finger	--
Cluster-9361.0-1R	zn-clus	zn-clus	Cluster-9361.0	354	--	--	--	C6 finger domain transcription factor iacK OS=Pestalotiopsis fici (strain W106-1 / CGMCC3.15140) OX=1229662 GN=iacK PE=1 SV=1	Fungal Zn(2)-Cys(6) binuclear cluster domain	--
Cluster-10271.0-2R	C2C2-Dof	C2C2->C2C2-Dof	Cluster-10271.0	362	dof zinc finger protein DOF5.6 [Morus notabilis]||EXB87891.1 Dof zinc finger protein [Morus notabilis]	PREDICTED: Morus notabilis dof zinc finger protein DOF5.6 (LOC21398137), mRNA	--	Dof zinc finger protein DOF5.6 OS=Arabidopsis thaliana OX=3702 GN=DOF5.6 PE=2 SV=2	Dof domain, zinc finger//zinc-ribbon	--
Cluster-10639.0-0F	C2H2	C2H2	Cluster-10639.0	473	hypothetical protein L1887_57237 [Cichorium endivia]	--	--	Transcriptional regulator CRZ1 OS=Cryptococcus neoformans var. grubii serotype A (strain H99 / ATCC 208821 / CBS 10515 / FGSC 9487) OX=235443 GN=CRZ1 PE=1 SV=1	TRAF-type zinc finger	FOG: Zn-finger
Cluster-11083.0-2F	GNAT	GNAT	Cluster-11083.0	547	conserved hypothetical protein [Ricinus communis]	--	--	Peptidyl-lysine N-acetyltransferase Pat OS=Salmonella typhimurium (strain LT2 / SGSC1412 / ATCC 700720) OX=99287 GN=pat PE=1 SV=1	Acetyltransferase (GNAT) domain//FR47-like protein//Acetyltransferase (GNAT) family//Acetyltransferase (GNAT) domain//Acetyltransferase (GNAT) domain	--
Cluster-11511.0-2R	bHLH	bHLH	Cluster-11511.0	437	uncharacterized protein LOC21402320 [Morus notabilis]	PREDICTED: Morus notabilis uncharacterized LOC21402320 (LOC21402320), mRNA	--	Transcription factor ORG3 OS=Arabidopsis thaliana OX=3702 GN=ORG3 PE=1 SV=1	Helix-loop-helix DNA-binding domain	--
Cluster-11533.0-2F	NAC	NAC	Cluster-11533.0	348	NAC domain-containing protein 30 [Morus notabilis]	PREDICTED: Morus notabilis NAC domain-containing protein 30 (LOC21390256), mRNA	--	NAC domain-containing protein 30 OS=Arabidopsis thaliana OX=3702 GN=NAC030 PE=1 SV=1	No apical meristem (NAM) protein	--
Cluster-13445.0-0F	TRAF	TRAF	Cluster-13445.0	918	ARM REPEAT PROTEIN INTERACTING WITH ABF2 [Morus notabilis]	PREDICTED: Morus notabilis ARM REPEAT PROTEIN INTERACTING WITH ABF2 (LOC21407787), mRNA	--	ARM REPEAT PROTEIN INTERACTING WITH ABF2 OS=Arabidopsis thaliana OX=3702 GN=ARIA PE=1 SV=2	Armadillo/beta-catenin-like repeat//BTB/POZ domain	Speckle-type POZ protein SPOP and related proteins with TRAF, MATH and BTB/POZ domains
Cluster-13445.0-1F	TRAF	TRAF	Cluster-13445.0	918	ARM REPEAT PROTEIN INTERACTING WITH ABF2 [Morus notabilis]	PREDICTED: Morus notabilis ARM REPEAT PROTEIN INTERACTING WITH ABF2 (LOC21407787), mRNA	--	ARM REPEAT PROTEIN INTERACTING WITH ABF2 OS=Arabidopsis thaliana OX=3702 GN=ARIA PE=1 SV=2	Armadillo/beta-catenin-like repeat//BTB/POZ domain	Speckle-type POZ protein SPOP and related proteins with TRAF, MATH and BTB/POZ domains
Cluster-1357.0-0F	GNAT	GNAT	Cluster-1357.0	336	--	--	--	--	Acetyltransferase (GNAT) domain//Acetyltransferase (GNAT) domain//FR47-like protein//Acetyltransferase (GNAT) family	--
Cluster-14215.0-0R	OFP	OFP	Cluster-14215.0	774	Ovate protein family, C-terminal [Trema orientale]	PREDICTED: Morus notabilis transcription repressor OFP7 (LOC21397297), mRNA	--	Probable transcription repressor OFP9 OS=Arabidopsis thaliana OX=3702 GN=OFP9 PE=3 SV=2	Transcription initiation factor IIA, gamma subunit, helical domain	--
Cluster-14284.0-0R	mTERF	mTERF	Cluster-14284.0	407	hypothetical protein FEM48_Zijuj04G0114900 [Ziziphus jujuba var. spinosa]	--	--	--	mTERF	--
Cluster-14309.0-0R	C2H2	C2H2	Cluster-14309.0	464	hypothetical protein L484_001389 [Morus notabilis]	--	--	--	--	--
Cluster-14309.1-0F	C2H2	C2H2	Cluster-14309.1	940	hypothetical protein L484_001389 [Morus notabilis]	--	--	--	--	--
Cluster-14496.1-1F	C2C2-Dof	C2C2->C2C2-Dof	Cluster-14496.1	518	dof zinc finger protein DOF2.4 [Morus notabilis]||EXB37212.1 Dof zinc finger protein [Morus notabilis]	PREDICTED: Morus notabilis dof zinc finger protein DOF2.4 (LOC21403174), mRNA	--	Dof zinc finger protein DOF5.3 OS=Arabidopsis thaliana OX=3702 GN=DOF5.3 PE=2 SV=1	Dof domain, zinc finger	--
Cluster-14518.0-0R	GNAT	GNAT	Cluster-14518.0	398	hypothetical protein L1887_62273 [Cichorium endivia]	--	--	Uncharacterized N-acetyltransferase MT2743 OS=Mycobacterium tuberculosis (strain CDC 1551 / Oshkosh) OX=83331 GN=MT2743 PE=3 SV=1	Acetyltransferase (GNAT) domain//Acetyltransferase (GNAT) family//FR47-like protein//Acetyltransferase (GNAT) domain	--
Cluster-14712.0-1F	OFP	OFP	Cluster-14712.0	741	transcription repressor OFP14 [Morus notabilis]||EXB74484.1 hypothetical protein L484_026178 [Morus notabilis]	PREDICTED: Morus notabilis transcription repressor OFP14 (LOC21408844), mRNA	--	Transcription repressor OFP14 OS=Arabidopsis thaliana OX=3702 GN=OFP14 PE=1 SV=1	--	--
Cluster-16360.3-1F	Others	Others	Cluster-16360.3	1675	hypothetical protein Lal_00041059 [Lupinus albus]	--	--	Myxobacterial hemagglutinin OS=Myxococcus xanthus OX=34 GN=mbhA PE=1 SV=1	Response regulator receiver domain//Transcriptional regulatory protein, C terminal//Keratin, high sulfur B2 protein	Sensory transduction histidine kinase
Cluster-16576.0-0F	bZIP	bZIP	Cluster-16576.0	1855	--	--	--	--	Basic region leucine zipper//bZIP transcription factor//Mitochondrial ATPase inhibitor, IATP	--
Cluster-16622.0-1F	HB-BELL	HB->HB-BELL	Cluster-16622.0	1567	BEL1-like homeodomain protein 9 [Morus notabilis]||EXC19374.1 BEL1-like homeodomain protein 9 [Morus notabilis]	PREDICTED: Morus notabilis BEL1-like homeodomain protein 9 (LOC21393683), mRNA	--	BEL1-like homeodomain protein 9 OS=Arabidopsis thaliana OX=3702 GN=BLH9 PE=1 SV=1	Homeodomain//Homeobox KN domain	--
Cluster-16974.0-0F	MYB	MYB->MYB	Cluster-16974.0	1527	transcription factor MYB4 [Morus notabilis]||EXB93179.1 Myb-related protein Myb4 [Morus notabilis]	PREDICTED: Morus notabilis transcription factor MYB4 (LOC21407256), mRNA	transcription factor MYB, plant	Transcription factor MYB4 OS=Oryza sativa subsp. japonica OX=39947 GN=MYB4 PE=2 SV=2	SLIDE	--
Cluster-17052.0-0F	B3	B3->B3	Cluster-17052.0	548	hypothetical protein DVH24_019240 [Malus domestica]	PREDICTED: Morus notabilis B3 domain-containing protein At2g36080 (LOC21402135), transcript variant X3, mRNA	RAV-like factor	B3 domain-containing protein At2g36080 OS=Arabidopsis thaliana OX=3702 GN=ARF31 PE=2 SV=1	B3 DNA binding domain	--
Cluster-17438.0-0F	AP2/ERF-ERF	AP2/ERF->AP2/ERF-ERF	Cluster-17438.0	822	ethylene-responsive transcription factor RAP2-11 [Morus notabilis]||EXC34493.1 Ethylene-responsive transcription factor [Morus notabilis]	Digitaria exilis annotation	EREBP-like factor	Ethylene-responsive transcription factor ERN1 OS=Lotus japonicus OX=34305 GN=ERN1 PE=2 SV=1	AP2 domain	--
Cluster-17469.0-1F	CSD	CSD	Cluster-17469.0	2699	hypothetical protein Lal_00005092 [Lupinus albus]	--	--	Bifunctional purine synthesis protein purC/E OS=Dictyostelium discoideum OX=44689 GN=purC/E PE=1 SV=1	D-isomer specific 2-hydroxyacid dehydrogenase, NAD binding domain//3-hydroxyacyl-CoA dehydrogenase, NAD binding domain//'Cold-shock' DNA-binding domain	Phosphoribosylamidoimidazole-succinocarboxamide synthase
Cluster-17512.0-1F	AP2/ERF-ERF	AP2/ERF->AP2/ERF-ERF	Cluster-17512.0	414	putative transcription factor AP2-EREBP family [Helianthus annuus]	PREDICTED: Morus notabilis AP2-like ethylene-responsive transcription factor At1g79700 (LOC21403959), mRNA	--	AP2-like ethylene-responsive transcription factor At1g16060 OS=Arabidopsis thaliana OX=3702 GN=At1g16060 PE=2 SV=1	AP2 domain	--
Cluster-17613.0-0R	MADS-M-type	MADS->MADS-M-type	Cluster-17613.0	817	agamous-like MADS-box protein AGL29 [Morus notabilis]||EXC29397.1 Agamous-like MADS-box protein AGL61 [Morus notabilis]	PREDICTED: Morus notabilis agamous-like MADS-box protein AGL29 (LOC21404555), mRNA	--	Agamous-like MADS-box protein AGL29 OS=Arabidopsis thaliana OX=3702 GN=AGL29 PE=2 SV=1	SRF-type transcription factor (DNA-binding and dimerisation domain)	--
Cluster-17949.0-0F	MYB-related	MYB->MYB-related	Cluster-17949.0	981	protein ODORANT1 [Morus notabilis]	PREDICTED: Morus notabilis protein ODORANT1 (LOC21394794), mRNA	transcription factor MYB, plant	Myb-related protein Hv33 OS=Hordeum vulgare OX=4513 GN=MYB2 PE=2 SV=3	--	--
Cluster-17989.0-2F	LOB	LOB	Cluster-17989.0	1513	hypothetical protein Pfo_018415 [Paulownia fortunei]	--	--	Protein LATERAL ORGAN BOUNDARIES OS=Arabidopsis thaliana OX=3702 GN=LOB PE=1 SV=1	--	--
Cluster-18260.0-2R	WRKY	WRKY	Cluster-18260.0	1456	WRKY transcription factor 55 [Morus notabilis]	Boehmeria nivea WRKY transcription factor (WRKY10) mRNA, complete cds	--	WRKY transcription factor 55 OS=Arabidopsis thaliana OX=3702 GN=WRKY55 PE=2 SV=1	WRKY DNA -binding domain	--
Cluster-18317.0-1F	LOB	LOB	Cluster-18317.0	1113	LOB domain-containing protein 1 [Morus notabilis]||EXC19494.1 hypothetical protein L484_014124 [Morus notabilis]	PREDICTED: Morus notabilis LOB domain-containing protein 1 (LOC21397274), mRNA	--	LOB domain-containing protein 1 OS=Arabidopsis thaliana OX=3702 GN=LBD1 PE=2 SV=1	Centromere protein H (CENP-H)//Ribosomal L29 protein	--
Cluster-18430.0-2R	GARP-G2-like	GARP->GARP-G2-like	Cluster-18430.0	782	probable transcription factor KAN4 isoform X2 [Morus notabilis]||EXC43704.1 putative transcription factor KAN4 [Morus notabilis]	PREDICTED: Morus notabilis probable transcription factor KAN4 (LOC21384555), transcript variant X2, mRNA	--	Probable transcription factor KAN4 OS=Arabidopsis thaliana OX=3702 GN=KAN4 PE=1 SV=1	--	--
Cluster-18830.0-0R	LOB	LOB	Cluster-18830.0	664	LOB domain-containing protein 12 [Morus notabilis]||EXB29263.1 hypothetical protein L484_006937 [Morus notabilis]	PREDICTED: Morus notabilis LOB domain-containing protein 12 (LOC21390352), mRNA	--	LOB domain-containing protein 12 OS=Arabidopsis thaliana OX=3702 GN=LBD12 PE=1 SV=2	--	--
Cluster-19354.0-1F	MYB	MYB->MYB	Cluster-19354.0	1422	myb-related protein Zm38 [Morus notabilis]||EXC17475.1 Anthocyanin regulatory C1 protein [Morus notabilis]	PREDICTED: Morus notabilis myb-related protein Zm38 (LOC21384923), mRNA	transcription factor MYB, plant	Transcription factor MYB123 OS=Actinidia chinensis var. chinensis OX=1590841 GN=MYB123 PE=1 SV=1	--	--
Cluster-19526.0-0R	MYB-related	MYB->MYB-related	Cluster-19526.0	584	hypothetical protein GH714_033456 [Hevea brasiliensis]	Ipomoea trifida cultivar NCNSP0306 chromosome 8	transcription factor MYB, plant	Transcription factor MYB61 OS=Arabidopsis thaliana OX=3702 GN=MYB61 PE=2 SV=1	--	--
Cluster-20154.0-1F	TCP	TCP	Cluster-20154.0	819	transcription factor TCP9 [Morus notabilis]||EXC22888.1 hypothetical protein L484_007497 [Morus notabilis]	--	--	Transcription factor TCP14 OS=Arabidopsis thaliana OX=3702 GN=TCP14 PE=1 SV=1	--	--
Cluster-20183.0-1F	SBP	SBP	Cluster-20183.0	1702	Squamosa promoter-binding-like protein 7 [Morus notabilis]	PREDICTED: Morus notabilis squamosa promoter-binding-like protein 7 (LOC21404628), mRNA	--	Squamosa promoter-binding-like protein 7 OS=Oryza sativa subsp. japonica OX=39947 GN=SPL7 PE=2 SV=2	SBP domain	--
Cluster-20393.1-1R	C2H2	C2H2	Cluster-20393.1	1197	zinc finger protein ZAT4 [Morus notabilis]||EXB50702.1 Zinc finger protein ZAT2 [Morus notabilis]	PREDICTED: Morus notabilis zinc finger protein ZAT4 (LOC21388751), mRNA	--	--	Signal recognition particle 14kD protein//Potassium channel Kv1.4 tandem inactivation domain//Patatin-like phospholipase	--
Cluster-20839.0-1F	WRKY	WRKY	Cluster-20839.0	1347	probable WRKY transcription factor 27 [Morus notabilis]||EXC05950.1 putative WRKY transcription factor 27 [Morus notabilis]	PREDICTED: Morus notabilis probable WRKY transcription factor 27 (LOC21397367), mRNA	WRKY transcription factor 22	Probable WRKY transcription factor 27 OS=Arabidopsis thaliana OX=3702 GN=WRKY27 PE=2 SV=1	Heme exporter protein D (CcmD)//Anti-sigma-K factor rskA//Shadow of prion protein, neuroprotective//WRKY DNA -binding domain	--
Cluster-20850.0-2F	B3	B3->B3	Cluster-20850.0	1889	B3 domain-containing transcription factor VRN1 isoform X2 [Morus notabilis]	--	--	B3 domain-containing transcription factor VRN1 OS=Arabidopsis thaliana OX=3702 GN=VRN1 PE=1 SV=1	B3 DNA binding domain	--
Cluster-21200.10078-2F	MYB-related	MYB->MYB-related	Cluster-21200.10078	549	protein RADIALIS-like 1 [Morus notabilis]||EXB37128.1 DnaJ homolog subfamily C member 2 [Morus notabilis]	PREDICTED: Morus notabilis protein RADIALIS-like 1 (LOC21401518), mRNA	--	Transcription factor RADIALIS OS=Antirrhinum majus OX=4151 GN=RAD PE=1 SV=1	--	--
Cluster-21200.10137-0R	HRT	HRT	Cluster-21200.10137	3255	protein EFFECTOR OF TRANSCRIPTION 2 isoform X1 [Morus notabilis]	PREDICTED: Morus notabilis serine acetyltransferase 5 (LOC21409878), transcript variant X1, mRNA	--	Protein EFFECTOR OF TRANSCRIPTION 2 OS=Arabidopsis thaliana OX=3702 GN=ET2 PE=1 SV=1	CCCH zinc finger in TRM13 protein	--
Cluster-21200.10201-1R	C3H	C3H	Cluster-21200.10201	689	Guanine nucleotide-binding protein, beta subunit, partial [Trema orientale]	--	--	Zinc finger CCCH domain-containing protein 48 OS=Arabidopsis thaliana OX=3702 GN=ZFWD1 PE=2 SV=1	Zinc finger C-x8-C-x5-C-x3-H type (and similar)//WD domain, G-beta repeat	--
Cluster-21200.10209-2F	C3H	C3H	Cluster-21200.10209	1360	Guanine nucleotide-binding protein, beta subunit, partial [Trema orientale]	--	--	Zinc finger CCCH domain-containing protein 48 OS=Arabidopsis thaliana OX=3702 GN=ZFWD1 PE=2 SV=1	WD domain, G-beta repeat//Zinc finger C-x8-C-x5-C-x3-H type (and similar)	--
Cluster-21200.10330-0R	FAR1	FAR1	Cluster-21200.10330	4484	FHY3/FAR1 family [Parasponia andersonii]	PREDICTED: Morus notabilis protein FAR1-RELATED SEQUENCE 11 (LOC21411005), transcript variant X2, mRNA	--	Protein FAR1-RELATED SEQUENCE 11 OS=Arabidopsis thaliana OX=3702 GN=FRS11 PE=1 SV=1	F/Y-rich N-terminus//SWIM zinc finger	--
Cluster-21200.10333-0R	RB	RB	Cluster-21200.10333	5343	Retinoblastoma-related protein [Morus notabilis]	PREDICTED: Morus notabilis retinoblastoma-related protein (LOC21406724), transcript variant X2, mRNA	retinoblastoma-like protein 1	Retinoblastoma-related protein OS=Ricinus communis OX=3988 GN=RBR PE=2 SV=1	Retinoblastoma-associated protein A domain//Retinoblastoma-associated protein B domain//Runt domain	Rb (Retinoblastoma tumor suppressor)-related protein
Cluster-21200.10424-1R	AP2/ERF-ERF	AP2/ERF->AP2/ERF-ERF	Cluster-21200.10424	1118	ethylene-responsive transcription factor ABR1 [Morus notabilis]	PREDICTED: Morus notabilis ethylene-responsive transcription factor ABR1 (LOC21390133), mRNA	--	Ethylene-responsive transcription factor ABR1 OS=Arabidopsis thaliana OX=3702 GN=ABR1 PE=2 SV=1	AP2 domain	--
Cluster-21200.10476-1F	Others	Others	Cluster-21200.10476	3023	LIM domain-containing protein WLIM1 [Morus notabilis]||EXC31177.1 Pollen-specific protein SF3 [Morus notabilis]	PREDICTED: Morus notabilis LIM domain-containing protein WLIM1 (LOC21388429), mRNA	cysteine and glycine-rich protein	Pollen-specific protein SF3 OS=Helianthus annuus OX=4232 GN=SF3 PE=2 SV=1	--	--
Cluster-21200.10476-2F	Others	Others	Cluster-21200.10476	3023	LIM domain-containing protein WLIM1 [Morus notabilis]||EXC31177.1 Pollen-specific protein SF3 [Morus notabilis]	PREDICTED: Morus notabilis LIM domain-containing protein WLIM1 (LOC21388429), mRNA	cysteine and glycine-rich protein	Pollen-specific protein SF3 OS=Helianthus annuus OX=4232 GN=SF3 PE=2 SV=1	--	--
Cluster-21200.10589-0R	LOB	LOB	Cluster-21200.10589	5800	uncharacterized protein LOC21405250 [Morus notabilis]||EXB52659.1 hypothetical protein L484_022436 [Morus notabilis]	PREDICTED: Morus notabilis uncharacterized LOC21405250 (LOC21405250), transcript variant X2, misc_RNA	--	LOB domain-containing protein 19 OS=Arabidopsis thaliana OX=3702 GN=LBD19 PE=2 SV=1	Copper fist DNA binding domain	--
Cluster-21200.10621-1R	SWI/SNF-SWI3	SWI/SNF-SWI3	Cluster-21200.10621	3329	SWI/SNF complex subunit SWI3A [Morus notabilis]	PREDICTED: Morus notabilis SWI/SNF complex subunit SWI3A (LOC21393445), mRNA	SWI/SNF-related matrix-associated actin-dependent regulator of chromatin subfamily C	SWI/SNF complex subunit SWI3A OS=Arabidopsis thaliana OX=3702 GN=SWI3A PE=1 SV=1	SWIRM domain	Chromatin remodeling factor subunit and related transcription factors
Cluster-21200.10621-2R	MYB-related	MYB->MYB-related	Cluster-21200.10621	3329	SWI/SNF complex subunit SWI3A [Morus notabilis]	PREDICTED: Morus notabilis SWI/SNF complex subunit SWI3A (LOC21393445), mRNA	SWI/SNF-related matrix-associated actin-dependent regulator of chromatin subfamily C	SWI/SNF complex subunit SWI3A OS=Arabidopsis thaliana OX=3702 GN=SWI3A PE=1 SV=1	SWIRM domain	Chromatin remodeling factor subunit and related transcription factors
Cluster-21200.10814-1F	BBR-BPC	BBR-BPC	Cluster-21200.10814	4444	protein BASIC PENTACYSTEINE4 [Morus notabilis]||XP_024020897.1 protein BASIC PENTACYSTEINE4 [Morus notabilis]||XP_024020898.1 protein BASIC PENTACYSTEINE4 [Morus notabilis]||EXB61819.1 hypothetical protein L484_012253 [Morus notabilis]	PREDICTED: Morus notabilis protein BASIC PENTACYSTEINE4 (LOC21395477), transcript variant X3, mRNA	--	Protein BASIC PENTACYSTEINE4 OS=Arabidopsis thaliana OX=3702 GN=BPC4 PE=1 SV=1	Outer membrane protein (OmpH-like)//Cell division protein ZapB	--
Cluster-21200.10903-0F	HSF	HSF	Cluster-21200.10903	2181	heat shock factor protein HSF24 [Morus notabilis]	PREDICTED: Morus notabilis heat shock factor protein HSF24 (LOC21394344), mRNA	heat shock transcription factor, other eukaryote	Heat shock factor protein HSF24 OS=Solanum peruvianum OX=4082 GN=HSF24 PE=2 SV=1	Geminin//Ornithine decarboxylase antizyme//Kinetochore protein Mis14 like//TolA binding protein trimerisation//DNA polymerase subunit Cdc27//PPP4R2//bZIP transcription factor//Homeobox associated leucine zipper//DNA double-strand break repair and V(D)J recombination protein XRCC4//HSF-type DNA-binding	--
Cluster-21200.10904-1F	HSF	HSF	Cluster-21200.10904	1069	truncated heat shock factor B1 [Arabidopsis thaliana]	PREDICTED: Morus notabilis heat shock factor protein HSF24 (LOC21394344), mRNA	heat shock transcription factor, other eukaryote	Heat shock factor protein HSF24 OS=Solanum peruvianum OX=4082 GN=HSF24 PE=2 SV=1	HSF-type DNA-binding	--
Cluster-21200.10950-2F	SBP	SBP	Cluster-21200.10950	3723	squamosa promoter-binding-like protein 6 [Morus notabilis]||XP_024018257.1 squamosa promoter-binding-like protein 6 [Morus notabilis]||XP_024018258.1 squamosa promoter-binding-like protein 6 [Morus notabilis]||EXB44875.1 Squamosa promoter-binding-like protein 6 [Morus notabilis]	PREDICTED: Morus notabilis squamosa promoter-binding-like protein 6 (LOC21409114), transcript variant X2, mRNA	--	Squamosa promoter-binding-like protein 6 OS=Arabidopsis thaliana OX=3702 GN=SPL6 PE=1 SV=2	SBP domain	--
Cluster-21200.1103-0F	SRS	SRS	Cluster-21200.1103	2832	protein LATERAL ROOT PRIMORDIUM 1, partial [Morus notabilis]	PREDICTED: Morus notabilis protein LATERAL ROOT PRIMORDIUM 1 (LOC21384690), partial mRNA	--	Protein LATERAL ROOT PRIMORDIUM 1 OS=Arabidopsis thaliana OX=3702 GN=LRP1 PE=1 SV=1	Subunit CCDC53 of WASH complex//Pox virus Ag35 surface protein//Anti-sigma-K factor rskA//Potassium channel Kv1.4 tandem inactivation domain//REV protein (anti-repression trans-activator protein)	--
Cluster-21200.11063-0R	C2H2	C2H2	Cluster-21200.11063	2644	transcription factor IIIA [Morus notabilis]||EXC01083.1 Transcription factor IIIA [Morus notabilis]	PREDICTED: Morus notabilis transcription factor IIIA (LOC21408152), mRNA	general transcription factor IIIA	Transcription factor IIIA OS=Arabidopsis thaliana OX=3702 GN=TFIIIA PE=1 SV=1	Dihydrodipicolinate reductase, N-terminus//U1 zinc finger//Glycosyl hydrolase family 59	--
Cluster-21200.11063-2R	C2H2	C2H2	Cluster-21200.11063	2644	transcription factor IIIA [Morus notabilis]||EXC01083.1 Transcription factor IIIA [Morus notabilis]	PREDICTED: Morus notabilis transcription factor IIIA (LOC21408152), mRNA	general transcription factor IIIA	Transcription factor IIIA OS=Arabidopsis thaliana OX=3702 GN=TFIIIA PE=1 SV=1	Dihydrodipicolinate reductase, N-terminus//U1 zinc finger//Glycosyl hydrolase family 59	--
Cluster-21200.11105-1R	WRKY	WRKY	Cluster-21200.11105	3331	probable WRKY transcription factor 72 [Morus notabilis]||EXB20720.1 putative WRKY transcription factor 72 [Morus notabilis]	PREDICTED: Morus notabilis probable WRKY transcription factor 72 (LOC21391022), mRNA	--	WRKY transcription factor 72A OS=Solanum lycopersicum OX=4081 GN=WRKY72A PE=2 SV=1	Vpu protein//Initiation control protein YabA//WRKY DNA -binding domain	--
Cluster-21200.11175-2F	Trihelix	Trihelix	Cluster-21200.11175	2453	trihelix transcription factor GT-4 [Morus notabilis]||EXC31376.1 Trihelix transcription factor GT-1 [Morus notabilis]	PREDICTED: Morus notabilis trihelix transcription factor GT-4 (LOC21400646), mRNA	--	Trihelix transcription factor GT-1 OS=Arabidopsis thaliana OX=3702 GN=GT-1 PE=1 SV=1	--	--
Cluster-21200.11705-0R	Jumonji	Jumonji	Cluster-21200.11705	7861	F-box protein [Morus notabilis]	PREDICTED: Morus notabilis F-box protein At1g78280 (LOC21395935), mRNA	--	Lysine-specific demethylase JMJ21 OS=Arabidopsis thaliana OX=3702 GN=JMJ21 PE=2 SV=3	F-box domain//Translocation protein Sec62//F-box//F-box-like	Phosphatidylserine-specific receptor PtdSerR, contains JmjC domain
Cluster-21200.1174-1R	MYB	MYB->MYB	Cluster-21200.1174	1278	hypothetical protein FH972_017664 [Carpinus fangiana]	PREDICTED: Morus notabilis transcription repressor MYB5 (LOC21392947), mRNA	transcription factor MYB, plant	Transcription repressor MYB5 OS=Arabidopsis thaliana OX=3702 GN=MYB5 PE=1 SV=1	--	--
Cluster-21200.11924-0F	TUB	TUB	Cluster-21200.11924	2836	Tubby-like F-box protein 5 [Morus notabilis]	PREDICTED: Morus notabilis tubby-like F-box protein 5 (LOC21392370), transcript variant X2, mRNA	tubby and related proteins	Tubby-like F-box protein 5 OS=Oryza sativa subsp. japonica OX=39947 GN=TULP5 PE=2 SV=1	F-box domain//F-box-like	--
Cluster-21200.11924-2F	TUB	TUB	Cluster-21200.11924	2836	Tubby-like F-box protein 5 [Morus notabilis]	PREDICTED: Morus notabilis tubby-like F-box protein 5 (LOC21392370), transcript variant X2, mRNA	tubby and related proteins	Tubby-like F-box protein 5 OS=Oryza sativa subsp. japonica OX=39947 GN=TULP5 PE=2 SV=1	F-box domain//F-box-like	--
Cluster-21200.12085-0R	AP2/ERF-ERF	AP2/ERF->AP2/ERF-ERF	Cluster-21200.12085	1416	ethylene-responsive transcription factor RAP2-1 [Morus notabilis]||AHJ25969.1 dehydration responsive element binding transcription factor [Morus notabilis]||EXB56492.1 Ethylene-responsive transcription factor [Morus notabilis]	PREDICTED: Morus notabilis ethylene-responsive transcription factor RAP2-1 (LOC21392224), mRNA	EREBP-like factor	Ethylene-responsive transcription factor RAP2-1 OS=Arabidopsis thaliana OX=3702 GN=RAP2-1 PE=2 SV=1	AP2 domain	--
Cluster-21200.12532-0F	MYB-related	MYB->MYB-related	Cluster-21200.12532	5929	proteasome activator subunit 4 [Morus notabilis]	PREDICTED: Morus notabilis proteasome activator subunit 4 (LOC21406523), mRNA	proteasome activator subunit 4	Proteasome activator subunit 4 OS=Arabidopsis thaliana OX=3702 GN=PA200 PE=2 SV=2	HEAT repeat//Questin oxidase-like//Eukaryotic integral membrane protein (DUF1751)//Cytochrome c oxidase subunit IV//Spo7-like protein	--
Cluster-21200.12532-2F	MYB-related	MYB->MYB-related	Cluster-21200.12532	5929	proteasome activator subunit 4 [Morus notabilis]	PREDICTED: Morus notabilis proteasome activator subunit 4 (LOC21406523), mRNA	proteasome activator subunit 4	Proteasome activator subunit 4 OS=Arabidopsis thaliana OX=3702 GN=PA200 PE=2 SV=2	HEAT repeat//Questin oxidase-like//Eukaryotic integral membrane protein (DUF1751)//Cytochrome c oxidase subunit IV//Spo7-like protein	--
Cluster-21200.12533-0F	C2H2	C2H2	Cluster-21200.12533	3159	plant UBX domain-containing protein 2 [Morus notabilis]	PREDICTED: Morus notabilis plant UBX domain-containing protein 2 (LOC21387503), mRNA	UBX domain-containing protein 6	Plant UBX domain-containing protein 2 OS=Arabidopsis thaliana OX=3702 GN=PUX2 PE=1 SV=2	BRK domain//Circovirus capsid protein//UBX domain	Predicted ubiquitin regulatory protein
Cluster-21200.12541-1F	bHLH	bHLH	Cluster-21200.12541	1422	transcription factor BEE 1 isoform X2 [Morus notabilis]	PREDICTED: Morus notabilis transcription factor BEE 1 (LOC21402868), transcript variant X2, mRNA	--	Transcription factor BEE 3 OS=Arabidopsis thaliana OX=3702 GN=BEE3 PE=2 SV=1	Helix-loop-helix DNA-binding domain//Macoilin family//Oxaloacetate decarboxylase, gamma chain//Peptidase family S49 N-terminal//Mediator of RNA pol II transcription subunit 19	--
Cluster-21200.12830-2R	GRAS	GRAS	Cluster-21200.12830	2674	scarecrow-like protein 3 isoform X1 [Morus notabilis]||EXB68485.1 hypothetical protein L484_001843 [Morus notabilis]	PREDICTED: Morus notabilis scarecrow-like protein 3 (LOC21385431), transcript variant X1, mRNA	--	Scarecrow-like protein 3 OS=Arabidopsis thaliana OX=3702 GN=SCL3 PE=1 SV=1	AP-3 complex subunit delta-1	--
Cluster-21200.12860-2R	MYB-related	MYB->MYB-related	Cluster-21200.12860	1694	transcription factor MYB113-like [Morus notabilis]	PREDICTED: Morus notabilis transcription factor MYB113-like (LOC112093091), mRNA	transcription factor MYB75	Transcription factor MYB114 OS=Arabidopsis thaliana OX=3702 GN=MYB114 PE=1 SV=1	--	--
Cluster-21200.12862-2R	MYB-related	MYB->MYB-related	Cluster-21200.12862	1439	truncated AN2 protein [Petunia x hybrida]	Morus alba R2R3-myeloblastosis protein (MYBA) mRNA, complete cds	--	Transcription factor MYB114 OS=Arabidopsis thaliana OX=3702 GN=MYB114 PE=1 SV=1	--	--
Cluster-21200.12903-2F	C2H2	C2H2	Cluster-21200.12903	3149	cytoplasmic 60S subunit biogenesis factor REI1 homolog 1 [Morus notabilis]||XP_010111936.1 cytoplasmic 60S subunit biogenesis factor REI1 homolog 1 [Morus notabilis]||EXB94240.1 Zinc finger protein [Morus notabilis]||EXC32054.1 Zinc finger protein [Morus notabilis]	PREDICTED: Morus notabilis cytoplasmic 60S subunit biogenesis factor REI1 homolog 1 (LOC21387933), mRNA	pre-60S factor REI1	Cytoplasmic 60S subunit biogenesis factor REI1 homolog 2 OS=Arabidopsis thaliana OX=3702 GN=REIL2 PE=1 SV=1	DNA replication and checkpoint protein//DNA polymerase phi//Cwf15/Cwc15 cell cycle control protein	C2H2-type Zn-finger protein
Cluster-21200.12908-0F	B3	B3->B3	Cluster-21200.12908	2249	B3 domain-containing transcription factor VRN1 isoform X1 [Morus notabilis]	PREDICTED: Morus notabilis B3 domain-containing transcription factor VRN1 (LOC21409635), transcript variant X1, mRNA	--	B3 domain-containing transcription factor VRN1 OS=Arabidopsis thaliana OX=3702 GN=VRN1 PE=1 SV=1	B3 DNA binding domain	--
Cluster-21200.12909-2F	B3	B3->B3	Cluster-21200.12909	3127	B3 domain-containing protein Os01g0234100 isoform X2 [Morus notabilis]	PREDICTED: Morus notabilis B3 domain-containing protein Os01g0234100 (LOC21391631), transcript variant X2, mRNA	--	B3 domain-containing protein Os01g0234100 OS=Oryza sativa subsp. japonica OX=39947 GN=Os01g0234100 PE=2 SV=1	Growth-arrest specific micro-tubule binding//B3 DNA binding domain//Vesicle transport v-SNARE protein N-terminus	--
Cluster-21200.12921-2R	Alfin-like	Alfin-like	Cluster-21200.12921	2052	PHD finger protein ALFIN-LIKE 5 [Morus notabilis]	PREDICTED: Morus notabilis PHD finger protein ALFIN-LIKE 4 (LOC21396624), mRNA	PHD finger protein ALFIN-LIKE	PHD finger protein ALFIN-LIKE 5 OS=Arabidopsis thaliana OX=3702 GN=AL5 PE=2 SV=1	Alfin	Uncharacterized PHD Zn-finger protein
Cluster-21200.13015-1F	MYB	MYB->MYB	Cluster-21200.13015	4268	transcription factor MYB3R-1 [Morus notabilis]||XP_024023842.1 transcription factor MYB3R-1 [Morus notabilis]||EXB82278.1 Myb-related protein 3R-1 [Morus notabilis]	PREDICTED: Morus notabilis transcription factor MYB3R-1 (LOC21390674), transcript variant X2, mRNA	--	Transcription factor MYB3R-4 OS=Arabidopsis thaliana OX=3702 GN=MYB3R4 PE=1 SV=1	Dynein light chain type 1//SLIDE//PMP-22/EMP/MP20/Claudin tight junction	Transcription factor, Myb superfamily
Cluster-21200.13192-2R	GRAS	GRAS	Cluster-21200.13192	3225	scarecrow-like transcription factor PAT1 [Morus notabilis]||XP_024032069.1 scarecrow-like transcription factor PAT1 [Morus notabilis]	PREDICTED: Morus notabilis scarecrow-like transcription factor PAT1 (LOC21402937), transcript variant X2, mRNA	--	Scarecrow-like transcription factor PAT1 OS=Arabidopsis thaliana OX=3702 GN=PAT1 PE=1 SV=1	Type IV Pilus-assembly protein W	--
Cluster-21200.13877-1R	C2H2	C2H2	Cluster-21200.13877	2286	uncharacterized protein LOC21404881 [Morus notabilis]||EXC01475.1 hypothetical protein L484_022047 [Morus notabilis]	PREDICTED: Morus notabilis uncharacterized LOC21404881 (LOC21404881), mRNA	--	--	NADH pyrophosphatase zinc ribbon domain	--
Cluster-21200.14044-1R	C2H2	C2H2	Cluster-21200.14044	5426	protein SUPPRESSOR OF FRI 4 isoform X2 [Morus notabilis]	PREDICTED: Morus notabilis protein SUPPRESSOR OF FRI 4 (LOC21393170), transcript variant X2, mRNA	--	Protein SUPPRESSOR OF FRI 4 OS=Arabidopsis thaliana OX=3702 GN=SUF4 PE=1 SV=1	Glycosyl hydrolases family 28//zinc-ribbon	--
Cluster-21200.14154-1R	GARP-G2-like	GARP->GARP-G2-like	Cluster-21200.14154	894	myb family transcription factor MOF1 [Quercus robur]||XP_050275707.1 myb family transcription factor MOF1 [Quercus robur]	PREDICTED: Morus notabilis uncharacterized LOC21405703 (LOC21405703), transcript variant X2, mRNA	--	Myb family transcription factor MOF1 OS=Oryza sativa subsp. japonica OX=39947 GN=MOF1 PE=1 SV=1	TEA/ATTS domain	--
Cluster-21200.14436-1R	C3H	C3H	Cluster-21200.14436	3654	Zinc finger CCCH domain-containing protein 30 [Morus notabilis]	PREDICTED: Cannabis sativa zinc finger CCCH domain-containing protein 30 (LOC115711704), mRNA	--	Zinc finger CCCH domain-containing protein 24 OS=Oryza sativa subsp. japonica OX=39947 GN=Os03g0698800 PE=2 SV=1	picornavirus capsid protein//Ankyrin repeats (many copies)//Zinc finger C-x8-C-x5-C-x3-H type (and similar)//REV protein (anti-repression trans-activator protein)//Ankyrin repeat//Ankyrin repeat//Ankyrin repeats (3 copies)//Ankyrin repeats (many copies)	--
Cluster-21200.14805-1F	MADS-MIKC	MADS->MADS-MIKC	Cluster-21200.14805	1250	agamous-like MADS-box protein AGL11 [Morus notabilis]	PREDICTED: Morus notabilis agamous-like MADS-box protein AGL11 (LOC21394885), mRNA	MADS-box transcription factor, plant	Agamous-like MADS-box protein AGL11 OS=Vitis vinifera OX=29760 GN=AGL11 PE=2 SV=1	Nnf1//Nuclear receptor-binding factor 2, autophagy regulator//SRF-type transcription factor (DNA-binding and dimerisation domain)//TSC-22/dip/bun family//K-box region//Ribosomal protein L7/L12 dimerisation domain//bZIP transcription factor//Basic region leucine zipper	--
Cluster-21200.15179-2R	FAR1	FAR1	Cluster-21200.15179	1204	protein FAR1-RELATED SEQUENCE 5 [Morus notabilis]	PREDICTED: Morus notabilis protein FAR1-RELATED SEQUENCE 5 (LOC112091428), mRNA	--	Protein FAR1-RELATED SEQUENCE 5 OS=Arabidopsis thaliana OX=3702 GN=FRS5 PE=1 SV=1	Tumour suppressor protein	--
Cluster-21200.15203-1F	SNF2	SNF2	Cluster-21200.15203	7229	CHD3-type chromatin-remodeling factor PICKLE [Morus notabilis]	PREDICTED: Morus notabilis CHD3-type chromatin-remodeling factor PICKLE (LOC21397604), mRNA	chromodomain-helicase-DNA-binding protein 4	CHD3-type chromatin-remodeling factor PICKLE OS=Arabidopsis thaliana OX=3702 GN=PKL PE=1 SV=1	Class II histone deacetylase complex subunits 2 and 3//SLIDE//SNF2-related domain//Type III restriction enzyme, res subunit//Urotensin II//Herpesvirus latent membrane protein 1 (LMP1)//CHD subfamily II, SANT-like domain	Predicted helicase
Cluster-21200.15287-1R	GRAS	GRAS	Cluster-21200.15287	2471	DELLA transcription factor [Parasponia andersonii]	Artocarpus altilis cultivar Mason DELLA protein (DELLA1) mRNA, complete cds	DELLA protein	DELLA protein GAIP-B OS=Cucurbita maxima OX=3661 GN=GAIPB PE=2 SV=1	GLE1-like protein	--
Cluster-21200.15294-2R	NF-X1	NF-X1	Cluster-21200.15294	4391	NF-X1-type zinc finger protein NFXL1 [Morus notabilis]||EXB45098.1 NF-X1-type zinc finger protein NFXL1 [Morus notabilis]	PREDICTED: Morus notabilis NF-X1-type zinc finger protein NFXL1 (LOC21402268), mRNA	transcriptional repressor NF-X1	NF-X1-type zinc finger protein NFXL1 OS=Arabidopsis thaliana OX=3702 GN=NFXL1 PE=1 SV=1	AP-3 complex subunit delta-1//Ribosome receptor lysine/proline rich region//R3H domain//Fungal tRNA ligase phosphodiesterase domain//NF-X1 type zinc finger//RNA binding domain	Transcription factor NF-X1, contains NFX-type Zn2+-binding and R3H domains
Cluster-21200.15515-0F	MYB-related	MYB->MYB-related	Cluster-21200.15515	1780	transcription factor MYB31, partial [Morus alba]	PREDICTED: Morus notabilis myb-related protein 306 (LOC21399019), mRNA	transcription factor MYB, plant	Myb-related protein 306 OS=Antirrhinum majus OX=4151 GN=MYB306 PE=2 SV=1	Coronavirus nucleocapsid	--
Cluster-21200.15629-0R	AUX/IAA	AUX/IAA	Cluster-21200.15629	1195	auxin-responsive protein IAA4 [Morus notabilis]||EXB29840.1 Auxin-responsive protein IAA4 [Morus notabilis]	PREDICTED: Morus notabilis auxin-responsive protein IAA4 (LOC21399379), mRNA	auxin-responsive protein IAA	Auxin-induced protein 22B OS=Vigna radiata var. radiata OX=3916 GN=AUX22B PE=2 SV=1	--	--
Cluster-21200.15657-1R	SET	SET	Cluster-21200.15657	3244	Histone-lysine N-methyltransferase setd3 [Morus notabilis]	PREDICTED: Morus notabilis histone-lysine N-methyltransferase setd3 (LOC21387945), mRNA	--	Actin-histidine N-methyltransferase OS=Mus musculus OX=10090 GN=Setd3 PE=1 SV=1	Vpu protein//Peptidase family S49 N-terminal//SET domain//Presenilin//Translocation protein Sec62	N-methyltransferase
Cluster-21200.15659-0R	MYB-related	MYB->MYB-related	Cluster-21200.15659	3200	transcription factor MYBS3 [Morus notabilis]||EXB74577.1 Transcription factor [Morus notabilis]	PREDICTED: Morus notabilis transcription factor MYBS3 (LOC21408937), mRNA	--	Transcription factor MYBS3 OS=Oryza sativa subsp. japonica OX=39947 GN=MYBS3 PE=2 SV=1	--	--
Cluster-21200.15741-0R	WRKY	WRKY	Cluster-21200.15741	2187	probable WRKY transcription factor 57 [Morus notabilis]||XP_024029869.1 probable WRKY transcription factor 57 [Morus notabilis]||XP_024029871.1 probable WRKY transcription factor 57 [Morus notabilis]||XP_024029872.1 probable WRKY transcription factor 57 [Morus notabilis]||XP_024029873.1 probable WRKY transcription factor 57 [Morus notabilis]||EXC22067.1 putative WRKY transcription factor 57 [Moru…	PREDICTED: Morus notabilis probable WRKY transcription factor 57 (LOC21390075), transcript variant X7, mRNA	--	Probable WRKY transcription factor 57 OS=Arabidopsis thaliana OX=3702 GN=WRKY57 PE=2 SV=1	WRKY DNA -binding domain	--
Cluster-21200.15878-0F	BBR-BPC	BBR-BPC	Cluster-21200.15878	4731	protein BASIC PENTACYSTEINE2 [Morus notabilis]||EXC05028.1 hypothetical protein L484_019276 [Morus notabilis]	PREDICTED: Morus notabilis protein BASIC PENTACYSTEINE2 (LOC21402222), mRNA	--	Protein BASIC PENTACYSTEINE1 OS=Arabidopsis thaliana OX=3702 GN=BPC1 PE=1 SV=1	--	--
Cluster-21200.15995-2R	MADS-M-type	MADS->MADS-M-type	Cluster-21200.15995	1041	MADS-box protein [Ficus carica]	Ficus carica MADS-box protein (MADS2) mRNA, complete cds	MADS-box transcription factor, plant	Floral homeotic protein APETALA 1-2 OS=Brassica oleracea var. italica OX=36774 GN=2AP1 PE=2 SV=1	SRF-type transcription factor (DNA-binding and dimerisation domain)	--
Cluster-21200.15999-1R	C2H2	C2H2	Cluster-21200.15999	1013	hypothetical protein DVH24_024106 [Malus domestica]	PREDICTED: Morus notabilis zinc finger protein ZAT11 (LOC21408076), mRNA	--	Zinc finger protein ZAT5 OS=Arabidopsis thaliana OX=3702 GN=ZAT5 PE=2 SV=1	--	--
Cluster-21200.16041-1F	MADS-M-type	MADS->MADS-M-type	Cluster-21200.16041	680	unnamed protein product [Linum tenue]	PREDICTED: Morus notabilis MADS-box protein EJ2 (LOC21399729), mRNA	--	MADS-box protein 04g005320 OS=Solanum lycopersicum OX=4081 GN=Solyc04g005320 PE=3 SV=1	SRF-type transcription factor (DNA-binding and dimerisation domain)	--
Cluster-21200.16043-2F	WRKY	WRKY	Cluster-21200.16043	4195	probable WRKY transcription factor 33 isoform X2 [Morus notabilis]	PREDICTED: Morus notabilis probable WRKY transcription factor 33 (LOC21397160), transcript variant X2, mRNA	WRKY transcription factor 33	WRKY transcription factor WRKY24 OS=Oryza sativa subsp. indica OX=39946 GN=WRKY24 PE=2 SV=1	WRKY DNA -binding domain	--
Cluster-21200.16143-2R	B3	B3->B3	Cluster-21200.16143	3730	B3 domain-containing transcription factor ABI3 [Morus notabilis]||EXC24152.1 B3 domain-containing transcription factor ABI3 [Morus notabilis]	PREDICTED: Morus notabilis B3 domain-containing transcription factor ABI3 (LOC21398277), mRNA	RAV-like factor	B3 domain-containing transcription factor ABI3 OS=Arabidopsis thaliana OX=3702 GN=ABI3 PE=1 SV=1	B3 DNA binding domain	--
Cluster-21200.1625-2F	Others	Others	Cluster-21200.1625	1586	hypothetical protein CEUSTIGMA_g322.t1 [Chlamydomonas eustigma]	--	--	Response regulator receiver protein CpdR OS=Brucella abortus (strain 2308) OX=359391 GN=cpdR PE=1 SV=1	Response regulator receiver domain	--
Cluster-21200.16403-0F	GRAS	GRAS	Cluster-21200.16403	1643	scarecrow-like protein 6 isoform X1 [Morus notabilis]||XP_024029640.1 scarecrow-like protein 6 isoform X2 [Morus notabilis]	PREDICTED: Morus notabilis scarecrow-like protein 6 (LOC21403759), transcript variant X2, mRNA	--	Scarecrow-like protein 6 OS=Arabidopsis thaliana OX=3702 GN=SCL6 PE=1 SV=1	Sodium/hydrogen exchanger family	--
Cluster-21200.16421-0F	C3H	C3H	Cluster-21200.16421	4478	zinc finger CCCH domain-containing protein ZFN-like isoform X1 [Morus notabilis]	PREDICTED: Morus notabilis zinc finger CCCH domain-containing protein ZFN-like (LOC21398233), transcript variant X2, mRNA	--	Zinc finger CCCH domain-containing protein ZFN-like OS=Pisum sativum OX=3888 PE=2 SV=1	Zinc finger C-x8-C-x5-C-x3-H type (and similar)//Herpesvirus DNA helicase/primase complex associated protein	--
Cluster-21200.16421-1F	C3H	C3H	Cluster-21200.16421	4478	zinc finger CCCH domain-containing protein ZFN-like isoform X1 [Morus notabilis]	PREDICTED: Morus notabilis zinc finger CCCH domain-containing protein ZFN-like (LOC21398233), transcript variant X2, mRNA	--	Zinc finger CCCH domain-containing protein ZFN-like OS=Pisum sativum OX=3888 PE=2 SV=1	Zinc finger C-x8-C-x5-C-x3-H type (and similar)//Herpesvirus DNA helicase/primase complex associated protein	--
Cluster-21200.16421-2F	C3H	C3H	Cluster-21200.16421	4478	zinc finger CCCH domain-containing protein ZFN-like isoform X1 [Morus notabilis]	PREDICTED: Morus notabilis zinc finger CCCH domain-containing protein ZFN-like (LOC21398233), transcript variant X2, mRNA	--	Zinc finger CCCH domain-containing protein ZFN-like OS=Pisum sativum OX=3888 PE=2 SV=1	Zinc finger C-x8-C-x5-C-x3-H type (and similar)//Herpesvirus DNA helicase/primase complex associated protein	--
Cluster-21200.16666-0F	HB-other	HB->HB-other	Cluster-21200.16666	3335	pathogenesis-related homeodomain protein isoform X1 [Morus notabilis]||EXB31007.1 Pathogenesis-related homeodomain protein [Morus notabilis]	PREDICTED: Morus notabilis pathogenesis-related homeodomain protein (LOC21399897), transcript variant X1, mRNA	--	Pathogenesis-related homeodomain protein OS=Arabidopsis thaliana OX=3702 GN=PRH PE=2 SV=1	Homeodomain//Quinolinate phosphoribosyl transferase, C-terminal domain//RING-H2 zinc finger domain//Homeobox KN domain	--
Cluster-21200.16666-1F	PHD	PHD	Cluster-21200.16666	3335	pathogenesis-related homeodomain protein isoform X1 [Morus notabilis]||EXB31007.1 Pathogenesis-related homeodomain protein [Morus notabilis]	PREDICTED: Morus notabilis pathogenesis-related homeodomain protein (LOC21399897), transcript variant X1, mRNA	--	Pathogenesis-related homeodomain protein OS=Arabidopsis thaliana OX=3702 GN=PRH PE=2 SV=1	Homeodomain//Quinolinate phosphoribosyl transferase, C-terminal domain//RING-H2 zinc finger domain//Homeobox KN domain	--
Cluster-21200.16672-2F	WRKY	WRKY	Cluster-21200.16672	4376	WRKY transcription factor SUSIBA2 [Morus notabilis]||EXC29937.1 putative WRKY transcription factor 2 [Morus notabilis]	PREDICTED: Morus notabilis WRKY transcription factor SUSIBA2 (LOC21398241), mRNA	WRKY transcription factor 2	Probable WRKY transcription factor 2 OS=Arabidopsis thaliana OX=3702 GN=WRKY2 PE=1 SV=1	High-affinity nickel-transport protein//WRKY DNA -binding domain//MYM-type Zinc finger with FCS sequence motif//Proprotein convertase P-domain	--
Cluster-21200.16881-2R	AUX/IAA	AUX/IAA	Cluster-21200.16881	1114	auxin-responsive protein IAA1 [Morus notabilis]	PREDICTED: Morus notabilis auxin-responsive protein IAA1 (LOC21408287), mRNA	auxin-responsive protein IAA	Auxin-responsive protein IAA1 OS=Oryza sativa subsp. japonica OX=39947 GN=IAA1 PE=2 SV=1	--	--
Cluster-21200.1692-0R	AP2/ERF-ERF	AP2/ERF->AP2/ERF-ERF	Cluster-21200.1692	2638	ethylene-responsive transcription factor ERF054 [Morus notabilis]||AHJ25977.1 dehydration responsive element binding transcription factor [Morus notabilis]||EXB79643.1 Ethylene-responsive transcription factor [Morus notabilis]	PREDICTED: Morus notabilis ethylene-responsive transcription factor ERF054 (LOC21394835), mRNA	--	Ethylene-responsive transcription factor ERF054 OS=Arabidopsis thaliana OX=3702 GN=ERF054 PE=2 SV=1	AP2 domain	--
Cluster-21200.16930-2R	bZIP	bZIP	Cluster-21200.16930	1898	Basic-leucine zipper transcription factor [Parasponia andersonii]	PREDICTED: Morus notabilis G-box-binding factor 1 (LOC21392393), transcript variant X4, mRNA	plant G-box-binding factor	--	Translocation protein Sec62//Snf7//Helicase associated domain (HA2)//Mediator of RNA pol II transcription subunit 19//AP-3 complex subunit delta-1//Presenilin	--
Cluster-21200.17031-0F	WRKY	WRKY	Cluster-21200.17031	2806	probable WRKY transcription factor 32 isoform X1 [Morus notabilis]	PREDICTED: Morus notabilis probable WRKY transcription factor 32 (LOC21393236), transcript variant X1, mRNA	--	Probable WRKY transcription factor 32 OS=Arabidopsis thaliana OX=3702 GN=WRKY32 PE=2 SV=1	WRKY DNA -binding domain	--
Cluster-21200.17031-1F	WRKY	WRKY	Cluster-21200.17031	2806	probable WRKY transcription factor 32 isoform X1 [Morus notabilis]	PREDICTED: Morus notabilis probable WRKY transcription factor 32 (LOC21393236), transcript variant X1, mRNA	--	Probable WRKY transcription factor 32 OS=Arabidopsis thaliana OX=3702 GN=WRKY32 PE=2 SV=1	WRKY DNA -binding domain	--
Cluster-21200.17110-0R	Tify	Tify	Cluster-21200.17110	2255	protein TIFY 6B [Morus notabilis]	PREDICTED: Morus notabilis protein TIFY 6B (LOC21387505), mRNA	jasmonate ZIM domain-containing protein	Protein TIFY 6b OS=Oryza sativa subsp. japonica OX=39947 GN=TIFY6B PE=1 SV=1	CCT motif	--
Cluster-21200.17110-1R	Others	Others	Cluster-21200.17110	2255	protein TIFY 6B [Morus notabilis]	PREDICTED: Morus notabilis protein TIFY 6B (LOC21387505), mRNA	jasmonate ZIM domain-containing protein	Protein TIFY 6b OS=Oryza sativa subsp. japonica OX=39947 GN=TIFY6B PE=1 SV=1	CCT motif	--
Cluster-21200.17437-1R	IWS1	IWS1	Cluster-21200.17437	2800	probable mediator of RNA polymerase II transcription subunit 26c [Morus notabilis]||XP_024028875.1 probable mediator of RNA polymerase II transcription subunit 26c [Morus notabilis]||XP_024028881.1 probable mediator of RNA polymerase II transcription subunit 26c [Morus notabilis]||XP_024028886.1 probable mediator of RNA polymerase II transcription subunit 26c [Morus notabilis]	PREDICTED: Morus notabilis probable mediator of RNA polymerase II transcription subunit 26c (LOC21399558), transcript variant X4, mRNA	--	Probable mediator of RNA polymerase II transcription subunit 26c OS=Arabidopsis thaliana OX=3702 GN=MED26C PE=1 SV=1	Serine dehydrogenase proteinase	--
Cluster-21200.17657-0F	IWS1	IWS1	Cluster-21200.17657	4017	probable mediator of RNA polymerase II transcription subunit 26b [Morus notabilis]||EXB43778.1 hypothetical protein L484_004632 [Morus notabilis]	PREDICTED: Morus notabilis probable mediator of RNA polymerase II transcription subunit 26b (LOC21388129), mRNA	--	Probable mediator of RNA polymerase II transcription subunit 26b OS=Arabidopsis thaliana OX=3702 GN=MED26B PE=2 SV=1	DEC-1 protein, N-terminal region//AF-4 proto-oncoprotein C-terminal region//Aflatoxin regulatory protein	--
Cluster-21200.17734-2F	EIL	EIL	Cluster-21200.17734	3827	ETHYLENE INSENSITIVE 3-like 1 protein [Morus notabilis]	PREDICTED: Morus notabilis ETHYLENE INSENSITIVE 3-like 1 protein (LOC21386059), mRNA	ethylene-insensitive protein 3	Protein ETHYLENE INSENSITIVE 3 OS=Arabidopsis thaliana OX=3702 GN=EIN3 PE=1 SV=1	RNA-binding signal recognition particle 68//Ethylene insensitive 3	--
Cluster-21200.17756-0R	SWI/SNF-BAF60b	SWI/SNF-BAF60b	Cluster-21200.17756	7776	zinc finger CCCH domain-containing protein 19 [Morus notabilis]	PREDICTED: Morus notabilis zinc finger CCCH domain-containing protein 19 (LOC21401506), mRNA	--	Zinc finger CCCH domain-containing protein 19 OS=Arabidopsis thaliana OX=3702 GN=NERD PE=1 SV=3	Zinc finger C-x8-C-x5-C-x3-H type (and similar)//B-box zinc finger//GYF domain//Selenoprotein S (SelS)//Plus-3 domain	--
Cluster-21200.17866-1R	Jumonji	Jumonji	Cluster-21200.17866	2825	F-box protein At5g06550 isoform X1 [Morus notabilis]||EXC26384.1 F-box protein [Morus notabilis]	PREDICTED: Morus notabilis F-box protein At5g06550 (LOC21389865), transcript variant X1, mRNA	--	Arginine-specific demethylase JMJ22 OS=Arabidopsis thaliana OX=3702 GN=JMJ22 PE=1 SV=1	F-box domain//F-box-like	Phosphatidylserine-specific receptor PtdSerR, contains JmjC domain
Cluster-21200.1790-2R	FAR1	FAR1	Cluster-21200.1790	2901	putative protein FAR1-RELATED SEQUENCE 10 [Morus notabilis]||XP_024026332.1 putative protein FAR1-RELATED SEQUENCE 10 [Morus notabilis]	Carpinus viminea chromosome 7	--	Putative protein FAR1-RELATED SEQUENCE 10 OS=Arabidopsis thaliana OX=3702 GN=FRS10 PE=2 SV=2	Photosystem I psaG / psaK//SWIM zinc finger//ATP:corrinoid adenosyltransferase BtuR/CobO/CobP//Phospholipase A2	--
Cluster-21200.17918-0F	NAC	NAC	Cluster-21200.17918	2013	NAC domain-containing protein 2 [Morus notabilis]||EXB53546.1 NAC domain-containing protein 2 [Morus notabilis]	PREDICTED: Morus notabilis NAC domain-containing protein 2 (LOC21391307), mRNA	--	NAC domain-containing protein 48 OS=Oryza sativa subsp. japonica OX=39947 GN=NAC048 PE=1 SV=1	No apical meristem (NAM) protein	--
Cluster-21200.18000-2R	SBP	SBP	Cluster-21200.18000	3819	squamosa promoter-binding-like protein 12 isoform X1 [Morus notabilis]||EXB80296.1 Squamosa promoter-binding-like protein 12 [Morus notabilis]	PREDICTED: Morus notabilis squamosa promoter-binding-like protein 12 (LOC21407861), transcript variant X1, mRNA	--	Squamosa promoter-binding-like protein 12 OS=Arabidopsis thaliana OX=3702 GN=SPL12 PE=1 SV=1	Ankyrin repeats (many copies)//Ankyrin repeat//Ankyrin repeats (many copies)//Ankyrin repeats (3 copies)//SBP domain//Ankyrin repeat//Carboxypeptidase inhibitor I68	--
Cluster-21200.18143-1R	bZIP	bZIP	Cluster-21200.18143	2768	bZIP transcription factor 53 [Morus notabilis]||EXB28592.1 Ocs element-binding factor 1 [Morus notabilis]	PREDICTED: Morus notabilis bZIP transcription factor 53 (LOC21393070), mRNA	bZIP transcription factor 1/2/11/44/53	bZIP transcription factor 53 OS=Arabidopsis thaliana OX=3702 GN=BZIP53 PE=1 SV=1	bZIP transcription factor//Basic region leucine zipper//bZIP Maf transcription factor//Tho complex subunit 7	--
Cluster-21200.18234-2R	Others	Others	Cluster-21200.18234	1315	zinc finger protein CONSTANS-LIKE 4 [Morus notabilis]||EXC18782.1 Zinc finger protein CONSTANS-LIKE 4 [Morus notabilis]	PREDICTED: Morus notabilis zinc finger protein CONSTANS-LIKE 4 (LOC21390561), mRNA	--	Zinc finger protein CONSTANS-LIKE 4 OS=Arabidopsis thaliana OX=3702 GN=COL4 PE=2 SV=2	Triple QxxK/R motif-containing protein family//CCT motif//B-box zinc finger	--
Cluster-21200.18367-1F	C2H2	C2H2	Cluster-21200.18367	2111	zinc finger protein ZAT5 [Morus notabilis]||EXC24912.1 Zinc finger protein ZAT5 [Morus notabilis]	PREDICTED: Morus notabilis zinc finger protein ZAT5 (LOC21395018), mRNA	--	Zinc finger protein ZAT5 OS=Arabidopsis thaliana OX=3702 GN=ZAT5 PE=2 SV=1	FYVE zinc finger//Cytosol aminopeptidase family, catalytic domain	--
Cluster-21200.18426-0F	HMG	HMG	Cluster-21200.18426	3536	HMG1/2-like protein [Morus notabilis]	Morus indica SSR marker MESTSSRCP-249 mRNA sequence	high mobility group B protein, plant	HMG1/2-like protein OS=Glycine max OX=3847 PE=2 SV=1	Protamine and protamine like//NOA36 protein//Centromere protein B dimerisation domain//NTPase//DNA-directed RNA polymerase III subunit Rpc31	HMG box-containing protein
Cluster-21200.18592-0R	C2C2-GATA	C2C2->C2C2-GATA	Cluster-21200.18592	2881	GATA transcription factor [Trema orientale]	PREDICTED: Morus notabilis GATA transcription factor 24 (LOC21394814), mRNA	--	GATA transcription factor 24 OS=Arabidopsis thaliana OX=3702 GN=GATA24 PE=1 SV=2	GATA zinc finger//CCT motif//RBPJ-interacting and tubulin associated protein//Dof domain, zinc finger	--
Cluster-21200.18638-1R	Jumonji	Jumonji	Cluster-21200.18638	3527	putative lysine-specific demethylase [Morus notabilis]	PREDICTED: Morus notabilis putative lysine-specific demethylase JMJ16 (LOC21389110), mRNA	--	Putative lysine-specific demethylase JMJ16 OS=Arabidopsis thaliana OX=3702 GN=JMJ16 PE=1 SV=1	--	DNA-binding protein jumonji/RBP2/SMCY, contains JmjC domain
Cluster-21200.18638-2R	Jumonji	Jumonji	Cluster-21200.18638	3527	putative lysine-specific demethylase [Morus notabilis]	PREDICTED: Morus notabilis putative lysine-specific demethylase JMJ16 (LOC21389110), mRNA	--	Putative lysine-specific demethylase JMJ16 OS=Arabidopsis thaliana OX=3702 GN=JMJ16 PE=1 SV=1	--	DNA-binding protein jumonji/RBP2/SMCY, contains JmjC domain
Cluster-21200.18708-0R	TRAF	TRAF	Cluster-21200.18708	3313	NPR3 [Morus alba var. multicaulis]	Morus alba var. multicaulis NPR3 mRNA, complete cds	regulatory protein NPR1	BTB/POZ domain and ankyrin repeat-containing protein NPR1 OS=Malus hupehensis OX=106556 GN=NPR1 PE=2 SV=2	BTB/POZ domain//Ankyrin repeats (many copies)//DNA-dependent protein kinase catalytic subunit, CC3//Ankyrin repeat//Ankyrin repeats (3 copies)//Ankyrin repeats (many copies)//Ankyrin repeat	--
Cluster-21200.18782-1R	SET	SET	Cluster-21200.18782	2840	uncharacterized protein LOC21398768 [Morus notabilis]||EXC20007.1 SET and MYND domain-containing protein [Morus notabilis]	PREDICTED: Morus notabilis uncharacterized LOC21398768 (LOC21398768), mRNA	--	Methyltransferase FGSG_00040 OS=Gibberella zeae (strain ATCC MYA-4620 / CBS 123657 / FGSC 9075 / NRRL 31084 / PH-1) OX=229533 GN=FG00040 PE=3 SV=1	Tetratricopeptide repeat//SET domain//Tetratricopeptide repeat	Predicted histone tail methylase containing SET domain
Cluster-21200.19274-1F	BES1	BES1	Cluster-21200.19274	2902	BES1/BZR1 homolog protein 2 [Morus notabilis]	PREDICTED: Morus notabilis BES1/BZR1 homolog protein 2 (LOC21397769), mRNA	brassinosteroid resistant 1/2	BES1/BZR1 homolog protein 2 OS=Arabidopsis thaliana OX=3702 GN=BEH2 PE=1 SV=1	--	--
Cluster-21200.19274-2F	BES1	BES1	Cluster-21200.19274	2902	BES1/BZR1 homolog protein 2 [Morus notabilis]	PREDICTED: Morus notabilis BES1/BZR1 homolog protein 2 (LOC21397769), mRNA	brassinosteroid resistant 1/2	BES1/BZR1 homolog protein 2 OS=Arabidopsis thaliana OX=3702 GN=BEH2 PE=1 SV=1	--	--
Cluster-21200.19275-2R	BES1	BES1	Cluster-21200.19275	377	BES1/BZR1 homolog protein 2 [Morus notabilis]	PREDICTED: Morus notabilis BES1/BZR1 homolog protein 2 (LOC21397769), mRNA	brassinosteroid resistant 1/2	--	--	--
Cluster-21200.19414-0R	HB-HD-ZIP	HB->HB-HD-ZIP	Cluster-21200.19414	3988	homeobox-leucine zipper protein ANTHOCYANINLESS 2 [Morus notabilis]	PREDICTED: Morus notabilis homeobox-leucine zipper protein ANTHOCYANINLESS 2 (LOC21390932), mRNA	homeobox-leucine zipper protein	Homeobox-leucine zipper protein ANTHOCYANINLESS 2 OS=Arabidopsis thaliana OX=3702 GN=ANL2 PE=1 SV=1	Homeodomain//cGMP-dependent protein kinase interacting domain//START domain//Androgen receptor//Homeobox KN domain	--
Cluster-21200.19960-0R	MYB-related	MYB->MYB-related	Cluster-21200.19960	2079	MYB transcription factor [Trema orientale]	PREDICTED: Morus notabilis myb-related protein 306 (LOC21388495), mRNA	transcription factor MYB, plant	Myb-related protein 306 OS=Antirrhinum majus OX=4151 GN=MYB306 PE=2 SV=1	SLIDE	--
Cluster-21200.19960-2R	MYB-related	MYB->MYB-related	Cluster-21200.19960	2079	MYB transcription factor [Trema orientale]	PREDICTED: Morus notabilis myb-related protein 306 (LOC21388495), mRNA	transcription factor MYB, plant	Myb-related protein 306 OS=Antirrhinum majus OX=4151 GN=MYB306 PE=2 SV=1	SLIDE	--
Cluster-21200.20110-0F	LOB	LOB	Cluster-21200.20110	2195	LOB domain-containing protein 23 [Morus notabilis]||EXB50422.1 hypothetical protein L484_013514 [Morus notabilis]	PREDICTED: Morus notabilis LOB domain-containing protein 23 (LOC21396686), mRNA	--	LOB domain-containing protein 23 OS=Arabidopsis thaliana OX=3702 GN=LBD23 PE=1 SV=1	--	--
Cluster-21200.20110-2F	LOB	LOB	Cluster-21200.20110	2195	LOB domain-containing protein 23 [Morus notabilis]||EXB50422.1 hypothetical protein L484_013514 [Morus notabilis]	PREDICTED: Morus notabilis LOB domain-containing protein 23 (LOC21396686), mRNA	--	LOB domain-containing protein 23 OS=Arabidopsis thaliana OX=3702 GN=LBD23 PE=1 SV=1	--	--
Cluster-21200.20181-2R	AP2/ERF-ERF	AP2/ERF->AP2/ERF-ERF	Cluster-21200.20181	2698	ethylene-responsive transcription factor RAP2-4 [Morus notabilis]||AHJ25985.1 dehydration responsive element binding transcription factor [Morus notabilis]||EXC06714.1 Ethylene-responsive transcription factor [Morus notabilis]	PREDICTED: Morus notabilis ethylene-responsive transcription factor RAP2-4 (LOC21404406), mRNA	EREBP-like factor	Ethylene-responsive transcription factor RAP2-4 OS=Arabidopsis thaliana OX=3702 GN=RAP2-4 PE=1 SV=1	AP2 domain//Peptidase family S49 N-terminal	--
Cluster-21200.20384-2F	PHD	PHD	Cluster-21200.20384	7247	sister chromatid cohesion protein SCC2 [Morus notabilis]	PREDICTED: Morus notabilis sister chromatid cohesion protein SCC2 (LOC21403878), mRNA	cohesin loading factor subunit SCC2	Sister chromatid cohesion protein SCC2 OS=Arabidopsis thaliana OX=3702 GN=SCC2 PE=1 SV=1	A1 Propeptide//Transactivating regulatory protein (Tat)//tRNase Z endonuclease//QLQ	Sister chromatid cohesion protein SCC2/Nipped-B
Cluster-21200.20457-0R	AP2/ERF-ERF	AP2/ERF->AP2/ERF-ERF	Cluster-21200.20457	3696	ethylene-responsive transcription factor ERF113 [Morus notabilis]||EXB81200.1 Ethylene-responsive transcription factor [Morus notabilis]	PREDICTED: Morus notabilis ethylene-responsive transcription factor ERF113 (LOC21396325), mRNA	--	Ethylene-responsive transcription factor ERF113 OS=Arabidopsis thaliana OX=3702 GN=ERF113 PE=2 SV=1	SecE/Sec61-gamma subunits of protein translocation complex	--
Cluster-21200.20832-2R	GARP-G2-like	GARP->GARP-G2-like	Cluster-21200.20832	2029	probable transcription factor KAN2 isoform X2 [Morus notabilis]||EXB66505.1 putative transcription factor KAN2 [Morus notabilis]	PREDICTED: Morus notabilis probable transcription factor KAN2 (LOC21400729), transcript variant X2, mRNA	--	Probable transcription factor KAN2 OS=Arabidopsis thaliana OX=3702 GN=KAN2 PE=2 SV=1	AP-3 complex subunit delta-1	--
Cluster-21200.20835-0F	C2C2-GATA	C2C2->C2C2-GATA	Cluster-21200.20835	2189	GATA transcription factor 7 [Morus notabilis]||EXC24676.1 hypothetical protein L484_008447 [Morus notabilis]	PREDICTED: Morus notabilis GATA transcription factor 7 (LOC21391813), mRNA	--	GATA transcription factor 5 OS=Arabidopsis thaliana OX=3702 GN=GATA5 PE=2 SV=1	GATA zinc finger	--
Cluster-21200.20867-0R	Alfin-like	Alfin-like	Cluster-21200.20867	2405	PHD finger protein ALFIN-LIKE 4 [Morus notabilis]||EXB48289.1 PHD finger protein ALFIN-LIKE 5 [Morus notabilis]	PREDICTED: Morus notabilis PHD finger protein ALFIN-LIKE 4 (LOC21387296), mRNA	PHD finger protein ALFIN-LIKE	PHD finger protein ALFIN-LIKE 5 OS=Arabidopsis thaliana OX=3702 GN=AL5 PE=2 SV=1	Alfin	Uncharacterized PHD Zn-finger protein
Cluster-21200.21025-0F	GARP-G2-like	GARP->GARP-G2-like	Cluster-21200.21025	3496	Two-component response regulator-like protein [Morus notabilis]	PREDICTED: Morus notabilis two-component response regulator-like APRR2 (LOC21406093), transcript variant X3, mRNA	--	Two-component response regulator-like APRR2 OS=Arabidopsis thaliana OX=3702 GN=APRR2 PE=2 SV=2	Ribosomal protein S14p/S29e	--
Cluster-21200.21218-2R	SNF2	SNF2	Cluster-21200.21218	6751	helicase-like transcription factor CHR28 isoform X2 [Morus notabilis]||EXC53897.1 SMARCA3-like protein 2 [Morus notabilis]	PREDICTED: Morus notabilis helicase-like transcription factor CHR28 (LOC21386036), transcript variant X2, mRNA	--	Helicase-like transcription factor CHR28 OS=Arabidopsis thaliana OX=3702 GN=CHR28 PE=1 SV=1	DEAD/DEAH box helicase//Zinc-finger of the MIZ type in Nse subunit//Zinc finger, C3HC4 type (RING finger)//SNF2-related domain//RING-H2 zinc finger domain	--
Cluster-21200.21297-0R	TRAF	TRAF	Cluster-21200.21297	4625	uncharacterized protein LOC21406276 [Morus notabilis]||EXB74773.1 Germ cell-less protein-like 1 [Morus notabilis]	PREDICTED: Morus notabilis uncharacterized LOC21406276 (LOC21406276), mRNA	--	Kelch-like protein 3 OS=Danio rerio OX=7955 GN=klhl3 PE=3 SV=1	BTB/POZ domain	--
Cluster-21200.21297-1R	TRAF	TRAF	Cluster-21200.21297	4625	uncharacterized protein LOC21406276 [Morus notabilis]||EXB74773.1 Germ cell-less protein-like 1 [Morus notabilis]	PREDICTED: Morus notabilis uncharacterized LOC21406276 (LOC21406276), mRNA	--	Kelch-like protein 3 OS=Danio rerio OX=7955 GN=klhl3 PE=3 SV=1	BTB/POZ domain	--
Cluster-21200.21298-1R	Others	Others	Cluster-21200.21298	2107	B-box zinc finger protein 21 [Morus notabilis]||EXC04212.1 putative salt tolerance-like protein [Morus notabilis]	PREDICTED: Morus notabilis B-box zinc finger protein 21 (LOC21402361), mRNA	--	B-box zinc finger protein 21 OS=Arabidopsis thaliana OX=3702 GN=BBX21 PE=1 SV=1	Ribosomal protein S27//B-box zinc finger//Oxaloacetate decarboxylase, gamma chain	--
Cluster-21200.21398-0F	C3H	C3H	Cluster-21200.21398	2484	probable methylenetetrahydrofolate reductase [Morus notabilis]	PREDICTED: Morus notabilis probable methylenetetrahydrofolate reductase (LOC21407400), mRNA	methylenetetrahydrofolate reductase (NADH)	Probable methylenetetrahydrofolate reductase (NADH) OS=Oryza sativa subsp. japonica OX=39947 GN=Os03g0815200 PE=2 SV=1	Methylenetetrahydrofolate reductase	5,10-methylenetetrahydrofolate reductase
Cluster-21200.21555-1F	GNAT	GNAT	Cluster-21200.21555	4764	probable amino-acid acetyltransferase NAGS2, chloroplastic isoform X1 [Morus notabilis]	PREDICTED: Morus notabilis probable amino-acid acetyltransferase NAGS2, chloroplastic (LOC21392713), transcript variant X3, mRNA	amino-acid N-acetyltransferase	Probable amino-acid acetyltransferase NAGS2, chloroplastic OS=Arabidopsis thaliana OX=3702 GN=NAGS2 PE=1 SV=1	Acetyltransferase (GNAT) domain//Protein SPO16 homolog//Bacterial regulatory proteins, crp family//Acetyltransferase (GNAT) family//Acetyltransferase (GNAT) domain//NADH dehydrogenase ubiquinone Fe-S protein 4//Zinc finger, ZZ type	Acetylglutamate kinase/acetylglutamate synthase
Cluster-21200.21583-1F	MYB	MYB->MYB	Cluster-21200.21583	5542	transcription factor GAMYB isoform X2 [Morus notabilis]	PREDICTED: Morus notabilis transcription factor GAMYB (LOC21395436), transcript variant X2, mRNA	transcription factor MYB, plant	Transcription factor GAMYB OS=Oryza sativa subsp. japonica OX=39947 GN=GAMYB PE=1 SV=1	SLIDE//Aminoglycoside 3-N-acetyltransferase	--
Cluster-21200.21670-2F	bZIP	bZIP	Cluster-21200.21670	2352	light-inducible protein CPRF2 [Morus notabilis]	PREDICTED: Morus notabilis light-inducible protein CPRF2 (LOC112092685), mRNA	bZIP transcription factor 9/10/25/63	Light-inducible protein CPRF2 OS=Petroselinum crispum OX=4043 GN=CPRF2 PE=2 SV=2	Basic region leucine zipper//bZIP transcription factor	--
Cluster-21200.21825-1F	MYB-related	MYB->MYB-related	Cluster-21200.21825	2775	transcription factor MYB1R1 [Morus notabilis]||EXB29768.1 Transcription factor [Morus notabilis]	PREDICTED: Morus notabilis transcription factor MYB1R1 (LOC21392281), mRNA	--	Transcription factor MYB1R1 OS=Solanum tuberosum OX=4113 PE=2 SV=1	--	--
Cluster-21200.21867-1F	bHLH	bHLH	Cluster-21200.21867	3007	transcription factor bHLH48 [Morus notabilis]	PREDICTED: Morus notabilis transcription factor bHLH48 (LOC21410694), mRNA	--	Transcription factor bHLH48 OS=Arabidopsis thaliana OX=3702 GN=BHLH48 PE=2 SV=1	Helix-loop-helix DNA-binding domain//Presenilin	--
Cluster-21200.21873-2R	MYB	MYB->MYB	Cluster-21200.21873	2836	transcription factor SRM1 [Morus notabilis]||XP_024025990.1 transcription factor SRM1 [Morus notabilis]||XP_024025991.1 transcription factor SRM1 [Morus notabilis]||XP_024025992.1 transcription factor SRM1 [Morus notabilis]||EXB96374.1 Transcription factor [Morus notabilis]	PREDICTED: Morus notabilis transcription factor SRM1 (LOC21405871), transcript variant X1, mRNA	--	Transcription factor SRM1 OS=Arabidopsis thaliana OX=3702 GN=SRM1 PE=1 SV=1	TEA/ATTS domain	--
Cluster-21200.21878-2R	MED7	MED7	Cluster-21200.21878	2343	mediator of RNA polymerase II transcription subunit 7a [Morus notabilis]||XP_024021621.1 mediator of RNA polymerase II transcription subunit 7a [Morus notabilis]||XP_024021625.1 mediator of RNA polymerase II transcription subunit 7a [Morus notabilis]	PREDICTED: Morus notabilis mediator of RNA polymerase II transcription subunit 7a (LOC21397210), transcript variant X3, mRNA	mediator of RNA polymerase II transcription subunit 7	Mediator of RNA polymerase II transcription subunit 7a OS=Arabidopsis thaliana OX=3702 GN=MED7A PE=1 SV=1	Peptidase family S49 N-terminal//MED7 protein//AP-3 complex subunit delta-1	Transcriptional coactivator
Cluster-21200.21879-0R	HSF	HSF	Cluster-21200.21879	3077	hypothetical protein FNV43_RR15108 [Rhamnella rubrinervis]||KAF3442682.1 hypothetical protein FNV43_RR16599 [Rhamnella rubrinervis]	PREDICTED: Morus notabilis heat stress transcription factor B-3 (LOC21394538), mRNA	heat shock transcription factor, other eukaryote	Heat stress transcription factor B-3 OS=Arabidopsis thaliana OX=3702 GN=HSFB3 PE=1 SV=1	HSF-type DNA-binding//PAS fold	--
Cluster-21200.21905-2F	CAMTA	CAMTA	Cluster-21200.21905	4926	calmodulin-binding transcription activator 4 [Morus notabilis]	PREDICTED: Morus notabilis calmodulin-binding transcription activator 4 (LOC21400440), mRNA	calmodulin-binding transcription activator	Calmodulin-binding transcription activator 4 OS=Arabidopsis thaliana OX=3702 GN=CAMTA4 PE=1 SV=1	IQ calmodulin-binding motif//Ankyrin repeats (many copies)//Ankyrin repeat//Carlavirus endopeptidase//CG-1 domain//Ankyrin repeat//CMV US//Ankyrin repeats (3 copies)//Transposase//Restriction endonuclease BglII	Uncharacterized conserved protein, contains IPT/TIG domain
Cluster-21200.21936-0R	WRKY	WRKY	Cluster-21200.21936	1432	probable WRKY transcription factor 23, partial [Morus notabilis]	PREDICTED: Morus notabilis probable WRKY transcription factor 23 (LOC112091004), mRNA	--	WRKY transcription factor 23 OS=Arabidopsis thaliana OX=3702 GN=WRKY23 PE=2 SV=1	Photosystem II 10 kDa phosphoprotein//WRKY DNA -binding domain	--
Cluster-21200.21936-1R	WRKY	WRKY	Cluster-21200.21936	1432	probable WRKY transcription factor 23, partial [Morus notabilis]	PREDICTED: Morus notabilis probable WRKY transcription factor 23 (LOC112091004), mRNA	--	WRKY transcription factor 23 OS=Arabidopsis thaliana OX=3702 GN=WRKY23 PE=2 SV=1	Photosystem II 10 kDa phosphoprotein//WRKY DNA -binding domain	--
Cluster-21200.22264-1R	GeBP	GeBP	Cluster-21200.22264	2605	STOREKEEPER protein [Morus notabilis]||EXC23160.1 hypothetical protein L484_018291 [Morus notabilis]	PREDICTED: Morus notabilis CBL-interacting serine/threonine-protein kinase 24-like (LOC112090720), transcript variant X3, mRNA	--	STOREKEEPER protein OS=Solanum tuberosum OX=4113 GN=STK PE=2 SV=1	Protein of unknown function, DUF573//Berberine and berberine like	--
Cluster-21200.22285-0R	Rcd1-like	Rcd1-like	Cluster-21200.22285	5156	pentatricopeptide repeat-containing protein At5g16860 [Morus notabilis]||EXB63285.1 hypothetical protein L484_012475 [Morus notabilis]	PREDICTED: Morus notabilis pentatricopeptide repeat-containing protein At5g16860 (LOC21395688), mRNA	--	Pentatricopeptide repeat-containing protein At5g16860 OS=Arabidopsis thaliana OX=3702 GN=PCMP-H92 PE=2 SV=1	Bacterial regulatory protein, arsR family//DYW family of nucleic acid deaminases//ATPase expression protein 1//Motilin/ghrelin//Tetratricopeptide repeat//Phage protein C//Nucleoside H+ symporter	--
Cluster-21200.22426-1F	MYB	MYB->MYB	Cluster-21200.22426	4601	cell division cycle 5-like protein [Morus notabilis]||EXB93177.1 Cell division cycle 5-like protein [Morus notabilis]	PREDICTED: Morus notabilis cell division cycle 5-like protein (LOC21407254), mRNA	pre-mRNA-splicing factor CDC5/CEF1	Cell division cycle 5-like protein OS=Arabidopsis thaliana OX=3702 GN=CDC5 PE=1 SV=2	Alpha mannosidase middle domain	mRNA splicing protein CDC5 (Myb superfamily)
Cluster-21200.22455-1R	GARP-G2-like	GARP->GARP-G2-like	Cluster-21200.22455	7498	pentatricopeptide repeat-containing protein At5g59600 [Morus notabilis]||EXC10706.1 hypothetical protein L484_025290 [Morus notabilis]	PREDICTED: Morus notabilis pentatricopeptide repeat-containing protein At5g59600 (LOC21407994), mRNA	--	Pentatricopeptide repeat-containing protein At5g59600 OS=Arabidopsis thaliana OX=3702 GN=PCMP-E1 PE=2 SV=1	ATPase expression protein 1	--
Cluster-21200.22474-0R	C3H	C3H	Cluster-21200.22474	1923	Zinc finger CCCH domain-containing protein 3 [Morus notabilis]	PREDICTED: Morus notabilis zinc finger CCCH domain-containing protein 3 (LOC21384764), transcript variant X2, mRNA	U11/U12 small nuclear ribonucleoprotein 20 kDa protein	Zinc finger CCCH domain-containing protein 3 OS=Oryza sativa subsp. japonica OX=39947 GN=Os01g0252200 PE=2 SV=2	U1 zinc finger//Regulator of G protein signalling-like domain	--
Cluster-21200.22489-0R	C3H	C3H	Cluster-21200.22489	2070	zinc finger CCCH domain-containing protein 39 [Morus notabilis]||EXB33953.1 Zinc finger CCCH domain-containing protein 39 [Morus notabilis]	PREDICTED: Morus notabilis zinc finger CCCH domain-containing protein 39 (LOC21389305), mRNA	--	Zinc finger CCCH domain-containing protein 39 OS=Arabidopsis thaliana OX=3702 GN=At3g19360 PE=2 SV=1	Zinc finger C-x8-C-x5-C-x3-H type (and similar)//Oligopeptide/dipeptide transporter, C-terminal region	--
Cluster-21200.22537-2F	mTERF	mTERF	Cluster-21200.22537	1277	transcription termination factor MTERF8, chloroplastic [Morus notabilis]	PREDICTED: Morus notabilis transcription termination factor MTERF8, chloroplastic (LOC21411134), mRNA	mTERF domain-containing protein, mitochondrial	--	7,8-dihydro-6-hydroxymethylpterin-pyrophosphokinase (HPPK)//mTERF	--
Cluster-21200.22538-1F	mTERF	mTERF	Cluster-21200.22538	440	transcription termination factor MTERF6, chloroplastic/mitochondrial [Morus notabilis]	--	mTERF domain-containing protein, mitochondrial	--	mTERF	--
Cluster-21200.22671-2F	RWP-RK	RWP-RK	Cluster-21200.22671	7505	Protein NLP8 [Morus notabilis]	PREDICTED: Morus notabilis protein NLP8 (LOC21390937), transcript variant X2, mRNA	--	Protein NLP8 OS=Arabidopsis thaliana OX=3702 GN=NLP8 PE=2 SV=1	Ribosomal Proteins L2, RNA binding domain//PRP1 splicing factor, N-terminal//PB1 domain//SmpA / OmlA family//Betacoronavirus NS6 protein	--
Cluster-21200.22796-2R	PLATZ	PLATZ	Cluster-21200.22796	3080	hypothetical protein L484_022615 [Morus notabilis]	PREDICTED: Morus notabilis uncharacterized LOC21405427 (LOC21405427), mRNA	--	Protein RGF1 INDUCIBLE TRANSCRIPTION FACTOR 1 OS=Arabidopsis thaliana OX=3702 GN=RITF1 PE=1 SV=1	Translocation protein Sec62//Integral membrane protein DUF92//Eukaryotic DNA topoisomerase I, DNA binding fragment//Oxaloacetate decarboxylase, gamma chain//Peptidase family S49 N-terminal//B-box zinc finger//AP-3 complex subunit delta-1//MAS20 protein import receptor	--
Cluster-21200.22892-1R	MYB-related	MYB->MYB-related	Cluster-21200.22892	5641	protein ALWAYS EARLY 3 isoform X1 [Morus notabilis]	PREDICTED: Morus notabilis protein ALWAYS EARLY 3 (LOC21406317), transcript variant X2, mRNA	--	Protein ALWAYS EARLY 3 OS=Arabidopsis thaliana OX=3702 GN=ALY3 PE=1 SV=1	NADH-ubiquinone oxidoreductase B18 subunit (NDUFB7)	Retinoblastoma pathway protein LIN-9/chromatin-associated protein Aly
Cluster-21200.23186-0R	mTERF	mTERF	Cluster-21200.23186	6364	protein IQ-DOMAIN 32 [Morus notabilis]	PREDICTED: Morus notabilis protein IQ-DOMAIN 32 (LOC21402343), mRNA	--	Protein IQ-DOMAIN 32 OS=Arabidopsis thaliana OX=3702 GN=IQD32 PE=1 SV=3	Geminivirus rep protein central domain//Procyclic acidic repetitive protein (PARP)//Presenilin//mTERF//IQ calmodulin-binding motif	--
Cluster-21200.23186-2R	mTERF	mTERF	Cluster-21200.23186	6364	protein IQ-DOMAIN 32 [Morus notabilis]	PREDICTED: Morus notabilis protein IQ-DOMAIN 32 (LOC21402343), mRNA	--	Protein IQ-DOMAIN 32 OS=Arabidopsis thaliana OX=3702 GN=IQD32 PE=1 SV=3	Geminivirus rep protein central domain//Procyclic acidic repetitive protein (PARP)//Presenilin//mTERF//IQ calmodulin-binding motif	--
Cluster-21200.23188-0F	NF-YC	NF-Y->NF-YC	Cluster-21200.23188	1996	nuclear transcription factor Y subunit C-3 [Ziziphus jujuba var. spinosa]||XP_048324381.1 nuclear transcription factor Y subunit C-3 [Ziziphus jujuba var. spinosa]||XP_048324382.1 nuclear transcription factor Y subunit C-3 [Ziziphus jujuba var. spinosa]||KAH7543095.1 hypothetical protein FEM48_Zijuj02G0146800 [Ziziphus jujuba var. spinosa]	PREDICTED: Morus notabilis nuclear transcription factor Y subunit C-3 (LOC21383669), mRNA	nuclear transcription factor Y, gamma	Nuclear transcription factor Y subunit C-3 OS=Arabidopsis thaliana OX=3702 GN=NFYC3 PE=1 SV=1	Formiminotransferase domain//Nuclear envelope localisation domain//Core histone H2A/H2B/H3/H4	CCAAT-binding factor, subunit C (HAP5)
Cluster-21200.23248-1R	AP2/ERF-ERF	AP2/ERF->AP2/ERF-ERF	Cluster-21200.23248	1602	ethylene-responsive transcription factor RAP2-10 [Morus notabilis]||AHJ25968.1 dehydration responsive element binding transcription factor [Morus notabilis]||EXB54172.1 Ethylene-responsive transcription factor [Morus notabilis]	PREDICTED: Morus notabilis ethylene-responsive transcription factor RAP2-10 (LOC21390626), mRNA	EREBP-like factor	Ethylene-responsive transcription factor ERF008 OS=Arabidopsis thaliana OX=3702 GN=ERF008 PE=2 SV=1	AP2 domain	--
Cluster-21200.23318-0F	C3H	C3H	Cluster-21200.23318	397	--	--	--	--	--	--
Cluster-21200.23475-2R	C2H2	C2H2	Cluster-21200.23475	838	zinc finger protein ZAT11 [Morus notabilis]||EXB67892.1 Zinc finger protein ZAT11 [Morus notabilis]	PREDICTED: Morus notabilis zinc finger protein ZAT11 (LOC21392260), mRNA	--	Zinc finger protein ZAT11 OS=Arabidopsis thaliana OX=3702 GN=ZAT11 PE=2 SV=1	Frog antimicrobial peptide//FYVE zinc finger	--
Cluster-21200.23638-2R	Jumonji	Jumonji	Cluster-21200.23638	5418	lysine-specific demethylase JMJ25 isoform X4 [Morus notabilis]	PREDICTED: Morus notabilis lysine-specific demethylase JMJ25 (LOC21406261), transcript variant X5, mRNA		Lysine-specific demethylase JMJ27 OS=Arabidopsis thaliana OX=3702 GN=JMJ27 PE=1 SV=1	Na+/H+ antiporter family	--
Cluster-21200.23802-1R	C3H	C3H	Cluster-21200.23802	7026	cyclic nucleotide-gated ion channel 17 isoform X1 [Morus notabilis]	PREDICTED: Morus notabilis cyclic nucleotide-gated ion channel 17 (LOC21395192), transcript variant X2, mRNA	cyclic nucleotide gated channel, plant	Cyclic nucleotide-gated ion channel 17 OS=Arabidopsis thaliana OX=3702 GN=CNGC17 PE=1 SV=1	Zinc finger C-x8-C-x5-C-x3-H type (and similar)//Bardet-Biedl syndrome 5 protein//IQ calmodulin-binding motif//Homeobox KN domain	--
Cluster-21200.23956-1R	GARP-G2-like	GARP->GARP-G2-like	Cluster-21200.23956	2539	myb family transcription factor APL isoform X1 [Morus notabilis]	PREDICTED: Morus notabilis myb family transcription factor APL (LOC21402186), transcript variant X1, mRNA	--	Myb family transcription factor IPN2 OS=Lotus japonicus OX=34305 GN=IPN2 PE=1 SV=1	Preprotein translocase subunit Sec66	--
Cluster-21200.24432-2R	bZIP	bZIP	Cluster-21200.24432	427	hypothetical protein BHE74_00035863, partial [Ensete ventricosum]	PREDICTED: Morus notabilis bZIP transcription factor 16 (LOC21391270), transcript variant X2, misc_RNA	--	bZIP transcription factor 16 OS=Arabidopsis thaliana OX=3702 GN=BZIP16 PE=1 SV=1	bZIP transcription factor//Basic region leucine zipper	--
Cluster-21200.24640-1F	MYB-related	MYB->MYB-related	Cluster-21200.24640	4385	protein REVEILLE 5 isoform X3 [Morus notabilis]	PREDICTED: Morus notabilis protein REVEILLE 5 (LOC21396116), transcript variant X3, mRNA	--	Protein REVEILLE 5 OS=Arabidopsis thaliana OX=3702 GN=RVE5 PE=2 SV=1	Ustilago B locus mating-type protein//Ribosome receptor lysine/proline rich region//Aralkyl acyl-CoA:amino acid N-acyltransferase	--
Cluster-21200.24803-0F	NAC	NAC	Cluster-21200.24803	3838	protein NTM1-like 9 [Morus notabilis]	PREDICTED: Morus notabilis NAC domain-containing protein 60 (LOC21402539), transcript variant X2, mRNA	--	Protein NTM1-like 9 OS=Arabidopsis thaliana OX=3702 GN=NTL9 PE=1 SV=1	Pseudin antimicrobial peptide//Alkylated DNA repair protein alkB homolog 8, N-terminal//Influenza Matrix protein (M2)//No apical meristem (NAM) protein	--
Cluster-21200.24851-2F	FAR1	FAR1	Cluster-21200.24851	4939	protein FAR-RED IMPAIRED RESPONSE 1 isoform X1 [Morus notabilis]	PREDICTED: Morus notabilis protein FAR-RED IMPAIRED RESPONSE 1 (LOC21412641), transcript variant X1, mRNA	--	Protein FAR-RED IMPAIRED RESPONSE 1 OS=Arabidopsis thaliana OX=3702 GN=FAR1 PE=1 SV=1	SWIM zinc finger//Connector enhancer of kinase suppressor of ras 2/3 domain//Lipopolysaccharide assembly protein A domain//Transposase, Mutator family//Amino acid permease	--
Cluster-21200.24956-1R	NAC	NAC	Cluster-21200.24956	2481	LEAF RUST 10 DISEASE-RESISTANCE LOCUS RECEPTOR-LIKE PROTEIN KINASE-like 2.5 [Morus notabilis]	--	--	LEAF RUST 10 DISEASE-RESISTANCE LOCUS RECEPTOR-LIKE PROTEIN KINASE-like 2.1 OS=Arabidopsis thaliana OX=3702 GN=LRK10L-2.1 PE=3 SV=1	No apical meristem (NAM) protein//Wall-associated receptor kinase galacturonan-binding//Protein of unknown function (DUF3148)	--
Cluster-21200.25285-1F	NAC	NAC	Cluster-21200.25285	3079	NAC domain-containing protein 74 [Morus notabilis]	--	--	NAC domain-containing protein 96 OS=Arabidopsis thaliana OX=3702 GN=NAC096 PE=1 SV=1	No apical meristem (NAM) protein//Oligosaccharyltransferase subunit 5	--
Cluster-21200.25585-2F	AP2/ERF-ERF	AP2/ERF->AP2/ERF-ERF	Cluster-21200.25585	1536	ethylene-responsive transcription factor ERF109 [Morus notabilis]	PREDICTED: Morus notabilis ethylene-responsive transcription factor ERF109 (LOC21410147), mRNA	--	Ethylene-responsive transcription factor ERF109 OS=Arabidopsis thaliana OX=3702 GN=ERF109 PE=1 SV=1	AP2 domain	--
Cluster-21200.25589-1F	C2H2	C2H2	Cluster-21200.25589	1661	zinc finger AN1 and C2H2 domain-containing stress-associated protein 11 [Morus notabilis]||EXB93618.1 Zinc finger AN1 and C2H2 domain-containing stress-associated protein 16 [Morus notabilis]	PREDICTED: Morus notabilis zinc finger AN1 and C2H2 domain-containing stress-associated protein 11 (LOC21400983), mRNA	--	Zinc finger AN1 and C2H2 domain-containing stress-associated protein 11 OS=Arabidopsis thaliana OX=3702 GN=SAP11 PE=2 SV=1	AN1-like Zinc finger//zinc-ribbon	Predicted Zn-finger protein
Cluster-21200.25960-2F	C2C2-GATA	C2C2->C2C2-GATA	Cluster-21200.25960	3401	GATA transcription factor 11-like [Morus notabilis]	PREDICTED: Morus notabilis GATA transcription factor 11-like (LOC112090320), mRNA	--	GATA transcription factor 11 OS=Arabidopsis thaliana OX=3702 GN=GATA11 PE=2 SV=1	GATA zinc finger	--
Cluster-21200.25998-1F	HB-HD-ZIP	HB->HB-HD-ZIP	Cluster-21200.25998	1996	homeobox-leucine zipper protein ATHB-12 [Morus notabilis]||EXB81870.1 Homeobox-leucine zipper protein ATHB-7 [Morus notabilis]	PREDICTED: Eucalyptus grandis homeobox-leucine zipper protein ATHB-12-like (LOC108959872), mRNA	homeobox-leucine zipper protein	Homeobox-leucine zipper protein HOX6 OS=Oryza sativa subsp. indica OX=39946 GN=HOX6 PE=2 SV=2	Growth-arrest specific micro-tubule binding//Homeodomain//Homeobox associated leucine zipper//bZIP transcription factor//Homeobox KN domain//Polyomavirus agnoprotein	--
Cluster-21200.26297-0F	MADS-MIKC	MADS->MADS-MIKC	Cluster-21200.26297	1697	floral homeotic protein PMADS 1 [Morus notabilis]||EXC04209.1 Floral homeotic protein DEFICIENS [Morus notabilis]	PREDICTED: Morus notabilis floral homeotic protein PMADS 1 (LOC21402357), mRNA	MADS-box transcription factor, plant	Floral homeotic protein DEFICIENS OS=Antirrhinum majus OX=4151 GN=DEFA PE=1 SV=1	K-box region//CHD5-like protein//SRF-type transcription factor (DNA-binding and dimerisation domain)//Glycosyl transferase family 4//Ephrin receptor ligand binding domain	--
Cluster-21200.26610-1F	GRAS	GRAS	Cluster-21200.26610	4035	scarecrow-like protein 14 [Morus notabilis]	PREDICTED: Morus notabilis scarecrow-like protein 14 (LOC21407970), mRNA	--	Scarecrow-like protein 14 OS=Arabidopsis thaliana OX=3702 GN=SCL14 PE=1 SV=2	--	--
Cluster-21200.26746-0F	WRKY	WRKY	Cluster-21200.26746	2408	probable WRKY transcription factor 35 [Morus notabilis]	PREDICTED: Morus notabilis probable WRKY transcription factor 35 (LOC21408631), mRNA	--	Probable WRKY transcription factor 14 OS=Arabidopsis thaliana OX=3702 GN=WRKY14 PE=2 SV=2	WRKY DNA -binding domain//Protein SCAI	--
Cluster-21200.2682-0R	WRKY	WRKY	Cluster-21200.2682	2060	putative WRKY transcription factor 70 [Morus notabilis]	PREDICTED: Morus notabilis probable WRKY transcription factor 35 (LOC21394526), mRNA	--	WRKY DNA-binding transcription factor 70 OS=Solanum lycopersicum OX=4081 GN=WRKY70 PE=2 SV=1	Renin receptor-like protein//Di-sulfide bridge nucleocytoplasmic transport domain//WRKY DNA -binding domain	--
Cluster-21200.2682-1R	WRKY	WRKY	Cluster-21200.2682	2060	putative WRKY transcription factor 70 [Morus notabilis]	PREDICTED: Morus notabilis probable WRKY transcription factor 35 (LOC21394526), mRNA	--	WRKY DNA-binding transcription factor 70 OS=Solanum lycopersicum OX=4081 GN=WRKY70 PE=2 SV=1	Renin receptor-like protein//Di-sulfide bridge nucleocytoplasmic transport domain//WRKY DNA -binding domain	--
Cluster-21200.269-1R	MYB	MYB->MYB	Cluster-21200.269	1482	transcription factor WER [Morus notabilis]||EXB74886.1 Transcription factor WER [Morus notabilis]	PREDICTED: Morus notabilis transcription factor WER (LOC21401561), mRNA	transcription factor MYB, plant	Transcription factor WER OS=Arabidopsis thaliana OX=3702 GN=WER PE=1 SV=1	SLIDE	--
Cluster-21200.27113-0F	PHD	PHD	Cluster-21200.27113	3628	uncharacterized protein LOC21399698 [Morus notabilis]||EXB89099.1 PHD and RING finger domain-containing protein 1 [Morus notabilis]	PREDICTED: Morus notabilis uncharacterized LOC21399698 (LOC21399698), mRNA	--	PHD and RING finger domain-containing protein 1 OS=Rattus norvegicus OX=10116 GN=Phrf1 PE=1 SV=2	VMA21-like domain//Anaphase-promoting complex subunit 11 RING-H2 finger//Zinc finger, C3HC4 type (RING finger)//P-11 zinc finger//RING-H2 zinc finger domain	PHD Zn-finger protein
Cluster-21200.27116-1F	zf-HD	zf-HD	Cluster-21200.27116	1911	zinc-finger homeodomain protein 1-like [Morus notabilis]	PREDICTED: Morus notabilis zinc-finger homeodomain protein 1-like (LOC112093753), mRNA	--	Zinc-finger homeodomain protein 1 OS=Oryza sativa subsp. japonica OX=39947 GN=ZHD1 PE=2 SV=1	Sex peptide (SP) family	--
Cluster-21200.27284-2R	Alfin-like	Alfin-like	Cluster-21200.27284	2671	PHD finger protein ALFIN-LIKE 4 isoform X2 [Morus notabilis]||EXB38907.1 PHD finger protein ALFIN-LIKE 5 [Morus notabilis]	PREDICTED: Morus notabilis PHD finger protein ALFIN-LIKE 4 (LOC21409964), transcript variant X2, mRNA	PHD finger protein ALFIN-LIKE	PHD finger protein ALFIN-LIKE 5 OS=Arabidopsis thaliana OX=3702 GN=AL5 PE=2 SV=1	B-box zinc finger//Alfin//Tubulin-tyrosine ligase family	Uncharacterized PHD Zn-finger protein
Cluster-21200.27378-0R	C3H	C3H	Cluster-21200.27378	3257	Splicing factor-like protein [Parasponia andersonii]	PREDICTED: Morus notabilis zinc finger CCCH domain-containing protein 55 (LOC21389060), mRNA	--	Zinc finger CCCH domain-containing protein 55 OS=Arabidopsis thaliana OX=3702 GN=At5g12440 PE=2 SV=3	NUC129 domain//Poly-adenylate binding protein, unique domain//Zinc finger C-x8-C-x5-C-x3-H type (and similar)	--
Cluster-21200.27434-2R	bHLH	bHLH	Cluster-21200.27434	2236	transcription factor bHLH81 [Morus notabilis]||XP_024021065.1 transcription factor bHLH81 [Morus notabilis]||XP_024021066.1 transcription factor bHLH81 [Morus notabilis]	PREDICTED: Morus notabilis transcription factor bHLH81 (LOC21391666), transcript variant X1, mRNA	--	Transcription factor bHLH80 OS=Arabidopsis thaliana OX=3702 GN=BHLH80 PE=2 SV=1	Helix-loop-helix DNA-binding domain//Photosystem II protein	--
Cluster-21200.27584-0R	HSF	HSF	Cluster-21200.27584	3720	Heat shock transcription factor [Trema orientale]	PREDICTED: Morus notabilis heat stress transcription factor A-3 (LOC21387099), mRNA	heat shock transcription factor, other eukaryote	Heat stress transcription factor A-3 OS=Arabidopsis thaliana OX=3702 GN=HSFA3 PE=1 SV=2	HSF-type DNA-binding//Ectropic viral integration site 2A protein (EVI2A)//Ets-domain	--
Cluster-21200.2773-0R	bZIP	bZIP	Cluster-21200.2773	1673	ABSCISIC ACID-INSENSITIVE 5-like protein 1 [Morus notabilis]	PREDICTED: Morus notabilis ABSCISIC ACID-INSENSITIVE 5-like protein 1 (LOC21405165), mRNA	ABA responsive element binding factor	ABSCISIC ACID-INSENSITIVE 5-like protein 1 OS=Arabidopsis thaliana OX=3702 GN=DPBF2 PE=1 SV=1	bZIP transcription factor//Basic region leucine zipper//bZIP Maf transcription factor	--
Cluster-21200.27779-0R	FAR1	FAR1	Cluster-21200.27779	3105	protein FAR1-RELATED SEQUENCE 11 [Morus notabilis]||XP_024019989.1 protein FAR1-RELATED SEQUENCE 11 [Morus notabilis]	PREDICTED: Morus notabilis protein FAR1-RELATED SEQUENCE 11 (LOC21410978), transcript variant X2, mRNA	--	Protein FAR1-RELATED SEQUENCE 11 OS=Arabidopsis thaliana OX=3702 GN=FRS11 PE=1 SV=1	SWIM zinc finger//Transposase, Mutator family	--
Cluster-21200.2779-2R	AP2/ERF-ERF	AP2/ERF->AP2/ERF-ERF	Cluster-21200.2779	1259	ethylene-responsive transcription factor TINY [Morus notabilis]||AHJ25980.1 dehydration responsive element binding transcription factor [Morus notabilis]||EXB93375.1 Dehydration-responsive element-binding protein 3 [Morus notabilis]	PREDICTED: Morus notabilis ethylene-responsive transcription factor TINY (LOC21393991), mRNA	EREBP-like factor	Dehydration-responsive element-binding protein 3 OS=Arabidopsis thaliana OX=3702 GN=DREB3 PE=2 SV=1	AP2 domain//Subunit CCDC53 of WASH complex	--
Cluster-21200.27983-0F	SNF2	SNF2	Cluster-21200.27983	6048	DNA annealing helicase and endonuclease ZRANB3 [Morus notabilis]	PREDICTED: Morus notabilis DNA annealing helicase and endonuclease ZRANB3 (LOC21398352), mRNA	DNA annealing helicase and endonuclease ZRANB3	DNA annealing helicase and endonuclease ZRANB3 OS=Mus musculus OX=10090 GN=Zranb3 PE=1 SV=1	Family 31 carbohydrate binding protein//Type III restriction enzyme, res subunit//SNF2-related domain//HNH endonuclease	Chromatin remodeling protein HARP/SMARCAL1, DEAD-box superfamily
Cluster-21200.28126-1F	AP2/ERF-ERF	AP2/ERF->AP2/ERF-ERF	Cluster-21200.28126	2004	dehydration-responsive element-binding protein 2D isoform X2 [Morus notabilis]	PREDICTED: Morus notabilis dehydration-responsive element-binding protein 2D (LOC21392816), transcript variant X2, mRNA	--	Dehydration-responsive element-binding protein 2A OS=Oryza sativa subsp. indica OX=39946 GN=DREB2A PE=3 SV=2	ATP synthase protein 8//Replication initiation factor//AP2 domain	--
Cluster-21200.28127-2F	SET	SET	Cluster-21200.28127	2548	histone-lysine N-methyltransferase, H3 lysine-9 specific SUVH4 [Morus notabilis]	PREDICTED: Morus notabilis histone-lysine N-methyltransferase, H3 lysine-9 specific SUVH4 (LOC21392039), mRNA		Histone-lysine N-methyltransferase, H3 lysine-9 specific SUVH4 OS=Arabidopsis thaliana OX=3702 GN=SUVH4 PE=1 SV=2	SET domain//Pre-SET motif	--
Cluster-21200.28571-2R	SET	SET	Cluster-21200.28571	7105	uncharacterized protein LOC21391891 [Morus notabilis]	PREDICTED: Morus notabilis uncharacterized LOC21391891 (LOC21391891), mRNA	--	Histone H3-lysine(4) N-trimethyltransferase ATX1 OS=Arabidopsis thaliana OX=3702 GN=ATX1 PE=1 SV=2	Domain of unknown function (DUF1942)//Fungal specific transcription factor domain//Lysine exporter LysO//SET domain//tRNA intron endonuclease, catalytic C-terminal domain	Histone H3 (Lys4) methyltransferase complex, subunit SET1 and related methyltransferases
Cluster-21200.2863-2R	GRF	GRF	Cluster-21200.2863	998	growth-regulating factor 1-like, partial [Morus notabilis]	PREDICTED: Morus notabilis growth-regulating factor 1-like (LOC112094801), partial mRNA	--	Growth-regulating factor 1 OS=Arabidopsis thaliana OX=3702 GN=GRF1 PE=1 SV=1	QLQ	--
Cluster-21200.28977-0R	Alfin-like	Alfin-like	Cluster-21200.28977	2427	PHD finger protein ALFIN-LIKE 1 [Morus notabilis]	PREDICTED: Morus notabilis PHD finger protein ALFIN-LIKE 2 (LOC21391073), mRNA	PHD finger protein ALFIN-LIKE	PHD finger protein ALFIN-LIKE 2 OS=Arabidopsis thaliana OX=3702 GN=AL2 PE=1 SV=1	Alfin	--
Cluster-21200.29153-2R	AP2/ERF-ERF	AP2/ERF->AP2/ERF-ERF	Cluster-21200.29153	910	ethylene-responsive transcription factor ERF096 [Morus notabilis]||EXB54031.1 Ethylene-responsive transcription factor [Morus notabilis]	PREDICTED: Morus notabilis ethylene-responsive transcription factor ERF096 (LOC21396016), mRNA	--	Ethylene-responsive transcription factor ERF095 OS=Arabidopsis thaliana OX=3702 GN=ERF095 PE=1 SV=1	AP2 domain//Uncharacterised protein family (UPF0239)	--
Cluster-21200.29155-1F	MADS-M-type	MADS->MADS-M-type	Cluster-21200.29155	2498	E3 ubiquitin-protein ligase MARCH2 [Morus notabilis]||EXB37442.1 E3 ubiquitin-protein ligase MARCH8 [Morus notabilis]	PREDICTED: Morus notabilis E3 ubiquitin-protein ligase MARCH2 (LOC21386076), mRNA	--	Agamous-like MADS-box protein AGL82 OS=Arabidopsis thaliana OX=3702 GN=AGL82 PE=1 SV=1	RING-variant domain//SRF-type transcription factor (DNA-binding and dimerisation domain)//FtsX-like permease family	--
Cluster-21200.29364-2F	B3	B3->B3	Cluster-21200.29364	1959	B3 domain-containing transcription factor NGA1 [Morus notabilis]||EXC02135.1 B3 domain-containing transcription factor NGA1 [Morus notabilis]	PREDICTED: Morus notabilis B3 domain-containing transcription factor NGA1 (LOC21406849), mRNA	RAV-like factor	B3 domain-containing transcription factor NGA3 OS=Arabidopsis thaliana OX=3702 GN=NGA3 PE=1 SV=1	Adipogenin//B3 domain-containing protein At2g31720-like//Nuclear envelope localisation domain//Lipopolysaccharide assembly protein A domain//B3 DNA binding domain	--
Cluster-21200.29459-1F	GRF	GRF	Cluster-21200.29459	2958	growth-regulating factor 5 isoform X1 [Morus notabilis]||XP_024032280.1 growth-regulating factor 5 isoform X1 [Morus notabilis]||XP_024032319.1 growth-regulating factor 5 isoform X1 [Morus notabilis]||XP_024032377.1 growth-regulating factor 5 isoform X1 [Morus notabilis]	PREDICTED: Morus notabilis growth-regulating factor 5 (LOC21392920), transcript variant X4, mRNA	--	Growth-regulating factor 1 OS=Oryza sativa subsp. indica OX=39946 GN=GRF1 PE=2 SV=1	QLQ	--
Cluster-21200.29693-1R	WRKY	WRKY	Cluster-21200.29693	1227	probable WRKY transcription factor 49 isoform X1 [Morus notabilis]||EXC14783.1 putative WRKY transcription factor 49 [Morus notabilis]	PREDICTED: Morus notabilis probable WRKY transcription factor 49 (LOC21392770), transcript variant X1, mRNA	--	Probable WRKY transcription factor 49 OS=Arabidopsis thaliana OX=3702 GN=WRKY49 PE=1 SV=1	WRKY DNA -binding domain//Multivesicular body subunit 12	--
Cluster-21200.2996-2F	NF-YA	NF-Y->NF-YA	Cluster-21200.2996	3710	nuclear transcription factor Y subunit A-7 isoform X3 [Morus notabilis]	PREDICTED: Morus notabilis nuclear transcription factor Y subunit A-7 (LOC21409967), transcript variant X4, mRNA	nuclear transcription factor Y, alpha	Nuclear transcription factor Y subunit A-5 OS=Arabidopsis thaliana OX=3702 GN=NFYA5 PE=2 SV=1	Photosystem II reaction centre I protein (PSII 4.8 kDa protein)//CCAAT-binding transcription factor (CBF-B/NF-YA) subunit B	--
Cluster-21200.30154-1R	MADS-M-type	MADS->MADS-M-type	Cluster-21200.30154	1160	Agamous-like MADS-box protein AGL8 [Vitis vinifera]||RVX02744.1 Agamous-like MADS-box protein AGL8 [Vitis vinifera]	PREDICTED: Morus notabilis truncated transcription factor CAULIFLOWER A (LOC21399723), transcript variant X3, mRNA	--	Agamous-like MADS-box protein AP1 OS=Vitis vinifera OX=29760 GN=AP1 PE=2 SV=1	SRF-type transcription factor (DNA-binding and dimerisation domain)	--
Cluster-21200.3054-0R	MYB	MYB->MYB	Cluster-21200.3054	1608	transcription factor MYB41 isoform X1 [Morus notabilis]	PREDICTED: Morus notabilis transcription factor MYB41 (LOC21389907), transcript variant X3, mRNA	transcription factor MYB, plant	Transcription factor MYB51 OS=Arabidopsis thaliana OX=3702 GN=MYB51 PE=1 SV=2	--	--
Cluster-21200.3212-1R	bHLH	bHLH	Cluster-21200.3212	1037	transcription factor bHLH162 [Morus notabilis]||EXB44647.1 hypothetical protein L484_010338 [Morus notabilis]	PREDICTED: Prunus dulcis transcription factor bHLH162-like (LOC117622362), mRNA	--	Transcription factor bHLH162 OS=Arabidopsis thaliana OX=3702 GN=BHLH162 PE=1 SV=1	Helix-loop-helix DNA-binding domain//Capsid protein VP4	--
Cluster-21200.3220-1R	ARID	ARID	Cluster-21200.3220	942	high mobility group B protein 15 [Morus notabilis]||XP_024028874.1 high mobility group B protein 15 [Morus notabilis]||EXC16957.1 High mobility group B protein 15 [Morus notabilis]	PREDICTED: Morus notabilis high mobility group B protein 15 (LOC21404464), transcript variant X2, mRNA	--	High mobility group B protein 15 OS=Arabidopsis thaliana OX=3702 GN=HMGB15 PE=2 SV=1	ARID/BRIGHT DNA binding domain	DNA-binding proteins Bright/BRCAA1/RBP1 and related proteins containing BRIGHT domain
Cluster-21200.3229-0R	CSD	CSD	Cluster-21200.3229	930	glycine-rich protein 2 [Morus notabilis]||EXB44343.1 Glycine-rich protein 2b [Morus notabilis]	Morus indica SSR marker MESTSSRCP-247 mRNA sequence	--	Glycine-rich protein 2 OS=Nicotiana sylvestris OX=4096 GN=GRP-2 PE=2 SV=1	Zinc knuckle//'Cold-shock' DNA-binding domain	Predicted RNA-binding protein containing PIN domain and invovled in translation or RNA processing
Cluster-21200.3314-0F	Others	Others	Cluster-21200.3314	1640	two-component system sensor histidine kinase/response regulator, putative [Ricinus communis]	--	two-component response regulator ARR-A family	Chemotaxis protein CheY OS=Yersinia pestis OX=632 GN=cheY PE=3 SV=3	CheW-like domain//Response regulator receiver domain	--
Cluster-21200.3314-2F	Others	Others	Cluster-21200.3314	1640	two-component system sensor histidine kinase/response regulator, putative [Ricinus communis]	--	two-component response regulator ARR-A family	Chemotaxis protein CheY OS=Yersinia pestis OX=632 GN=cheY PE=3 SV=3	CheW-like domain//Response regulator receiver domain	--
Cluster-21200.3348-0F	Others	Others	Cluster-21200.3348	2074	two-component response regulator ARR11 [Morus notabilis]||EXB82440.1 Two-component response regulator [Morus notabilis]	PREDICTED: Morus notabilis two-component response regulator ARR11 (LOC21410226), mRNA	two-component response regulator ARR-B family	Two-component response regulator ORR26 OS=Oryza sativa subsp. japonica OX=39947 GN=RR26 PE=3 SV=2	Response regulator receiver domain	--
Cluster-21200.3348-1F	GARP-G2-like	GARP->GARP-G2-like	Cluster-21200.3348	2074	two-component response regulator ARR11 [Morus notabilis]||EXB82440.1 Two-component response regulator [Morus notabilis]	PREDICTED: Morus notabilis two-component response regulator ARR11 (LOC21410226), mRNA	two-component response regulator ARR-B family	Two-component response regulator ORR26 OS=Oryza sativa subsp. japonica OX=39947 GN=RR26 PE=3 SV=2	Response regulator receiver domain	--
Cluster-21200.3396-0F	MADS-MIKC	MADS->MADS-MIKC	Cluster-21200.3396	1397	floral homeotic protein PMADS 2 [Morus notabilis]	PREDICTED: Morus notabilis floral homeotic protein PMADS 2 (LOC21387345), mRNA	MADS-box transcription factor, plant	Floral homeotic protein PMADS 2 OS=Petunia hybrida OX=4102 GN=PMADS2 PE=2 SV=1	Southampton virus-type processing peptidase//Homeobox associated leucine zipper//Atg11 middle domain//SRF-type transcription factor (DNA-binding and dimerisation domain)//K-box region	--
Cluster-21200.3494-0F	C2C2-LSD	C2C2->C2C2-LSD	Cluster-21200.3494	1179	protein LOL2 [Morus notabilis]||EXC18123.1 hypothetical protein L484_014524 [Morus notabilis]	--	--	Protein LOL2 OS=Arabidopsis thaliana OX=3702 GN=LOL2 PE=1 SV=1	Barwin family//Ribosomal protein S27	--
Cluster-21200.392-1R	bHLH	bHLH	Cluster-21200.392	2376	transcription factor MYC2 [Morus notabilis]||EXB81873.1 hypothetical protein L484_015347 [Morus notabilis]	PREDICTED: Morus notabilis transcription factor MYC2 (LOC21398450), mRNA	--	Transcription factor MYC2 OS=Arabidopsis thaliana OX=3702 GN=MYC2 PE=1 SV=2	Phosphate propanoyltransferase//Family 31 carbohydrate binding protein	--
Cluster-21200.3961-1F	FAR1	FAR1	Cluster-21200.3961	1698	protein FAR1-RELATED SEQUENCE 5 isoform X2 [Morus notabilis]	PREDICTED: Morus notabilis protein FAR1-RELATED SEQUENCE 5 (LOC21395393), transcript variant X4, mRNA	--	Protein FAR1-RELATED SEQUENCE 5 OS=Arabidopsis thaliana OX=3702 GN=FRS5 PE=1 SV=1	--	--
Cluster-21200.4273-0R	MYB-related	MYB->MYB-related	Cluster-21200.4273	1586	myb-related protein 305 [Morus notabilis]||EXC20302.1 Myb-related protein 305 [Morus notabilis]	PREDICTED: Morus notabilis myb-related protein 305 (LOC21403415), mRNA	transcription factor MYB, plant	Myb-related protein 305 OS=Antirrhinum majus OX=4151 GN=MYB305 PE=2 SV=1	--	--
Cluster-21200.4295-1F	C2C2-Dof	C2C2->C2C2-Dof	Cluster-21200.4295	1747	dof zinc finger protein DOF5.7 [Morus notabilis]||EXC35495.1 Dof zinc finger protein [Morus notabilis]	PREDICTED: Morus notabilis dof zinc finger protein DOF5.7 (LOC21409445), mRNA	--	Dof zinc finger protein DOF5.7 OS=Arabidopsis thaliana OX=3702 GN=DOF5.7 PE=2 SV=1	Dof domain, zinc finger	--
Cluster-21200.4437-0R	RWP-RK	RWP-RK	Cluster-21200.4437	1546	protein RKD5 [Morus notabilis]	PREDICTED: Morus notabilis protein RKD5 (LOC21390488), mRNA	--	Protein RKD5 OS=Arabidopsis thaliana OX=3702 GN=RKD5 PE=3 SV=1	Snf7	--
Cluster-21200.4489-0R	NAC	NAC	Cluster-21200.4489	2104	uncharacterized protein LOC21402541 [Morus notabilis]||EXC13645.1 NAC domain-containing protein 69 [Morus notabilis]	PREDICTED: Morus notabilis uncharacterized LOC21402541 (LOC21402541), mRNA	--	NAC domain-containing protein 14 OS=Arabidopsis thaliana OX=3702 GN=NAC014 PE=2 SV=1	No apical meristem (NAM) protein	--
Cluster-21200.4522-1F	MYB	MYB->MYB	Cluster-21200.4522	1829	transcription factor MYB73 [Morus notabilis]||XP_010113113.1 transcription factor MYB73 [Morus notabilis]||EXB75625.1 Transcription factor [Morus notabilis]||EXC66050.1 Transcription factor [Morus notabilis]	PREDICTED: Morus notabilis transcription factor MYB73 (LOC21383742), mRNA	--	Transcription factor MYB44 OS=Arabidopsis thaliana OX=3702 GN=MYB44 PE=1 SV=1	SLIDE	Transcription factor, Myb superfamily
Cluster-21200.4628-1R	C2H2	C2H2	Cluster-21200.4628	891	Zinc finger protein MAGPIE [Morus notabilis]	PREDICTED: Morus notabilis protein indeterminate-domain 12 (LOC21395739), mRNA	zinc finger protein IDD3/4/5/6/7/8/9/10/11/12/13	Protein indeterminate-domain 12 OS=Arabidopsis thaliana OX=3702 GN=IDD12 PE=2 SV=2	--	--
Cluster-21200.4775-1F	AP2/ERF-ERF	AP2/ERF->AP2/ERF-ERF	Cluster-21200.4775	1590	ethylene-responsive transcription factor ERF027 [Morus notabilis]||AHJ25963.1 dehydration responsive element binding transcription factor [Morus notabilis]||EXB19758.1 Ethylene-responsive transcription factor [Morus notabilis]	PREDICTED: Rhodamnia argentea ethylene-responsive transcription factor ERF024 (LOC115743583), mRNA	--	Ethylene-responsive transcription factor ERF026 OS=Arabidopsis thaliana OX=3702 GN=ERF026 PE=2 SV=1	AP2 domain	--
Cluster-21200.4808-0F	C2H2	C2H2	Cluster-21200.4808	1318	zinc finger protein 4 [Morus notabilis]||EXC25987.1 Zinc finger protein 4 [Morus notabilis]	PREDICTED: Morus notabilis zinc finger protein 4 (LOC21384833), mRNA	--	Zinc finger protein 4 OS=Arabidopsis thaliana OX=3702 GN=ZFP4 PE=2 SV=2	Phage short tail fibre protein gp12, middle domain	--
Cluster-21200.4835-1F	zf-HD	zf-HD	Cluster-21200.4835	1259	zinc-finger homeodomain protein 5 [Morus notabilis]||EXB91935.1 hypothetical protein L484_009028 [Morus notabilis]	PREDICTED: Morus notabilis zinc-finger homeodomain protein 5 (LOC21392376), mRNA	--	Zinc-finger homeodomain protein 4 OS=Arabidopsis thaliana OX=3702 GN=ZHD4 PE=1 SV=1	Homeodomain//Endodeoxyribonuclease RusA	--
Cluster-21200.5041-2R	GNAT	GNAT	Cluster-21200.5041	1491	FkbH domain containing protein [Trema orientale]	PREDICTED: Morus notabilis uncharacterized LOC112092374 (LOC112092374), mRNA	--	--	--	--
Cluster-21200.5191-2F	GRF	GRF	Cluster-21200.5191	1755	growth-regulating factor 8 isoform X1 [Morus notabilis]||EXB81882.1 hypothetical protein L484_015358 [Morus notabilis]	PREDICTED: Morus notabilis growth-regulating factor 8 (LOC21398459), transcript variant X2, mRNA	--	Growth-regulating factor 8 OS=Arabidopsis thaliana OX=3702 GN=GRF8 PE=2 SV=1	QLQ//Sodium:solute symporter family//Bacterial export proteins, family 1	--
Cluster-21200.5203-1R	C2H2	C2H2	Cluster-21200.5203	5418	lysine-specific demethylase REF6 [Morus notabilis]||EXB90590.1 Lysine-specific demethylase REF6 [Morus notabilis]	PREDICTED: Morus notabilis lysine-specific demethylase REF6 (LOC21391565), mRNA	--	Lysine-specific demethylase REF6 OS=Arabidopsis thaliana OX=3702 GN=REF6 PE=1 SV=1	Divalent cation transporter	DNA-binding protein jumonji/RBP2/SMCY, contains JmjC domain
Cluster-21200.5203-2R	Jumonji	Jumonji	Cluster-21200.5203	5418	lysine-specific demethylase REF6 [Morus notabilis]||EXB90590.1 Lysine-specific demethylase REF6 [Morus notabilis]	PREDICTED: Morus notabilis lysine-specific demethylase REF6 (LOC21391565), mRNA	--	Lysine-specific demethylase REF6 OS=Arabidopsis thaliana OX=3702 GN=REF6 PE=1 SV=1	Divalent cation transporter	DNA-binding protein jumonji/RBP2/SMCY, contains JmjC domain
Cluster-21200.5323-2R	bHLH	bHLH	Cluster-21200.5323	1137	hypothetical protein BDE02_14G020100 [Populus trichocarpa]	PREDICTED: Ziziphus jujuba var. spinosa transcription factor bHLH95 (LOC107419948), mRNA	--	Transcription factor bHLH95 OS=Arabidopsis thaliana OX=3702 GN=BHLH95 PE=2 SV=2	Helix-loop-helix DNA-binding domain	--
Cluster-21200.5412-0F	SET	SET	Cluster-21200.5412	1984	histone-lysine N-methyltransferase ATXR4 [Prunus yedoensis var. nudiflora]	PREDICTED: Morus notabilis histone-lysine N-methyltransferase ATXR4 (LOC21390735), transcript variant X1, mRNA	--	Histone-lysine N-methyltransferase ATXR4 OS=Arabidopsis thaliana OX=3702 GN=ATXR4 PE=2 SV=2	SET domain	Predicted histone tail methylase containing SET domain
Cluster-21200.5415-1R	B3	B3->B3	Cluster-21200.5415	1580	B3 domain-containing transcription factor FUS3 [Morus notabilis]	PREDICTED: Tripterygium wilfordii B3 domain-containing transcription factor FUS3-like (LOC119996813), mRNA	--	B3 domain-containing transcription factor FUS3 OS=Arabidopsis thaliana OX=3702 GN=FUS3 PE=1 SV=2	B3 DNA binding domain//Srg family chemoreceptor	--
Cluster-21200.5514-0R	AP2/ERF-ERF	AP2/ERF->AP2/ERF-ERF	Cluster-21200.5514	1871	ethylene-responsive transcription factor ERF014 [Morus notabilis]||AHJ25966.1 dehydration responsive element binding transcription factor [Morus notabilis]||EXB44365.1 Ethylene-responsive transcription factor [Morus notabilis]	PREDICTED: Camellia sinensis ethylene-responsive transcription factor ERF014-like (LOC114286205), mRNA	--	Ethylene-responsive transcription factor ERF012 OS=Arabidopsis thaliana OX=3702 GN=ERF012 PE=2 SV=1	Archaebacterial flagellin//Cytosol aminopeptidase family, N-terminal domain//AP2 domain//Sid-5 family	--
Cluster-21200.5590-0R	Others	Others	Cluster-21200.5590	4013	GATA transcription factor 24 [Morus notabilis]	PREDICTED: Morus notabilis GATA transcription factor 24 (LOC21397896), mRNA	--	GATA transcription factor 24 OS=Arabidopsis thaliana OX=3702 GN=GATA24 PE=1 SV=2	GATA zinc finger//Lipopolysaccharide export system permease LptF/LptG//Dof domain, zinc finger	--
Cluster-21200.5590-2R	C2C2-GATA	C2C2->C2C2-GATA	Cluster-21200.5590	4013	GATA transcription factor 24 [Morus notabilis]	PREDICTED: Morus notabilis GATA transcription factor 24 (LOC21397896), mRNA	--	GATA transcription factor 24 OS=Arabidopsis thaliana OX=3702 GN=GATA24 PE=1 SV=2	GATA zinc finger//Lipopolysaccharide export system permease LptF/LptG//Dof domain, zinc finger	--
Cluster-21200.5625-2F	TCP	TCP	Cluster-21200.5625	2088	transcription factor TCP19 [Morus notabilis]||EXC11899.1 hypothetical protein L484_005361 [Morus notabilis]	PREDICTED: Morus notabilis transcription factor TCP19 (LOC21388831), mRNA	--	Transcription factor TCP19 OS=Arabidopsis thaliana OX=3702 GN=TCP19 PE=1 SV=1	Androgen receptor	--
Cluster-21200.5756-2R	OFP	OFP	Cluster-21200.5756	1804	transcription repressor OFP8 [Morus notabilis]||EXC07280.1 hypothetical protein L484_021187 [Morus notabilis]	PREDICTED: Morus notabilis transcription repressor OFP8 (LOC21404050), mRNA	--	Transcription repressor OFP7 OS=Arabidopsis thaliana OX=3702 GN=OFP7 PE=2 SV=1	--	--
Cluster-21200.6024-1F	MYB-related	MYB->MYB-related	Cluster-21200.6024	2066	transcription factor DIVARICATA-like [Morus notabilis]	PREDICTED: Morus notabilis transcription factor DIVARICATA-like (LOC112093121), mRNA	--	Transcription factor DIVARICATA OS=Antirrhinum majus OX=4151 GN=DIVARICATA PE=2 SV=1	Frog antimicrobial peptide	--
Cluster-21200.6024-2F	MYB-related	MYB->MYB-related	Cluster-21200.6024	2066	transcription factor DIVARICATA-like [Morus notabilis]	PREDICTED: Morus notabilis transcription factor DIVARICATA-like (LOC112093121), mRNA	--	Transcription factor DIVARICATA OS=Antirrhinum majus OX=4151 GN=DIVARICATA PE=2 SV=1	Frog antimicrobial peptide	--
Cluster-21200.6148-0R	MYB	MYB->MYB	Cluster-21200.6148	1753	transcription factor MYB62 [Morus notabilis]||EXB56907.1 Transcription factor [Morus notabilis]	PREDICTED: Morus notabilis transcription factor MYB62 (LOC21402867), mRNA	transcription factor MYB, plant	Transcription factor MYB62 OS=Arabidopsis thaliana OX=3702 GN=MYB62 PE=2 SV=1	--	--
Cluster-21200.632-2F	SNF2	SNF2	Cluster-21200.632	4217	hypothetical protein L484_023375 [Morus notabilis]	PREDICTED: Morus notabilis SNF2 domain-containing protein CLASSY 3 (LOC21406140), mRNA	DNA repair and recombination protein RAD54 and RAD54-like protein	SNF2 domain-containing protein CLASSY 3 OS=Arabidopsis thaliana OX=3702 GN=CLSY3 PE=1 SV=1	Glycerol-3-phosphate acyltransferase//Type III restriction enzyme, res subunit//Putative transmembrane protein precursor//Uncharacterised protein family (UPF0182)//GWT1//SNF2-related domain//Bacteriophage T4 beta-glucosyltransferase//Class II histone deacetylase complex subunits 2 and 3//DHHC palmitoyltransferase//SUR7/PalI family	DNA repair protein, SNF2 family
Cluster-21200.6380-1R	AP2/ERF-RAV	AP2/ERF->AP2/ERF-RAV	Cluster-21200.6380	2125	AP2/ERF and B3 domain-containing transcription factor At1g50680 [Morus notabilis]	PREDICTED: Morus notabilis AP2/ERF and B3 domain-containing transcription factor At1g50680 (LOC21393289), mRNA	RAV-like factor	AP2/ERF and B3 domain-containing transcription factor At1g51120 OS=Arabidopsis thaliana OX=3702 GN=At1g51120 PE=2 SV=1	B3 domain-containing protein At2g31720-like//B3 DNA binding domain//AP2 domain	--
Cluster-21200.6388-0F	MYB-related	MYB->MYB-related	Cluster-21200.6388	2047	transcription factor MYB61 [Morus notabilis]||EXB37296.1 Transcription factor [Morus notabilis]	PREDICTED: Morus notabilis transcription factor MYB61 (LOC21406968), mRNA	transcription factor MYB, plant	Transcription factor MYB26 OS=Arabidopsis thaliana OX=3702 GN=MYB26 PE=2 SV=1	SLIDE	--
Cluster-21200.6388-1F	MYB-related	MYB->MYB-related	Cluster-21200.6388	2047	transcription factor MYB61 [Morus notabilis]||EXB37296.1 Transcription factor [Morus notabilis]	PREDICTED: Morus notabilis transcription factor MYB61 (LOC21406968), mRNA	transcription factor MYB, plant	Transcription factor MYB26 OS=Arabidopsis thaliana OX=3702 GN=MYB26 PE=2 SV=1	SLIDE	--
Cluster-21200.6412-0R	C2H2	C2H2	Cluster-21200.6412	1794	uncharacterized protein LOC21392226 [Morus notabilis]||XP_024020181.1 uncharacterized protein LOC21392226 [Morus notabilis]||EXB56494.1 hypothetical protein L484_008875 [Morus notabilis]	PREDICTED: Morus notabilis uncharacterized LOC21392226 (LOC21392226), transcript variant X2, mRNA	--	--	NYN domain	--
Cluster-21200.6416-2F	NAC	NAC	Cluster-21200.6416	1393	Pentatricopeptide repeat [Trema orientale]	PREDICTED: Morus notabilis pre-mRNA-splicing factor ATP-dependent RNA helicase DEAH7 (LOC21388928), mRNA	--	--	Mtf2 family	--
Cluster-21200.6502-1R	MBF1	MBF1	Cluster-21200.6502	2415	aldehyde dehydrogenase family 2 member C4 [Morus notabilis]	PREDICTED: Morus notabilis aldehyde dehydrogenase family 2 member C4 (LOC21403701), mRNA	coniferyl-aldehyde dehydrogenase	Aldehyde dehydrogenase family 2 member C4 OS=Arabidopsis thaliana OX=3702 GN=ALDH2C4 PE=1 SV=2	Aldehyde dehydrogenase family//DALR domain	Aldehyde dehydrogenase
Cluster-21200.7459-2F	C2C2-Dof	C2C2->C2C2-Dof	Cluster-21200.7459	2170	cyclic dof factor 2 [Morus notabilis]||EXC19990.1 Dof zinc finger protein [Morus notabilis]	PREDICTED: Morus notabilis cyclic dof factor 2 (LOC21398751), mRNA	--	Cyclic dof factor 2 OS=Arabidopsis thaliana OX=3702 GN=CDF2 PE=1 SV=2	CDC45-like protein//Dof domain, zinc finger//Nop14-like family//REV protein (anti-repression trans-activator protein)//Ribosomal protein L44	--
Cluster-21200.7594-2F	Others	Others	Cluster-21200.7594	3800	Nodulation protein W, putative [Ricinus communis]	--	--	Nodulation protein W OS=Bradyrhizobium diazoefficiens (strain JCM 10833 / BCRC 13528 / IAM 13628 / NBRC 14792 / USDA 110) OX=224911 GN=nodW PE=3 SV=1	Phosphoenolpyruvate carboxykinase C-terminal P-loop domain//Sigma-70, region 4//Response regulator receiver domain//Sigma-70, region 4//Bacterial regulatory proteins, luxR family	--
Cluster-21200.7797-0F	Others	Others	Cluster-21200.7797	3559	uncharacterized protein LOC21386682 [Morus notabilis]||EXC24696.1 hypothetical protein L484_003138 [Morus notabilis]	PREDICTED: Morus notabilis uncharacterized LOC21386682 (LOC21386682), mRNA	glutaredoxin domain-containing cysteine-rich protein 1	Two-component response regulator ORR4 OS=Oryza sativa subsp. indica OX=39946 GN=RR4 PE=2 SV=1	Glutaredoxin//AP-3 complex subunit delta-1//Response regulator receiver domain	--
Cluster-21200.7867-2R	MYB-related	MYB->MYB-related	Cluster-21200.7867	2002	telomere repeat-binding factor 2 [Morus notabilis]||XP_024025472.1 telomere repeat-binding factor 2 [Morus notabilis]||EXB94037.1 Histone H1 [Morus notabilis]	PREDICTED: Morus notabilis telomere repeat-binding factor 2 (LOC21392715), transcript variant X1, mRNA	transcription factor MYB, plant	Telomere repeat-binding factor 1 OS=Arabidopsis thaliana OX=3702 GN=TRB1 PE=1 SV=1	FtsJ-like methyltransferase//linker histone H1 and H5 family	--
Cluster-21200.7914-0F	AP2/ERF-ERF	AP2/ERF->AP2/ERF-ERF	Cluster-21200.7914	4595	probable GTP-binding protein OBGC2 [Morus notabilis]||AHJ25990.1 dehydration responsive element binding transcription factor [Morus notabilis]||EXC04197.1 GTPase obg [Morus notabilis]	PREDICTED: Morus notabilis probable GTP-binding protein OBGC2 (LOC21402345), mRNA	--	Probable GTP-binding protein OBGC2 OS=Oryza sativa subsp. japonica OX=39947 GN=Os03g0799700 PE=2 SV=1	Elongation factor Tu GTP binding domain//ADP-ribosylation factor family//Gtr1/RagA G protein conserved region//ABC transporter//AP2 domain//50S ribosome-binding GTPase//MYM-type Zinc finger with FCS sequence motif//RsgA GTPase//Ferrous iron transport protein B	Predicted GTP-binding protein (ODN superfamily)
Cluster-21200.8143-1R	bZIP	bZIP	Cluster-21200.8143	2077	basic leucine zipper 34 [Morus notabilis]||EXB75015.1 Transcription factor RF2b [Morus notabilis]	PREDICTED: Morus notabilis basic leucine zipper 34 (LOC21395368), mRNA	--	Basic leucine zipper 34 OS=Arabidopsis thaliana OX=3702 GN=BZIP34 PE=1 SV=1	Initiation control protein YabA//Cell division protein ZapB//Centromere protein H (CENP-H)//bZIP transcription factor//Basic region leucine zipper//bZIP Maf transcription factor	--
Cluster-21200.8558-2F	MYB	MYB->MYB	Cluster-21200.8558	1920	transcription factor MYB25 [Morus notabilis]||EXC07549.1 Transcription factor [Morus notabilis]	PREDICTED: Morus notabilis transcription factor MYB25 (LOC21389309), mRNA	transcription factor MYB, plant	Transcription factor MYB1 OS=Arabidopsis thaliana OX=3702 GN=MYB1 PE=2 SV=1	Sigma-70, region 4	--
Cluster-21200.8613-2F	C2H2	C2H2	Cluster-21200.8613	1291	Zinc finger protein MAGPIE [Morus notabilis]	PREDICTED: Morus notabilis zinc finger protein MAGPIE (LOC21393821), mRNA	zinc finger protein IDD3/4/5/6/7/8/9/10/11/12/13	Zinc finger protein MAGPIE OS=Arabidopsis thaliana OX=3702 GN=MGP PE=1 SV=1	--	--
Cluster-21200.8624-2F	GARP-ARR-B	GARP->GARP-ARR-B	Cluster-21200.8624	2856	Two-component response regulator [Morus notabilis]	PREDICTED: Morus notabilis two-component response regulator ORR23 (LOC21399912), mRNA	two-component response regulator ARR-B family	Two-component response regulator ORR22 OS=Oryza sativa subsp. japonica OX=39947 GN=RR22 PE=2 SV=1	DNA polymerase phi//CcmB protein//Response regulator receiver domain	--
Cluster-21200.8713-2F	AP2/ERF-ERF	AP2/ERF->AP2/ERF-ERF	Cluster-21200.8713	3326	ethylene-responsive transcription factor ERF113 [Morus notabilis]||EXC05168.1 Ethylene-responsive transcription factor [Morus notabilis]	PREDICTED: Morus notabilis ethylene-responsive transcription factor ERF113 (LOC21387487), mRNA	--	Ethylene-responsive transcription factor ERF114 OS=Arabidopsis thaliana OX=3702 GN=ERF114 PE=1 SV=1	--	--
Cluster-21200.8779-2R	SET	SET	Cluster-21200.8779	3724	histone-lysine N-methyltransferase family member SUVH2 [Morus notabilis]||EXC27681.1 Cytosine-HMTase 2 [Morus notabilis]	PREDICTED: Morus notabilis histone-lysine N-methyltransferase family member SUVH2 (LOC21393025), mRNA		Histone-lysine N-methyltransferase family member SUVH9 OS=Arabidopsis thaliana OX=3702 GN=SUVH9 PE=1 SV=1	Pre-SET motif//SET domain	--
Cluster-21200.8835-2R	GARP-G2-like	GARP->GARP-G2-like	Cluster-21200.8835	2500	myb family transcription factor PHL7 isoform X2 [Morus notabilis]	PREDICTED: Morus notabilis myb family transcription factor PHL7 (LOC21400948), transcript variant X2, mRNA	--	Myb family transcription factor PHL7 OS=Arabidopsis thaliana OX=3702 GN=PHL7 PE=2 SV=1	--	--
Cluster-21200.887-2F	MADS-MIKC	MADS->MADS-MIKC	Cluster-21200.887	615	MADS-box transcription factor [Trema orientale]	PREDICTED: Hevea brasiliensis MADS-box transcription factor 23-like (LOC110636845), transcript variant X2, mRNA	--	MADS-box protein AGL42 OS=Arabidopsis thaliana OX=3702 GN=AGL42 PE=1 SV=1	K-box region//SRF-type transcription factor (DNA-binding and dimerisation domain)//Proteasome subunit A N-terminal signature//Phage shock protein B	--
Cluster-21200.9031-2R	MYB-related	MYB->MYB-related	Cluster-21200.9031	1215	transcription factor MAMYB [Morus notabilis]||XP_024030650.1 transcription factor MAMYB [Morus notabilis]	PREDICTED: Morus notabilis transcription factor MAMYB (LOC21406101), transcript variant X1, mRNA	--	Transcription factor MAMYB OS=Arabidopsis thaliana OX=3702 GN=MAMYB PE=1 SV=1	Nucleoside transporter	--
Cluster-21200.9101-1F	HB-WOX	HB->HB-WOX	Cluster-21200.9101	2126	WUSCHEL-related homeobox 9 [Broussonetia papyrifera]	Broussonetia papyrifera WUSCHEL-related homeobox 9 (WOX9) mRNA, complete cds	--	WUSCHEL-related homeobox 8 OS=Oryza sativa subsp. japonica OX=39947 GN=WOX8 PE=2 SV=1	Homeobox KN domain//HIRAN domain//Homeodomain	--
Cluster-21200.916-2R	mTERF	mTERF	Cluster-21200.916	1744	transcription termination factor MTERF15, mitochondrial-like [Morus notabilis]	PREDICTED: Morus notabilis transcription termination factor MTERF8, chloroplastic-like (LOC112094179), mRNA	mTERF domain-containing protein, mitochondrial	--	mTERF//RecX family	--
Cluster-21200.9182-1R	HB-other	HB->HB-other	Cluster-21200.9182	4609	uncharacterized protein LOC112093665 isoform X3 [Morus notabilis]	PREDICTED: Morus notabilis uncharacterized LOC112093665 (LOC112093665), transcript variant X3, mRNA	--	Homeobox-DDT domain protein RLT1 OS=Arabidopsis thaliana OX=3702 GN=RLT1 PE=1 SV=1	Chloramphenicol acetyltransferase//Cilia BBSome complex subunit 10//Homeodomain//Homeobox KN domain//M-factor	--
Cluster-21200.9492-0F	MYB-related	MYB->MYB-related	Cluster-21200.9492	4582	SWI/SNF complex subunit SWI3D [Morus notabilis]||EXB63581.1 SWI/SNF complex subunit SWI3D [Morus notabilis]	PREDICTED: Morus notabilis SWI/SNF complex subunit SWI3D (LOC21409554), mRNA	SWI/SNF-related matrix-associated actin-dependent regulator of chromatin subfamily C	SWI/SNF complex subunit SWI3D OS=Arabidopsis thaliana OX=3702 GN=SWI3D PE=1 SV=3	SWIRM domain//Zinc finger, ZZ type	Chromatin remodeling factor subunit and related transcription factors
Cluster-21200.9492-2F	SWI/SNF-SWI3	SWI/SNF-SWI3	Cluster-21200.9492	4582	SWI/SNF complex subunit SWI3D [Morus notabilis]||EXB63581.1 SWI/SNF complex subunit SWI3D [Morus notabilis]	PREDICTED: Morus notabilis SWI/SNF complex subunit SWI3D (LOC21409554), mRNA	SWI/SNF-related matrix-associated actin-dependent regulator of chromatin subfamily C	SWI/SNF complex subunit SWI3D OS=Arabidopsis thaliana OX=3702 GN=SWI3D PE=1 SV=3	SWIRM domain//Zinc finger, ZZ type	Chromatin remodeling factor subunit and related transcription factors
Cluster-21200.9612-0F	GNAT	GNAT	Cluster-21200.9612	2869	Histone acetyltransferase GCN5 [Morus notabilis]	PREDICTED: Morus notabilis histone acetyltransferase GCN5 (LOC21395760), mRNA	histone acetyltransferase	Histone acetyltransferase GCN5 OS=Arabidopsis thaliana OX=3702 GN=HAG1 PE=1 SV=1	Acetyltransferase (GNAT) domain//Malic enzyme, N-terminal domain//NOA36 protein//Fungal mating-type pheromone//Acetyltransferase (GNAT) family//Bromodomain//Endoribonuclease YbeY//Acetyltransferase (GNAT) domain	Histone acetyltransferase SAGA/ADA, catalytic subunit PCAF/GCN5 and related proteins
Cluster-21200.9682-1F	AP2/ERF-ERF	AP2/ERF->AP2/ERF-ERF	Cluster-21200.9682	2213	dehydration responsive element binding protein, partial [Ficus carica]	Ficus carica dehydration responsive element binding protein mRNA, partial cds	EREBP-like factor	Ethylene-responsive transcription factor ERF060 OS=Arabidopsis thaliana OX=3702 GN=ERF060 PE=1 SV=1	AP2 domain	--
Cluster-21200.9683-1R	AP2/ERF-ERF	AP2/ERF->AP2/ERF-ERF	Cluster-21200.9683	2237	dehydration responsive element binding protein, partial [Ficus carica]	Ficus carica dehydration responsive element binding protein mRNA, partial cds	EREBP-like factor	Ethylene-responsive transcription factor RAP2-4 OS=Arabidopsis thaliana OX=3702 GN=RAP2-4 PE=1 SV=1	AP2 domain	--
Cluster-21200.9747-0F	WRKY	WRKY	Cluster-21200.9747	2889	WRKY transcription factor 22 [Morus notabilis]||EXC34349.1 putative WRKY transcription factor 29 [Morus notabilis]	PREDICTED: Morus notabilis WRKY transcription factor 22 (LOC21390126), mRNA	WRKY transcription factor 29	Probable WRKY transcription factor 29 OS=Arabidopsis thaliana OX=3702 GN=WRKY29 PE=2 SV=1	WRKY DNA -binding domain	--
Cluster-21200.9890-1F	WRKY	WRKY	Cluster-21200.9890	3146	probable WRKY transcription factor 31 [Morus notabilis]||EXB66325.1 WRKY transcription factor 6 [Morus notabilis]	PREDICTED: Morus notabilis probable WRKY transcription factor 31 (LOC21391450), mRNA	--	WRKY transcription factor 42 OS=Arabidopsis thaliana OX=3702 GN=WRKY42 PE=1 SV=1	Fanconi anemia group F protein (FANCF)//Amelotin//Occlusion-derived virus envelope protein ODV-E18//WRKY DNA -binding domain//Synaptonemal complex central element protein 1	--
Cluster-21200.9923-0F	Pseudo ARR-B	Pseudo ARR-B	Cluster-21200.9923	3695	Two-component response regulator-like protein [Morus notabilis]	PREDICTED: Morus notabilis two-component response regulator-like PRR37 (LOC21400248), transcript variant X2, mRNA	pseudo-response regulator 7	Two-component response regulator-like APRR3 OS=Arabidopsis thaliana OX=3702 GN=APRR3 PE=1 SV=1	Ras association (RalGDS/AF-6) domain//Response regulator receiver domain	--
Cluster-21319.0-1F	MYB-related	MYB->MYB-related	Cluster-21319.0	1342	transcription factor KUA1 [Morus notabilis]||EXB38826.1 Transcription factor [Morus notabilis]	PREDICTED: Morus notabilis transcription factor KUA1 (LOC21409882), mRNA	--	Transcription factor KUA1 OS=Arabidopsis thaliana OX=3702 GN=KUA1 PE=1 SV=1	Zinc knuckle	--
Cluster-21716.0-0R	C2C2-CO-like	C2C2->C2C2-CO-like	Cluster-21716.0	1699	zinc finger protein CONSTANS-LIKE 16 [Morus notabilis]||EXB97040.1 Zinc finger protein CONSTANS-LIKE 16 [Morus notabilis]	PREDICTED: Morus notabilis zinc finger protein CONSTANS-LIKE 16 (LOC21397783), mRNA	--	Zinc finger protein CONSTANS-LIKE 16 OS=Arabidopsis thaliana OX=3702 GN=COL16 PE=1 SV=2	B-box zinc finger//CCT motif//Putative GTPase activating protein for Arf	--
Cluster-21889.0-1F	bHLH	bHLH	Cluster-21889.0	1454	transcription factor FAMA isoform X2 [Morus notabilis]	PREDICTED: Morus notabilis transcription factor FAMA (LOC21404443), transcript variant X2, mRNA	transcription factor FAMA	Transcription factor FAMA OS=Arabidopsis thaliana OX=3702 GN=FAMA PE=1 SV=1	Helix-loop-helix DNA-binding domain//GlnD PII-uridylyltransferase	--
Cluster-22015.0-2R	WRKY	WRKY	Cluster-22015.0	1521	probable WRKY transcription factor 13 [Morus notabilis]||EXB24793.1 putative WRKY transcription factor 13 [Morus notabilis]	PREDICTED: Morus notabilis probable WRKY transcription factor 13 (LOC21388651), mRNA	--	Probable WRKY transcription factor 13 OS=Arabidopsis thaliana OX=3702 GN=WRKY13 PE=1 SV=1	Interferon-induced transmembrane protein//WRKY DNA -binding domain	--
Cluster-22078.1-1F	Trihelix	Trihelix	Cluster-22078.1	1456	trihelix transcription factor GT-2 [Morus notabilis]||EXB29556.1 hypothetical protein L484_010615 [Morus notabilis]	Fagus sylvatica genome assembly, chromosome: 7	--	Trihelix transcription factor DF1 OS=Arabidopsis thaliana OX=3702 GN=DF1 PE=4 SV=1	--	--
Cluster-22124.0-1F	bHLH	bHLH	Cluster-22124.0	1569	transcription factor bHLH74 [Morus notabilis]||XP_024029922.1 transcription factor bHLH74 [Morus notabilis]||XP_024029923.1 transcription factor bHLH74 [Morus notabilis]	PREDICTED: Morus notabilis transcription factor bHLH74 (LOC21390494), transcript variant X3, mRNA	--	Transcription factor bHLH74 OS=Arabidopsis thaliana OX=3702 GN=BHLH74 PE=1 SV=1	Helix-loop-helix DNA-binding domain	--
Cluster-22307.0-0R	Others	Others	Cluster-22307.0	718	Nodulation protein W, putative [Ricinus communis]	--	--	Transcriptional regulatory protein FixJ OS=Azorhizobium caulinodans (strain ATCC 43989 / DSM 5975 / JCM 20966 / LMG 6465 / NBRC 14845 / NCIMB 13405 / ORS 571) OX=438753 GN=fixJ PE=3 SV=1	Response regulator receiver domain//Sigma-70, region 4//Bacterial regulatory proteins, luxR family	--
Cluster-22318.0-0F	TCP	TCP	Cluster-22318.0	1855	transcription factor TCP5 [Morus notabilis]||XP_024027284.1 transcription factor TCP5 [Morus notabilis]||EXC04473.1 hypothetical protein L484_019071 [Morus notabilis]	PREDICTED: Morus notabilis transcription factor TCP5 (LOC21402025), transcript variant X1, mRNA	--	Transcription factor TCP5 OS=Arabidopsis thaliana OX=3702 GN=TCP5 PE=1 SV=1	--	--
Cluster-22326.0-0F	GNAT	GNAT	Cluster-22326.0	591	hypothetical protein I3842_07G008400 [Carya illinoinensis]	PREDICTED: Morus notabilis putative ribosomal-protein-alanine acetyltransferase (LOC112093574), mRNA	--	Uncharacterized N-acetyltransferase YoaA OS=Bacillus subtilis (strain 168) OX=224308 GN=yoaA PE=3 SV=2	Acetyltransferase (GNAT) family//Acetyltransferase (GNAT) domain	--
Cluster-22432.0-2F	Others	Others	Cluster-22432.0	1468	Response regulator gacA, putative, partial [Ricinus communis]	--	--	Response regulator GacA OS=Pseudomonas viridiflava OX=33069 GN=gacA PE=3 SV=1	Response regulator receiver domain//Carlavirus putative nucleic acid binding protein//Cytosol aminopeptidase family, N-terminal domain	--
Cluster-22463.0-1F	MADS-M-type	MADS->MADS-M-type	Cluster-22463.0	1001	Agamous-like MADS-box protein AGL62 [Morus notabilis]	--	--	Agamous-like MADS-box protein AGL61 OS=Arabidopsis thaliana OX=3702 GN=AGL61 PE=1 SV=1	SRF-type transcription factor (DNA-binding and dimerisation domain)	--
Cluster-22591.0-2R	TCP	TCP	Cluster-22591.0	718	hypothetical protein L484_024359 [Morus notabilis]	PREDICTED: Morus notabilis transcription factor TCP11 (LOC21407102), mRNA	--	Transcription factor TCP20 OS=Arabidopsis thaliana OX=3702 GN=TCP20 PE=1 SV=1	--	--
Cluster-22636.0-1R	AP2/ERF-ERF	AP2/ERF->AP2/ERF-ERF	Cluster-22636.0	1380	ethylene-responsive transcription factor 15 [Morus notabilis]	PREDICTED: Morus notabilis ethylene-responsive transcription factor 15 (LOC21393114), mRNA	ethylene-responsive transcription factor 1	Ethylene-response factor C3 OS=Solanum lycopersicum OX=4081 GN=ERF.C.3 PE=2 SV=1	AP2 domain	--
Cluster-22693.0-0F	C2C2-GATA	C2C2->C2C2-GATA	Cluster-22693.0	1114	GATA transcription factor 18 [Morus notabilis]||EXB37261.1 GATA transcription factor 18 [Morus notabilis]	PREDICTED: Morus notabilis GATA transcription factor 18 (LOC21403223), mRNA	--	GATA transcription factor 18 OS=Arabidopsis thaliana OX=3702 GN=GATA18 PE=1 SV=2	Occlusion-derived virus envelope protein ODV-E18//GATA zinc finger//30S ribosomal protein subunit S22 family//Oxaloacetate decarboxylase, gamma chain	--
Cluster-22755.0-0R	GNAT	GNAT	Cluster-22755.0	1173	hypothetical protein CHLNCDRAFT_142003 [Chlorella variabilis]||EFN58177.1 hypothetical protein CHLNCDRAFT_142003 [Chlorella variabilis]	--	--	[Ribosomal protein S18]-alanine N-acetyltransferase OS=Haemophilus ducreyi (strain 35000HP / ATCC 700724) OX=233412 GN=rimI PE=3 SV=1	ROS/MUCR transcriptional regulator protein//Acetyltransferase (GNAT) family//FR47-like protein//Acetyltransferase (GNAT) domain//Acetyltransferase (GNAT) domain	--
Cluster-22971.0-1F	MYB	MYB->MYB	Cluster-22971.0	1154	transcription factor MYB73 [Morus notabilis]	PREDICTED: Morus notabilis transcription factor MYB73 (LOC21393219), mRNA	--	Transcription factor MYB44 OS=Arabidopsis thaliana OX=3702 GN=MYB44 PE=1 SV=1	--	--
Cluster-23070.0-1F	C2H2	C2H2	Cluster-23070.0	569	--	--	--	--	--	--
Cluster-23096.1-0R	MADS-M-type	MADS->MADS-M-type	Cluster-23096.1	464	MADS-box protein JOINTLESS isoform X4 [Morus notabilis]	Morus alba var. alba cultivar Jinqiang_63 short vegetative phase mRNA, complete cds	--	MADS-box protein AGL24 OS=Arabidopsis thaliana OX=3702 GN=AGL24 PE=1 SV=1	SRF-type transcription factor (DNA-binding and dimerisation domain)	--
Cluster-23238.0-2F	C2C2-YABBY	C2C2->C2C2-YABBY	Cluster-23238.0	423	axial regulator YABBY 1 [Morus notabilis]||EXB37079.1 hypothetical protein L484_020870 [Morus notabilis]	PREDICTED: Morus notabilis axial regulator YABBY 1 (LOC21403745), mRNA	plant-specific transcription factor YABBY family protein	Axial regulator YABBY 1 OS=Arabidopsis thaliana OX=3702 GN=YAB1 PE=1 SV=1	YABBY protein	--
Cluster-23401.0-1F	C2H2	C2H2	Cluster-23401.0	350	Protein TRANSPARENT TESTA 1 [Morus notabilis]	PREDICTED: Morus notabilis zinc finger protein WIP3 (LOC21395923), mRNA	--	Protein TRANSPARENT TESTA 1 OS=Arabidopsis thaliana OX=3702 GN=TT1 PE=1 SV=1	--	--
Cluster-23444.0-1R	MYB-related	MYB->MYB-related	Cluster-23444.0	1572	MYB transcription factor 23 [Dimocarpus longan]	PREDICTED: Morus notabilis transcription factor MYB14 (LOC21393123), mRNA	transcription factor MYB, plant	Transcription factor MYB4 OS=Oryza sativa subsp. japonica OX=39947 GN=MYB4 PE=2 SV=2	AP-3 complex subunit delta-1//SLIDE	--
Cluster-23581.2-0R	C3H	C3H	Cluster-23581.2	1325	zinc finger CCCH domain-containing protein 15 [Morus notabilis]||EXB89376.1 Zinc finger CCCH domain-containing protein 15 [Morus notabilis]	PREDICTED: Morus notabilis zinc finger CCCH domain-containing protein 15 (LOC21400345), mRNA	butyrate response factor	Zinc finger CCCH domain-containing protein 15 OS=Arabidopsis thaliana OX=3702 GN=C3H15 PE=1 SV=1	Zinc finger C-x8-C-x5-C-x3-H type (and similar)	CCCH-type Zn-finger protein
Cluster-23722.0-2F	B3	B3->B3	Cluster-23722.0	2265	B3 domain-containing transcription factor VRN1 isoform X1 [Morus notabilis]	PREDICTED: Morus notabilis B3 domain-containing transcription factor VRN1 (LOC21400939), transcript variant X1, mRNA	--	B3 domain-containing transcription factor VRN1 OS=Arabidopsis thaliana OX=3702 GN=VRN1 PE=1 SV=1	B3 DNA binding domain//Antidote-toxin recognition MazE, bacterial antitoxin//Cell division activator CedA//Plastocyanin-like domain	--
Cluster-23784.1-1F	NAC	NAC	Cluster-23784.1	1648	transcription factor JUNGBRUNNEN 1 isoform X2 [Morus notabilis]	PREDICTED: Morus notabilis transcription factor JUNGBRUNNEN 1 (LOC21399320), transcript variant X1, mRNA	--	Transcription factor JUNGBRUNNEN 1 OS=Arabidopsis thaliana OX=3702 GN=JUB1 PE=1 SV=1	No apical meristem (NAM) protein	--
Cluster-2383.0-0R	C2H2	C2H2	Cluster-2383.0	440	hypothetical protein BT93_L5594, partial [Corymbia citriodora subsp. variegata]	--	--	BUB3-interacting and GLEBS motif-containing protein ZNF207 OS=Xenopus laevis OX=8355 GN=znf207 PE=1 SV=1	--	Zn finger protein
Cluster-23935.1-0R	LOB	LOB	Cluster-23935.1	373	LOB domain-containing protein 37-like [Cannabis sativa]||KAF4364395.1 hypothetical protein F8388_006972 [Cannabis sativa]||KAF4382338.1 hypothetical protein G4B88_011290 [Cannabis sativa]	PREDICTED: Morus notabilis LOB domain-containing protein 38 (LOC21387205), mRNA	--	LOB domain-containing protein 38 OS=Arabidopsis thaliana OX=3702 GN=LBD38 PE=1 SV=1	--	--
Cluster-24449.0-1F	GNAT	GNAT	Cluster-24449.0	4894	hypothetical protein Lal_00049284 [Lupinus albus]	--	--	Heme A synthase OS=Sphingopyxis alaskensis (strain DSM 13593 / LMG 18877 / RB2256) OX=317655 GN=ctaA PE=3 SV=1	1-deoxy-D-xylulose-5-phosphate synthase//Acetyltransferase (GNAT) domain//MerC mercury resistance protein//FR47-like protein//Acetyltransferase (GNAT) family//Prokaryotic cytochrome b561//Membrane-anchored junction protein//Ferric uptake regulator family//Acetyltransferase (GNAT) domain//Cytochrome oxidase assembly protein	Cytochrome oxidase assembly factor COX15
Cluster-24643.0-2F	STAT	STAT	Cluster-24643.0	2515	SH2 domain-containing protein A [Morus notabilis]	PREDICTED: Morus notabilis SH2 domain-containing protein A (LOC21403641), mRNA	--	SH2 domain-containing protein B OS=Arabidopsis thaliana OX=3702 GN=SHB PE=1 SV=1	--	--
Cluster-24658.0-0F	AP2/ERF-ERF	AP2/ERF->AP2/ERF-ERF	Cluster-24658.0	367	ethylene-responsive transcription factor ERF016 [Morus notabilis]||AHJ25974.1 dehydration responsive element binding transcription factor [Morus notabilis]||EXB74920.1 Ethylene-responsive transcription factor [Morus notabilis]	PREDICTED: Morus notabilis ethylene-responsive transcription factor ERF016 (LOC21401595), mRNA	--	Ethylene-responsive transcription factor ERF016 OS=Arabidopsis thaliana OX=3702 GN=ERF016 PE=2 SV=1	AP2 domain	--
Cluster-24702.2-0R	Others	Others	Cluster-24702.2	439	pseudo response regulator [Selaginella moellendorffii]	--	--	Polar-differentiation response regulator DivK OS=Brucella abortus (strain S19) OX=430066 GN=divK PE=3 SV=1	Response regulator receiver domain//FMRFamide related peptide family	--
Cluster-24866.1-1R	bHLH	bHLH	Cluster-24866.1	1187	hypothetical protein L484_004801 [Morus notabilis]	PREDICTED: Jatropha curcas putative transcription factor bHLH107 (LOC105639576), mRNA	--	Transcription factor bHLH30 OS=Arabidopsis thaliana OX=3702 GN=BHLH30 PE=1 SV=1	Helix-loop-helix DNA-binding domain	--
Cluster-2647.0-1F	SNF2	SNF2	Cluster-2647.0	416	hypothetical protein L1887_48006 [Cichorium endivia]	--	--	--	SNF2-related domain	--
Cluster-2761.0-0R	C3H	C3H	Cluster-2761.0	393	--	--	--	mRNA 3'-end-processing protein YTH1 OS=Cryptococcus neoformans var. neoformans serotype D (strain B-3501A) OX=283643 GN=YTH1 PE=3 SV=1	Zinc finger C-x8-C-x5-C-x3-H type (and similar)	--
Cluster-3656.0-0R	GeBP	GeBP	Cluster-3656.0	861	probable transcription factor At1g61730 [Morus notabilis]||XP_024029338.1 probable transcription factor At1g61730 [Morus notabilis]||XP_024029339.1 probable transcription factor At1g61730 [Morus notabilis]||XP_024029340.1 probable transcription factor At1g61730 [Morus notabilis]||XP_024029341.1 probable transcription factor At1g61730 [Morus notabilis]||EXC19612.1 hypothetical protein L484_019358 …	--	--	--	Bone sialoprotein II (BSP-II)	--
Cluster-3757.0-0R	C2H2	C2H2	Cluster-3757.0	385	--	--	--	--	--	--
Cluster-4331.0-1R	bZIP	bZIP	Cluster-4331.0	1223	cross-pathway control protein A-like [Quercus suber]	--	--	Cross-pathway control protein A OS=Aspergillus niger OX=5061 GN=cpcA PE=3 SV=1	TSC-22/dip/bun family//bZIP transcription factor//Basic region leucine zipper//bZIP Maf transcription factor	--
Cluster-5073.0-2F	GNAT	GNAT	Cluster-5073.0	529	histone acetyltransferase type B catalic subunit [Klebsormidium nitens]	--	histone acetyltransferase 1	Histone acetyltransferase type B catalytic subunit OS=Cryptococcus neoformans var. neoformans serotype D (strain B-3501A) OX=283643 GN=HAT1 PE=3 SV=1	Centromere DNA-binding protein complex CBF3 subunit, domain 2//Acetyltransferase (GNAT) domain//MOZ/SAS family//Acetyltransferase (GNAT) family//Acetyltransferase (GNAT) domain	Histone acetyltransferase type b catalytic subunit
Cluster-5722.0-2R	PHD	PHD	Cluster-5722.0	960	hypothetical protein H6P81_008677 [Aristolochia fimbriata]	--	--	Lysine-specific demethylase lid OS=Drosophila melanogaster OX=7227 GN=lid PE=1 SV=1	--	DNA-binding protein jumonji/RBP2/SMCY, contains JmjC domain
Cluster-6153.0-0R	Others	Others	Cluster-6153.0	330	--	--	--	Transcriptional regulatory protein BtsR OS=Salmonella typhi OX=90370 GN=btsR PE=3 SV=1	Response regulator receiver domain	--
Cluster-7011.0-0R	Others	Others	Cluster-7011.0	499	--	--	--	Phyllosphere-induced regulator PhyR OS=Methylorubrum extorquens (strain ATCC 14718 / DSM 1338 / JCM 2805 / NCIMB 9133 / AM1) OX=272630 GN=phyR PE=1 SV=1	Response regulator receiver domain	--
Cluster-733.0-2R	Others	Others	Cluster-733.0	382	unknown [Lotus japonicus]	--	--	Muscle LIM protein 1 OS=Drosophila melanogaster OX=7227 GN=Mlp60A PE=2 SV=1	SOS response associated peptidase (SRAP)	Regulatory protein MLP and related LIM proteins
Cluster-8602.0-2R	CSD	CSD	Cluster-8602.0	472	unnamed protein product [Triticum aestivum]||VAH83369.1 unnamed protein product [Triticum turgidum subsp. durum]	--	--	Cold shock protein CapA (Fragment) OS=Pseudomonas fragi OX=296 GN=capA PE=2 SV=1	'Cold-shock' DNA-binding domain	Predicted RNA-binding protein containing PIN domain and invovled in translation or RNA processing
Cluster-9142.1-1R	Others	Others	Cluster-9142.1	1845	hypothetical protein L1887_43836 [Cichorium endivia]	--	MFS transporter, PAT family, solute carrier family 33 (acetyl-CoA transportor), member 1	Anhydromuropeptide permease OS=Escherichia coli O157:H7 OX=83334 GN=ampG PE=3 SV=1	Major Facilitator Superfamily//Hepatitis C virus NS3 protease//Acetyl-coenzyme A transporter 1//Response regulator receiver domain	--
Cluster-9502.1-2R	bHLH	bHLH	Cluster-9502.1	1054	Myc-type, basic helix-loop-helix (bHLH) domain containing protein [Parasponia andersonii]||PON99977.1 Myc-type, basic helix-loop-helix (bHLH) domain containing protein [Trema orientale]	PREDICTED: Morus notabilis transcription factor PRE6 (LOC21403991), mRNA	--	Transcription factor PRE6 OS=Arabidopsis thaliana OX=3702 GN=PRE6 PE=1 SV=1	Laminin Domain II//Syntaxin-like protein//Synaptonemal complex central element protein 1//Tubulin binding cofactor A//Helix-loop-helix DNA-binding domain//impB/mucB/samB family C-terminal domain//Membrane transport protein MerF//Leucine-rich repeats of kinetochore protein Cenp-F/LEK1	--
Cluster-10179.0-1F	C2H2	C2H2	Cluster-10179.0	883	zinc finger protein ZAT4 [Morus notabilis]	PREDICTED: Morus notabilis zinc finger protein ZAT4 (LOC21403870), mRNA	--	Zinc finger protein ZAT3 OS=Arabidopsis thaliana OX=3702 GN=ZAT3 PE=1 SV=1	--	--
Cluster-1026.0-0F	MADS-M-type	MADS->MADS-M-type	Cluster-1026.0	488	agamous-like MADS-box protein AGL12 [Morus notabilis]	PREDICTED: Morus notabilis agamous-like MADS-box protein AGL12 (LOC21397440), mRNA	--	Agamous-like MADS-box protein AGL12 OS=Arabidopsis thaliana OX=3702 GN=AGL12 PE=1 SV=2	SRF-type transcription factor (DNA-binding and dimerisation domain)	--
Cluster-11069.0-1R	MYB-related	MYB->MYB-related	Cluster-11069.0	357	transcription factor MYB26 [Morus notabilis]||EXB29713.1 Transcription factor [Morus notabilis]	PREDICTED: Morus notabilis transcription factor MYB26 (LOC21396659), mRNA	transcription factor MYB, plant	Transcription factor MYB26 OS=Arabidopsis thaliana OX=3702 GN=MYB26 PE=2 SV=1	--	--
Cluster-11375.0-0F	NAC	NAC	Cluster-11375.0	472	hypothetical protein LWI28_009057 [Acer negundo]	--	--	Putative NAC domain-containing protein 94 OS=Arabidopsis thaliana OX=3702 GN=ANAC094 PE=1 SV=1	No apical meristem (NAM) protein	--
Cluster-11720.0-1F	B3	B3->B3	Cluster-11720.0	430	B3 domain-containing protein REM19 [Cannabis sativa]||XP_030496471.1 B3 domain-containing protein REM19 [Cannabis sativa]||XP_030496473.1 B3 domain-containing protein REM19 [Cannabis sativa]||KAF4380719.1 hypothetical protein F8388_017073 [Cannabis sativa]	--	--	Putative B3 domain-containing protein Os03g0621600 OS=Oryza sativa subsp. japonica OX=39947 GN=Os03g0621600 PE=3 SV=1	B3 DNA binding domain	--
Cluster-11745.0-1R	HMG	HMG	Cluster-11745.0	407	High mobility group B protein 9 [Morus notabilis]	PREDICTED: Morus notabilis high mobility group B protein 9 (LOC21394900), mRNA	--	High mobility group B protein 9 OS=Arabidopsis thaliana OX=3702 GN=HMGB9 PE=1 SV=1	--	--
Cluster-11874.0-1F	MADS-MIKC	MADS->MADS-MIKC	Cluster-11874.0	495	agamous-like MADS-box protein AGL1 [Morus notabilis]	PREDICTED: Morus notabilis agamous-like MADS-box protein AGL1 (LOC21393422), mRNA	MADS-box transcription factor, plant	MADS-box transcription factor 6 OS=Oryza sativa subsp. japonica OX=39947 GN=MADS6 PE=1 SV=1	Proteasome subunit A N-terminal signature//SRF-type transcription factor (DNA-binding and dimerisation domain)//K-box region	--
Cluster-12572.0-0F	TRAF	TRAF	Cluster-12572.0	511	BTB/POZ domain-containing protein At5g03250 [Morus notabilis]	PREDICTED: Morus notabilis BTB/POZ domain-containing protein At5g03250 (LOC21395489), mRNA	--	BTB/POZ domain-containing protein At1g30440 OS=Arabidopsis thaliana OX=3702 GN=At1g30440 PE=1 SV=2	BTB/POZ domain	--
Cluster-12654.0-1F	bHLH	bHLH	Cluster-12654.0	1336	Basic helix-loop-helix transcription factor [Trema orientale]	--	--	Transcription factor bHLH160 OS=Arabidopsis thaliana OX=3702 GN=BHLH160 PE=3 SV=1	Helix-loop-helix DNA-binding domain	--
Cluster-12699.0-2R	Others	Others	Cluster-12699.0	665	two-component response regulator ARR1 [Pyrus x bretschneideri]	--	--	Two-component response regulator ARR2 OS=Arabidopsis thaliana OX=3702 GN=ARR2 PE=1 SV=1	Replication factor RFC1 C terminal domain//Response regulator receiver domain//Ankyrin repeats (many copies)	--
Cluster-13353.0-1R	Others	Others	Cluster-13353.0	333	--	--	--	--	Response regulator receiver domain	--
[truncated: 679 more rows]
