# Supplementary material for: Integrated Transcriptome and Targeted Metabolome for Resolving Flavonoid Biosynthesis in Figs (Ficus carica Linn.)
Source: Biology (Basel). 2025 Feb 11;14(2):184. doi: 10.3390/biology14020184 (PMC11852052; doi:10.3390/biology14020184)
Supplement: Supplementary file 1 [file biology-14-00184-s001.zip › Table S11.xlsx]

## Sheet: Sheet1
Table 11.Up- and down-regulation of differentially expressed genes in each control group.
compare	all	up	down
FYvsBRD	5278	2726	2552
FYvsJZ	7508	3045	4463
FYvsMLY	3507	1766	1741
FYvsQP	4297	2494	1803
FYvsBY	3332	1427	1905
BRDvsJZ	9317	3637	5680
BRDvsMLY	7660	3576	4084
BRDvsQP	4999	2382	2617
BRDvsBY	3822	1228	2594
JZvsMLY	7106	4187	2919
JZvsQP	7784	4751	3033
JZvsBY	7403	3871	3532
MLYvsQP	5111	2875	2236
MLYvsBY	3439	1356	2083
QPvsBY	3904	1578	2326
The screening threshold for differentially expressed genes is as follows: DESeq2 padj <0.05, |log2（FoldChange）|＞1.0.
